# Supplementary material for: Fold-Change-Specific Enrichment Analysis (FSEA): Quantification of Transcriptional Response Magnitude for Functional Gene Groups
Source: Genes (Basel). 2020 Apr 17;11(4):434. doi: 10.3390/genes11040434 (PMC7230499; doi:10.3390/genes11040434)
Supplement: Supplementary file 1 [file genes-11-00434-s001.zip › Supplementary Files/Table S1.xlsx]

## Sheet: Sheet1
№	GEO ID	Condition	Species	PMID	Authors	Platform	Year
1	GSE124643	DMSO vs 2x	Homo sapiens	30924641	Zucconi BE, Cole PA	RNA-seq	2019
2	GSE124643	DMSO vs 228	Homo sapiens	30924641	Zucconi BE, Cole PA	RNA-seq	2019
3	GSE142504	UndiffCtl vs UndiffC9	Homo sapiens	31843624	Chai N, Haney MS, Couthouis J, Morgens DW, Wu K, Bassik MC, Gitler AD	RNA-seq	2019
4	GSE130729	CBF 0 vs 3	Arabidopsis thaliana	27353960	Jia Y, Yang S	RNA-seq	2019
5	GSE92705	WT vs Rab11	Drosophila melanogaster	31213502	Nie Y, Ip T	RNA-seq	2019
6	GSE12404	b vs t	Arabidopsis thaliana	23319655	Belmonte MF, Kirkbride RC, Stone SL, Pelletier JM et al.	Microarray	2008
7	GSE141873	tumor F1	Homo sapiens	32024004	Roche S	Microarray	2019
8	GSE12404	h vs g	Arabidopsis thaliana	23319655	Belmonte MF, Kirkbride RC, Stone SL, Pelletier JM et al.	Microarray	2008
9	GSE130729	WT 0 vs 3	Arabidopsis thaliana	27353960	Jia Y, Yang S	RNA-seq	2019
10	GSE71334	AR-WT vs AR-V7	Homo sapiens	29069764	Cottard F, Céraline J	RNA-seq	2016
11	GSE40216	T0 vs 4h	Arabidopsis thaliana	NA	Blanvillain-Baufumé S, Parker J, Huettel B, Srinivasan A, Jimenez-Gomez J	RNA-seq	2017
12	GSE141873	control F1	Homo sapiens	32024004	Roche S	Microarray	2019
13	GSE97258	Control vs IAA 6h	Arabidopsis thaliana	28559568	Omelyanchuk NA, Mironova VV, Vasiliev GV	RNA-seq	2017
14	GSE142504	DiffCtl_vs_DiffC9	Homo sapiens	31843624	Chai N, Haney MS, Couthouis J, Morgens DW, Wu K, Bassik MC, Gitler AD	RNA-seq	2019
15	GSE67332	SW warm vs SW 2 weeks cold	Arabidopsis thaliana	26369909	Dong M, Park S, Thomashow M	RNA-seq	2015
16	GSE12404	m vs b	Arabidopsis thaliana	23319655	Belmonte MF, Kirkbride RC, Stone SL, Pelletier JM et al.	Microarray	2008
17	GSE142504	UndiffC9 vs DiffC9	Homo sapiens	31843624	Chai N, Haney MS, Couthouis J, Morgens DW, Wu K, Bassik MC, Gitler AD	RNA-seq	2019
18	GSE67332	IT warm vs IT 2 weeks cold	Arabidopsis thaliana	26369909	Dong M, Park S, Thomashow M	RNA-seq	2015
19	GSE40216	T0 vs 8h	Arabidopsis thaliana	NA	Blanvillain-Baufumé S, Parker J, Huettel B, Srinivasan A, Jimenez-Gomez J	RNA-seq	2017
20	GSE67332	SW warm vs SW 1 week cold	Arabidopsis thaliana	26369909	Dong M, Park S, Thomashow M	RNA-seq	2015
21	GSE12404	g vs o	Arabidopsis thaliana	23319655	Belmonte MF, Kirkbride RC, Stone SL, Pelletier JM et al.	Microarray	2008
22	GSE130729	CBF 0 vs 24	Arabidopsis thaliana	27353960	Jia Y, Yang S	RNA-seq	2019
23	GSE67332	IT warm vs IT 1 week cold	Arabidopsis thaliana	26369909	Dong M, Park S, Thomashow M	RNA-seq	2015
24	GSE63406	WT control vs WT 1h	Arabidopsis thaliana	26170331	Schlaen R, Yanovsky M	RNA-seq	2015
25	GSE142504	UndiffCtl vs DiffCtl	Homo sapiens	31843624	Chai N, Haney MS, Couthouis J, Morgens DW, Wu K, Bassik MC, Gitler AD	RNA-seq	2019
26	GSE130729	WT 0 vs 24	Arabidopsis thaliana	27353960	Jia Y, Yang S	RNA-seq	2019
27	GSE130729	CBF 3 vs 24	Arabidopsis thaliana	27353960	Jia Y, Yang S	RNA-seq	2019
28	GSE63406	WT control vs WT 24h	Arabidopsis thaliana	26170331	Schlaen R, Yanovsky M	RNA-seq	2015
29	GSE70466	LNCaP vs PrEC	Homo sapiens	NA	French HJ, Gould K, Clark S, Valdes Mora F, Song JZ, Skulte K	RNA-seq	2018
30	GSE73784	LNCaP vs PrEC	Homo sapiens	27053337	Gould CM, Giles KA, Taberlay PC, Achinger-Kawecka J	RNA-seq	2016
