# Supplementary material for: Fold-Change-Specific Enrichment Analysis (FSEA): Quantification of Transcriptional Response Magnitude for Functional Gene Groups
Source: Genes (Basel). 2020 Apr 17;11(4):434. doi: 10.3390/genes11040434 (PMC7230499; doi:10.3390/genes11040434)
Supplement: Supplementary file 1 [file genes-11-00434-s001.zip › Supplementary Files/Table S2.xlsx]

## Sheet: Annotation
Tables which represent FSEA results for three GO vocabularies: up_bp - biological processes in uDEG's; down_bp - biological processes in dDEG's; up_mf - molecular functions in uDEG's; down_mf - molecular functions in dDEG's; up_cc - cellular components in uDEG's; down_cc - cellular components in dDEG's; Each table consists of following columns: ids - GO term id namespace - name of the GO vocabula…

## Sheet: up_bp
ids	namespace	name	sea pvalue	sea padjusted	minimal fsea pvalue	fsea padjusted	fsea interval	fgsea
GO:0000002	BP	mitochondrial genome maintenance	0.06320	0.8481587548638133	0.102701313813539	1	2-3
GO:0000003	BP	reproduction	0.52330	1	1.87338933774796e-06	0.0016250025909430778	4-5
GO:0000012	BP	single strand break repair	0.57994	1	0.34469786612317	1	3
GO:0000018	BP	regulation of DNA recombination	0.69243	1	0.0249047332762747	1	1-4
GO:0000022	BP	mitotic spindle elongation	0.83891	1	0.222260629104735	1	1
GO:0000027	BP	ribosomal large subunit assembly	0.97637	1	0.116259921885177	1	2
GO:0000028	BP	ribosomal small subunit assembly	0.94188	1	0.189003217094346	1	1-2
GO:0000032	BP	cell wall mannoprotein biosynthetic proc...	0.22953	0.9162603819444446	0.212582094711372	1	2
GO:0000038	BP	very long-chain fatty acid metabolic pro...	0.03181	0.7148632321041215	0.117045314952631	1	3-5
GO:0000041	BP	transition metal ion transport	0.19900	0.9162603819444446	0.0501074903506953	1	1
GO:0000045	BP	autophagosome assembly	0.98693	1	0.0855243503270271	1	1-4
GO:0000050	BP	urea cycle	0.03463	0.7447606834532374	0.232088771508107	1	5
GO:0000052	BP	citrulline metabolic process	0.50277	1	0.144491951048914	1	3-4
GO:0000053	BP	argininosuccinate metabolic process	0.22953	0.9162603819444446	0.190459730383685	1	3
GO:0000054	BP	ribosomal subunit export from nucleus	0.79994	1	0.0493400151747027	1	1
GO:0000055	BP	ribosomal large subunit export from nucl...	0.83891	1	0.222260629104735	1	1
GO:0000056	BP	ribosomal small subunit export from nucl...	0.50277	1	0.0493400151747027	1	1
GO:0000070	BP	mitotic sister chromatid segregation	0.98359	1	1.1089071602009e-05	0.007203321677685291	1
GO:0000075	BP	cell cycle checkpoint	0.99291	1	0.000156923382213565	0.060942646918746915	1-2
GO:0000076	BP	DNA replication checkpoint	0.98004	1	0.212582094711372	1	2
GO:0000077	BP	DNA damage checkpoint	0.95557	1	0.000383394397775827	0.12179330191449725	1-2
GO:0000079	BP	regulation of cyclin-dependent protein s...	0.97933	1	0.219154757016587	1	1-3
GO:0000082	BP	G1/S transition of mitotic cell cycle	0.99441	1	0.0299870703135145	1	1-3
GO:0000083	BP	regulation of transcription involved in ...	0.74554	1	0.28427646495318	1	2-5
GO:0000086	BP	G2/M transition of mitotic cell cycle	0.99994	1	0.024434752617119	1	1-3
GO:0000096	BP	sulfur amino acid metabolic process	0.04626	0.7674624617524339	0.109678607686778	1	3
GO:0000097	BP	sulfur amino acid biosynthetic process	0.03695	0.7447606834532374	0.131775958351504	1	3
GO:0000098	BP	sulfur amino acid catabolic process	0.15739	0.9162603819444446	0.0507020468415786	1	3
GO:0000103	BP	sulfate assimilation	0.54266	1	0.189768406498445	1	4
GO:0000122	BP	negative regulation of transcription by ...	0.33470	1	0.0393052877254974	1	2
GO:0000132	BP	establishment of mitotic spindle orienta...	0.77629	1	0.0762732626216043	1	1
GO:0000154	BP	rRNA modification	0.37542	1	0.093088480663642	1	1-3
GO:0000165	BP	MAPK cascade	0.98875	1	0.000458056024438728	0.13852417450552246	4-5
GO:0000183	BP	chromatin silencing at rDNA	0.00214	0.1333890361445783	0.0420689632434656	1	3-4
GO:0000184	BP	nuclear-transcribed mRNA catabolic proce...	1.00000	1	0.00750147300370279	0.9728275527040096	1
GO:0000185	BP	activation of MAPKKK activity	0.47989	1	0.315920055066622	1	4-5
GO:0000186	BP	activation of MAPKK activity	0.98903	1	0.232088771508107	1	5
GO:0000187	BP	activation of MAPK activity	0.74912	1	0.0159093430261838	1	4	+
GO:0000188	BP	inactivation of MAPK activity	0.52771	1	0.0865036090612314	1	4
GO:0000209	BP	protein polyubiquitination	0.99998	1	0.00223873157417131	0.4418231312960595	1
GO:0000212	BP	meiotic spindle organization	0.75721	1	0.189003217094346	1	1-2
GO:0000226	BP	microtubule cytoskeleton organization	0.99765	1	0.226698219164259	1	2
GO:0000244	BP	spliceosomal tri-snRNP complex assembly	0.94328	1	0.222260629104735	1	1
GO:0000245	BP	spliceosomal complex assembly	0.99562	1	0.241825874352692	1	4
GO:0000266	BP	mitochondrial fission	0.74821	1	0.307614902382501	1	5
GO:0000270	BP	peptidoglycan metabolic process	0.05267	0.7674624617524339	0.140317234474974	1	4-5
GO:0000271	BP	polysaccharide biosynthetic process	0.60374	1	0.00849624280974025	1	4
GO:0000272	BP	polysaccharide catabolic process	0.97572	1	0.34469786612317	1	3
GO:0000278	BP	mitotic cell cycle	1.00000	1	5.72842085208264e-07	5.911458492946386E-4	1
GO:0000280	BP	nuclear division	0.96651	1	0.000437838420251721	0.13494552740600807	1
GO:0000281	BP	mitotic cytokinesis	0.97468	1	0.143704445502279	1	2
GO:0000288	BP	nuclear-transcribed mRNA catabolic proce...	0.91680	1	0.0316244953975643	1	1
GO:0000289	BP	nuclear-transcribed mRNA poly(A) tail sh...	0.90425	1	0.241825874352692	1	4
GO:0000290	BP	deadenylation-dependent decapping of nuc...	0.41229	1	0.0949078448390922	1	3
GO:0000291	BP	nuclear-transcribed mRNA catabolic proce...	0.84686	1	0.024663136126444	1	1
GO:0000302	BP	response to reactive oxygen species	0.35882	1	0.316932318911036	1	4	+
GO:0000303	BP	response to superoxide	0.04603	0.7674624617524339	0.0732546246962355	1	3
GO:0000305	BP	response to oxygen radical	0.02322	0.5957828148148148	0.104311839698759	1	3
GO:0000375	BP	RNA splicing, via transesterification re...	1.00000	1	0.000677558012569444	0.18659638514217586	1
GO:0000377	BP	RNA splicing, via transesterification re...	1.00000	1	0.000677558012569444	0.18659638514217586	1
GO:0000379	BP	tRNA-type intron splice site recognition...	0.54266	1	0.222260629104735	1	1
GO:0000380	BP	alternative mRNA splicing, via spliceoso...	0.94449	1	0.01081839972425	1	1
GO:0000381	BP	regulation of alternative mRNA splicing,...	0.94269	1	0.0163677376315639	1	1
GO:0000387	BP	spliceosomal snRNP assembly	0.99545	1	0.323719947057702	1	3-4
GO:0000394	BP	RNA splicing, via endonucleolytic cleava...	0.98462	1	0.222260629104735	1	1
GO:0000395	BP	mRNA 5'-splice site recognition	0.79089	1	0.222260629104735	1	1
GO:0000398	BP	mRNA splicing, via spliceosome	1.00000	1	0.000677558012569444	0.18659638514217586	1
GO:0000409	BP	regulation of transcription by galactose	0.22953	0.9162603819444446	0.189768406498445	1	4
GO:0000411	BP	positive regulation of transcription by ...	0.22953	0.9162603819444446	0.189768406498445	1	4
GO:0000413	BP	protein peptidyl-prolyl isomerization	0.77799	1	0.0295334946780095	1	1-2
GO:0000414	BP	regulation of histone H3-K36 methylation	0.13837	0.9162603819444446	0.0821127778175365	1	1-2
GO:0000415	BP	negative regulation of histone H3-K36 me...	0.22953	0.9162603819444446	0.212582094711372	1	2
GO:0000416	BP	positive regulation of histone H3-K36 me...	0.54266	1	0.222260629104735	1	1
GO:0000422	BP	autophagy of mitochondrion	0.80053	1	0.0014607535611675	0.32060884752060864	1-2
GO:0000423	BP	mitophagy	0.77840	1	0.0356579709899683	1	1-2
GO:0000429	BP	carbon catabolite regulation of transcri...	0.22767	0.9162603819444446	0.34357793099096	1	4
GO:0000430	BP	regulation of transcription from RNA pol...	0.54266	1	0.212582094711372	1	2
GO:0000431	BP	regulation of transcription from RNA pol...	0.22953	0.9162603819444446	0.189768406498445	1	4
GO:0000432	BP	positive regulation of transcription fro...	0.54266	1	0.212582094711372	1	2
GO:0000435	BP	positive regulation of transcription fro...	0.22953	0.9162603819444446	0.189768406498445	1	4
GO:0000436	BP	carbon catabolite activation of transcri...	0.22767	0.9162603819444446	0.34357793099096	1	4
GO:0000447	BP	endonucleolytic cleavage in ITS1 to sepa...	0.87590	1	0.212582094711372	1	2
GO:0000448	BP	cleavage in ITS2 between 5.8S rRNA and L...	0.40639	1	0.222260629104735	1	1
GO:0000451	BP	rRNA 2'-O-methylation	0.54266	1	0.212582094711372	1	2
GO:0000459	BP	exonucleolytic trimming involved in rRNA...	0.57994	1	0.0493400151747027	1	1
GO:0000460	BP	maturation of 5.8S rRNA	0.89732	1	0.0356579709899683	1	1-2
GO:0000462	BP	maturation of SSU-rRNA from tricistronic...	0.99989	1	0.212582094711372	1	2
GO:0000463	BP	maturation of LSU-rRNA from tricistronic...	0.86583	1	0.189003217094346	1	1-2
GO:0000466	BP	maturation of 5.8S rRNA from tricistroni...	0.77840	1	0.0356579709899683	1	1-2
GO:0000467	BP	exonucleolytic trimming to generate matu...	0.57994	1	0.0493400151747027	1	1
GO:0000469	BP	cleavage involved in rRNA processing	0.59245	1	0.0099698616794233	1	1
GO:0000470	BP	maturation of LSU-rRNA	0.89179	1	0.0821127778175365	1	1-2
GO:0000478	BP	endonucleolytic cleavage involved in rRN...	0.75721	1	0.189003217094346	1	1-2
GO:0000479	BP	endonucleolytic cleavage of tricistronic...	0.75721	1	0.189003217094346	1	1-2
GO:0000491	BP	small nucleolar ribonucleoprotein comple...	0.94328	1	0.212582094711372	1	2
GO:0000492	BP	box C/D snoRNP assembly	0.90441	1	0.212582094711372	1	2
GO:0000494	BP	box C/D snoRNA 3'-end processing	0.40639	1	0.184929139301763	1	5
GO:0000578	BP	embryonic axis specification	0.02322	0.5957828148148148	0.0806130716149897	1	2-5
GO:0000706	BP	meiotic DNA double-strand break processi...	0.40639	1	0.222260629104735	1	1
GO:0000707	BP	meiotic DNA recombinase assembly	0.22953	0.9162603819444446	0.189768406498445	1	4
GO:0000712	BP	resolution of meiotic recombination inte...	0.15739	0.9162603819444446	0.0954003348896573	1	1-3
GO:0000715	BP	nucleotide-excision repair, DNA damage r...	0.92487	1	0.24434324184515	1	1-3
GO:0000717	BP	nucleotide-excision repair, DNA duplex u...	0.74459	1	0.519292799796855	1	1-3
GO:0000720	BP	pyrimidine dimer repair by nucleotide-ex...	0.64766	1	0.222260629104735	1	1
GO:0000722	BP	telomere maintenance via recombination	0.83585	1	0.189003217094346	1	1-2
GO:0000723	BP	telomere maintenance	0.97469	1	0.000236157774872671	0.08223399748198407	1
GO:0000724	BP	double-strand break repair via homologou...	0.85970	1	0.000949931778205831	0.24226270691433147	1-3
GO:0000725	BP	recombinational repair	0.86970	1	0.000949931778205831	0.24226270691433147	1-3
GO:0000726	BP	non-recombinational repair	0.93128	1	0.0327577431324666	1	1-2
GO:0000727	BP	double-strand break repair via break-ind...	0.94328	1	0.190459730383685	1	3
GO:0000729	BP	DNA double-strand break processing	0.92487	1	0.126140453876246	1	1
GO:0000730	BP	DNA recombinase assembly	0.32407	1	0.34357793099096	1	4
GO:0000731	BP	DNA synthesis involved in DNA repair	0.87602	1	0.0747509894819587	1	1-2
GO:0000733	BP	DNA strand renaturation	0.27125	1	0.0821127778175365	1	1-2
GO:0000737	BP	DNA catabolic process, endonucleolytic	0.55102	1	0.395023016859597	1	4
GO:0000738	BP	DNA catabolic process, exonucleolytic	0.32407	1	0.189003217094346	1	1-2
GO:0000741	BP	karyogamy	0.22953	0.9162603819444446	0.189768406498445	1	4
GO:0000768	BP	syncytium formation by plasma membrane f...	0.26985	1	0.0806130716149897	1	2-5
GO:0000819	BP	sister chromatid segregation	0.99141	1	3.2262312065001e-05	0.01763567547589402	1
GO:0000820	BP	regulation of glutamine family amino aci...	0.72856	1	0.190459730383685	1	3
GO:0000902	BP	cell morphogenesis	0.97409	1	1.30042242295278e-07	1.6100563362743064E-4	4-5
GO:0000904	BP	cell morphogenesis involved in different...	0.96051	1	1.14100186584357e-05	0.007345922145883017	4-5
GO:0000910	BP	cytokinesis	0.99477	1	0.125896589888905	1	2-3
GO:0000956	BP	nuclear-transcribed mRNA catabolic proce...	1.00000	1	0.000407820039996473	0.12767358418111102	1
GO:0000957	BP	mitochondrial RNA catabolic process	0.72856	1	0.212582094711372	1	2
GO:0000958	BP	mitochondrial mRNA catabolic process	0.54266	1	0.212582094711372	1	2
GO:0000959	BP	mitochondrial RNA metabolic process	0.39760	1	0.0430969178154903	1	1-3
GO:0000960	BP	regulation of mitochondrial RNA cataboli...	0.64766	1	0.212582094711372	1	2
GO:0000962	BP	positive regulation of mitochondrial RNA...	0.40639	1	0.212582094711372	1	2
GO:0000963	BP	mitochondrial RNA processing	0.78473	1	0.0821127778175365	1	1-2
GO:0000965	BP	mitochondrial RNA 3'-end processing	0.72856	1	0.212582094711372	1	2
GO:0000966	BP	RNA 5'-end processing	0.99459	1	0.222260629104735	1	1
GO:0000972	BP	transcription-dependent tethering of RNA...	0.79089	1	0.222260629104735	1	1
GO:0001079	BP	nitrogen catabolite regulation of transc...	0.22953	0.9162603819444446	0.212582094711372	1	2
GO:0001081	BP	nitrogen catabolite repression of transc...	0.22953	0.9162603819444446	0.212582094711372	1	2
GO:0001101	BP	response to acid chemical	0.74670	1	0.0756923679580035	1	3-5	+
GO:0001112	BP	DNA-templated transcriptional open compl...	0.22953	0.9162603819444446	0.190459730383685	1	3
GO:0001113	BP	transcriptional open complex formation a...	0.22953	0.9162603819444446	0.190459730383685	1	3
GO:0001120	BP	protein-DNA complex remodeling	0.22953	0.9162603819444446	0.190459730383685	1	3
GO:0001172	BP	transcription, RNA-templated	0.40639	1	0.184929139301763	1	5
GO:0001207	BP	histone displacement	0.22953	0.9162603819444446	0.184929139301763	1	5
GO:0001306	BP	age-dependent response to oxidative stre...	0.40639	1	0.222260629104735	1	1
GO:0001325	BP	formation of extrachromosomal circular D...	0.98004	1	0.222260629104735	1	1
GO:0001501	BP	skeletal system development	0.78063	1	0.00272698008039203	0.5018059534013785	3-5	+
GO:0001502	BP	cartilage condensation	0.70679	1	0.144491951048914	1	3-4
GO:0001503	BP	ossification	0.40050	1	0.000117492101393001	0.04947578727787017	5	+
GO:0001504	BP	neurotransmitter uptake	0.58923	1	0.0279980556736829	1	3
GO:0001505	BP	regulation of neurotransmitter levels	2.2e-05	0.00303512	7.50644351331873e-06	0.005304236070499144	3-5	+
GO:0001507	BP	acetylcholine catabolic process in synap...	0.22953	0.9162603819444446	0.189768406498445	1	4
GO:0001508	BP	action potential	0.36767	1	0.000853689416597424	0.22321975001709324	3-5
GO:0001510	BP	RNA methylation	0.55811	1	0.0032553786380715	0.5640761229111978	1-2
GO:0001514	BP	selenocysteine incorporation	0.50277	1	0.0493400151747027	1	1
GO:0001516	BP	prostaglandin biosynthetic process	0.15432	0.9162603819444446	0.395023016859597	1	4	+
GO:0001519	BP	peptide amidation	0.40639	1	0.184929139301763	1	5
GO:0001522	BP	pseudouridine synthesis	0.92808	1	0.0493400151747027	1	1
GO:0001523	BP	retinoid metabolic process	0.42906	1	0.0206359159036358	1	4-5
GO:0001525	BP	angiogenesis	0.99843	1	0.00225354857848338	0.4435387771493824	2-5	+
GO:0001539	BP	cilium or flagellum-dependent cell motil...	0.48383	1	0.0422173990263127	1	2-3
GO:0001541	BP	ovarian follicle development	0.39760	1	0.0711370762205519	1	4-5
GO:0001542	BP	ovulation from ovarian follicle	0.13837	0.9162603819444446	0.126140453876246	1	1
GO:0001544	BP	initiation of primordial ovarian follicl...	0.40639	1	0.189768406498445	1	4
GO:0001546	BP	preantral ovarian follicle growth	0.40639	1	0.184929139301763	1	5
GO:0001547	BP	antral ovarian follicle growth	0.08307	0.9162603819444446	0.00680370406684308	0.9395338071637321	4
GO:0001550	BP	ovarian cumulus expansion	0.40639	1	0.189768406498445	1	4
GO:0001552	BP	ovarian follicle atresia	0.22953	0.9162603819444446	0.212582094711372	1	2
GO:0001553	BP	luteinization	0.32407	1	0.0359588820059293	1	4
GO:0001555	BP	oocyte growth	0.40639	1	0.189768406498445	1	4
GO:0001556	BP	oocyte maturation	0.96230	1	0.34469786612317	1	3
GO:0001558	BP	regulation of cell growth	0.79466	1	0.00840225113687936	1	5	+
GO:0001561	BP	fatty acid alpha-oxidation	0.50277	1	0.31931776946213	1	3-5
GO:0001562	BP	response to protozoan	0.79994	1	0.034146666800533	1	5
GO:0001568	BP	blood vessel development	0.99965	1	0.000492805175383719	0.14718922081594799	2-5	+
GO:0001569	BP	branching involved in blood vessel morph...	0.98760	1	0.34357793099096	1	4	+
GO:0001570	BP	vasculogenesis	0.90063	1	0.0155214618189633	1	4	+
GO:0001573	BP	ganglioside metabolic process	0.54356	1	0.0548779530445202	1	3-4
GO:0001574	BP	ganglioside biosynthetic process	0.13837	0.9162603819444446	0.0548779530445202	1	3-4
GO:0001578	BP	microtubule bundle formation	0.55423	1	0.0663315660360718	1	3
GO:0001580	BP	detection of chemical stimulus involved ...	0.87590	1	0.184929139301763	1	5
GO:0001582	BP	detection of chemical stimulus involved ...	0.22953	0.9162603819444446	0.189768406498445	1	4
GO:0001649	BP	osteoblast differentiation	0.46974	1	0.00566348351203055	0.8498718734183007	5	+
GO:0001654	BP	eye development	0.75852	1	0.0711995021710876	1	2-5	+
GO:0001655	BP	urogenital system development	0.40569	1	0.0113350072839932	1	4-5	+
GO:0001656	BP	metanephros development	0.60374	1	0.0220175835223511	1	3-5
GO:0001657	BP	ureteric bud development	0.95849	1	0.0486596479512165	1	2-5	+
GO:0001658	BP	branching involved in ureteric bud morph...	0.90674	1	0.0130584028383655	1	4-5
GO:0001659	BP	temperature homeostasis	0.07023	0.9154619017632243	0.0359712707171229	1	3-5	+
GO:0001660	BP	fever generation	0.50277	1	0.335711611802993	1	5
GO:0001661	BP	conditioned taste aversion	0.40639	1	0.184929139301763	1	5
GO:0001662	BP	behavioral fear response	0.63515	1	0.0468493099664929	1	5
GO:0001666	BP	response to hypoxia	0.92755	1	0.0183919101888048	1	2	+
GO:0001667	BP	ameboidal-type cell migration	0.99807	1	0.00485627753662106	0.773895106050444	2-5	+
GO:0001672	BP	regulation of chromatin assembly or disa...	0.87590	1	0.189768406498445	1	4
GO:0001675	BP	acrosome assembly	0.75721	1	0.34357793099096	1	4
GO:0001676	BP	long-chain fatty acid metabolic process	0.00402	0.21007545454545457	0.00194915701571461	0.398800829071168	4-5
GO:0001678	BP	cellular glucose homeostasis	0.04039	0.747612397137746	0.00428626091112538	0.6976395315323599	5
GO:0001682	BP	tRNA 5'-leader removal	0.95631	1	0.222260629104735	1	1
GO:0001696	BP	gastric acid secretion	0.08437	0.9162603819444446	0.243223110147333	1	3
GO:0001701	BP	in utero embryonic development	0.95067	1	0.171119884048286	1	2-5	+
GO:0001702	BP	gastrulation with mouth forming second	0.87076	1	0.402784095647964	1	1-2
GO:0001704	BP	formation of primary germ layer	0.92301	1	0.0639666194512139	1	4-5	+
GO:0001705	BP	ectoderm formation	0.54266	1	0.184929139301763	1	5
GO:0001706	BP	endoderm formation	0.97366	1	0.232088771508107	1	5	+
GO:0001707	BP	mesoderm formation	0.76023	1	0.215713821615497	1	4-5	+
GO:0001708	BP	cell fate specification	0.06258	0.8420224447334199	0.00234774026763942	0.451645364793773	5
GO:0001709	BP	cell fate determination	0.54711	1	0.0468493099664929	1	5
GO:0001710	BP	mesodermal cell fate commitment	0.75721	1	0.31931776946213	1	3-5
GO:0001711	BP	endodermal cell fate commitment	0.65602	1	0.458642877000294	1	5
GO:0001712	BP	ectodermal cell fate commitment	0.54266	1	0.184929139301763	1	5
GO:0001714	BP	endodermal cell fate specification	0.83891	1	0.184929139301763	1	5
GO:0001731	BP	formation of translation preinitiation c...	0.94328	1	0.222260629104735	1	1
GO:0001736	BP	establishment of planar polarity	0.99750	1	0.013370554906705	1	4	+
GO:0001738	BP	morphogenesis of a polarized epithelium	0.99632	1	0.0116510161443404	1	4	+
GO:0001754	BP	eye photoreceptor cell differentiation	0.13626	0.9162603819444446	0.170635577130944	1	5
GO:0001755	BP	neural crest cell migration	0.58849	1	0.0734509502229437	1	4-5
GO:0001756	BP	somitogenesis	0.07762	0.9162603819444446	0.010924899993911	1	4-5
GO:0001757	BP	somite specification	0.40639	1	0.184929139301763	1	5
GO:0001759	BP	organ induction	0.89069	1	0.034146666800533	1	5
GO:0001763	BP	morphogenesis of a branching structure	0.98118	1	0.0745483163514756	1	5	+
GO:0001764	BP	neuron migration	0.96148	1	0.0981671910951332	1	5
GO:0001765	BP	membrane raft assembly	0.64789	1	0.189003217094346	1	1-2
GO:0001767	BP	establishment of lymphocyte polarity	0.50277	1	0.189003217094346	1	1-2
GO:0001768	BP	establishment of T cell polarity	0.79089	1	0.212582094711372	1	2
GO:0001770	BP	establishment of natural killer cell pol...	0.22953	0.9162603819444446	0.222260629104735	1	1
GO:0001773	BP	myeloid dendritic cell activation	0.97408	1	0.222260629104735	1	1
GO:0001774	BP	microglial cell activation	0.89732	1	0.166214684825031	1	3	+
GO:0001775	BP	cell activation	0.99998	1	0.00666887430494531	0.9357355384216058	4-5
GO:0001776	BP	leukocyte homeostasis	0.81156	1	0.0027890058835075	0.5075500179310671	4	+
GO:0001778	BP	plasma membrane repair	0.41229	1	0.315920055066622	1	4-5
GO:0001779	BP	natural killer cell differentiation	0.10694	0.9162603819444446	0.145847380316307	1	4-5
GO:0001780	BP	neutrophil homeostasis	0.34735	1	0.215789685696197	1	1
GO:0001781	BP	neutrophil apoptotic process	0.20229	0.9162603819444446	0.0821127778175365	1	1-2
GO:0001782	BP	B cell homeostasis	0.92487	1	0.00680370406684308	0.9395338071637321	4
GO:0001783	BP	B cell apoptotic process	0.45001	1	0.050210879836785	1	4
GO:0001806	BP	type IV hypersensitivity	0.54266	1	0.189768406498445	1	4
GO:0001807	BP	regulation of type IV hypersensitivity	0.40639	1	0.189768406498445	1	4
GO:0001809	BP	positive regulation of type IV hypersens...	0.22953	0.9162603819444446	0.189768406498445	1	4
GO:0001816	BP	cytokine production	1.00000	1	0.0916867386196267	1	4
GO:0001817	BP	regulation of cytokine production	1.00000	1	0.0549515487849077	1	4	+
GO:0001818	BP	negative regulation of cytokine producti...	0.87545	1	0.0231034202692355	1	4	+
GO:0001819	BP	positive regulation of cytokine producti...	0.99999	1	0.17367901857827	1	2-4	+
GO:0001821	BP	histamine secretion	0.87590	1	0.212582094711372	1	2
GO:0001822	BP	kidney development	0.49943	1	0.0345863285270781	1	3-5	+
GO:0001823	BP	mesonephros development	0.90603	1	0.0293602184644676	1	2-5	+
GO:0001824	BP	blastocyst development	0.93831	1	0.147509832508785	1	2-5
GO:0001825	BP	blastocyst formation	0.95604	1	0.1511329099301	1	4-5
GO:0001826	BP	inner cell mass cell differentiation	0.72856	1	0.189768406498445	1	4
GO:0001829	BP	trophectodermal cell differentiation	0.95631	1	0.184929139301763	1	5
GO:0001832	BP	blastocyst growth	0.94188	1	0.335711611802993	1	5
GO:0001833	BP	inner cell mass cell proliferation	0.96635	1	0.222260629104735	1	1
GO:0001834	BP	trophectodermal cell proliferation	0.40639	1	0.184929139301763	1	5
GO:0001835	BP	blastocyst hatching	0.54711	1	0.067872381959662	1	2
GO:0001836	BP	release of cytochrome c from mitochondri...	0.26739	1	0.121163166230059	1	2-5
GO:0001837	BP	epithelial to mesenchymal transition	0.97205	1	0.0353102643400492	1	4-5	+
GO:0001838	BP	embryonic epithelial tube formation	0.54753	1	0.0506376486371037	1	2
GO:0001839	BP	neural plate morphogenesis	0.64766	1	0.212582094711372	1	2
GO:0001840	BP	neural plate development	0.50277	1	0.162359518062151	1	2-3
GO:0001841	BP	neural tube formation	0.52972	1	0.0370199085029827	1	2-3
GO:0001843	BP	neural tube closure	0.47587	1	0.0323483214441422	1	2
GO:0001844	BP	protein insertion into mitochondrial mem...	0.68415	1	0.0865036090612314	1	4
GO:0001845	BP	phagolysosome assembly	0.75721	1	0.0359588820059293	1	4
GO:0001865	BP	NK T cell differentiation	0.50277	1	0.31931776946213	1	3-5
GO:0001866	BP	NK T cell proliferation	0.72856	1	0.190459730383685	1	3
GO:0001867	BP	complement activation, lectin pathway	0.64766	1	0.212582094711372	1	2
GO:0001880	BP	Mullerian duct regression	0.22767	0.9162603819444446	0.034146666800533	1	5
GO:0001881	BP	receptor recycling	0.99605	1	0.162359518062151	1	2-3	+
GO:0001885	BP	endothelial cell development	0.99472	1	0.241825874352692	1	4	+
GO:0001886	BP	endothelial cell morphogenesis	0.70679	1	0.31931776946213	1	3-5
GO:0001887	BP	selenium compound metabolic process	0.02777	0.6486144243792326	0.215789685696197	1	1
GO:0001889	BP	liver development	0.84072	1	0.00293433859009798	0.5221897045263061	3-5
GO:0001890	BP	placenta development	0.88648	1	0.0600007397218073	1	5	+
GO:0001892	BP	embryonic placenta development	0.96021	1	0.00773938516971707	0.9903814990414093	5
GO:0001893	BP	maternal placenta development	0.74821	1	0.183193070357187	1	2-3	+
GO:0001894	BP	tissue homeostasis	0.29870	1	0.0188478734216922	1	5
GO:0001895	BP	retina homeostasis	0.17183	0.9162603819444446	0.0305315329614888	1	5
GO:0001906	BP	cell killing	0.99625	1	0.00347150333671583	0.592314523380426	4-5	+
GO:0001907	BP	killing by symbiont of host cells	0.64766	1	0.189768406498445	1	4
GO:0001909	BP	leukocyte mediated cytotoxicity	0.99391	1	0.0356752302198516	1	4-5	+
GO:0001910	BP	regulation of leukocyte mediated cytotox...	0.94642	1	0.0276457780155584	1	4	+
GO:0001911	BP	negative regulation of leukocyte mediate...	0.79994	1	0.162359518062151	1	2-3
GO:0001912	BP	positive regulation of leukocyte mediate...	0.91779	1	0.050210879836785	1	4	+
GO:0001913	BP	T cell mediated cytotoxicity	0.99877	1	0.144491951048914	1	3-4	+
GO:0001914	BP	regulation of T cell mediated cytotoxici...	0.96972	1	0.144491951048914	1	3-4	+
GO:0001915	BP	negative regulation of T cell mediated c...	0.64766	1	0.190459730383685	1	3
GO:0001916	BP	positive regulation of T cell mediated c...	0.91122	1	0.144491951048914	1	3-4	+
GO:0001919	BP	regulation of receptor recycling	0.96230	1	0.162359518062151	1	2-3
GO:0001921	BP	positive regulation of receptor recyclin...	0.96635	1	0.190459730383685	1	3
GO:0001932	BP	regulation of protein phosphorylation	0.99583	1	3.87053058324063e-05	0.020168248893060115	4-5
GO:0001933	BP	negative regulation of protein phosphory...	0.84387	1	0.0125288566904135	1	3-5	+
GO:0001934	BP	positive regulation of protein phosphory...	0.97880	1	4.67200711482215e-06	0.003580833897560355	4-5
GO:0001935	BP	endothelial cell proliferation	0.95787	1	0.0600050948077262	1	4-5	+
GO:0001936	BP	regulation of endothelial cell prolifera...	0.94952	1	0.0639666194512139	1	4-5	+
GO:0001937	BP	negative regulation of endothelial cell ...	0.71178	1	0.28427646495318	1	2-5	+
GO:0001938	BP	positive regulation of endothelial cell ...	0.94901	1	0.0711370762205519	1	4-5	+
GO:0001941	BP	postsynaptic membrane organization	0.64840	1	0.0303421745378144	1	4-5
GO:0001942	BP	hair follicle development	0.33388	1	0.0112258902808657	1	4-5
GO:0001944	BP	vasculature development	0.99993	1	0.00127102244081018	0.28994924209587564	2-5
GO:0001945	BP	lymph vessel development	0.89179	1	0.00680370406684308	0.9395338071637321	4	+
GO:0001946	BP	lymphangiogenesis	0.83585	1	0.0359588820059293	1	4
GO:0001947	BP	heart looping	0.75587	1	0.133496253679813	1	2-5
GO:0001949	BP	sebaceous gland cell differentiation	0.22953	0.9162603819444446	0.190459730383685	1	3
GO:0001952	BP	regulation of cell-matrix adhesion	0.97442	1	0.127078986999659	1	5	+
GO:0001953	BP	negative regulation of cell-matrix adhes...	0.88880	1	0.068843909797312	1	4-5
GO:0001954	BP	positive regulation of cell-matrix adhes...	0.99807	1	0.0653706257434604	1	2-3	+
GO:0001956	BP	positive regulation of neurotransmitter ...	0.03575	0.7447606834532374	0.0432542361922748	1	5
GO:0001957	BP	intramembranous ossification	0.72856	1	0.184929139301763	1	5
GO:0001958	BP	endochondral ossification	0.34703	1	0.00274358554649306	0.5018059534013785	4-5
GO:0001959	BP	regulation of cytokine-mediated signalin...	0.99983	1	0.21690109818168	1	1-2	+
GO:0001960	BP	negative regulation of cytokine-mediated...	0.98110	1	0.114727343105206	1	2	+
GO:0001961	BP	positive regulation of cytokine-mediated...	0.98995	1	0.519292799796855	1	1-3	+
GO:0001963	BP	synaptic transmission, dopaminergic	0.05300	0.7674624617524339	0.0408824961317991	1	2
GO:0001964	BP	startle response	0.15739	0.9162603819444446	0.000213004217658298	0.07544099012602867	5
GO:0001966	BP	thigmotaxis	0.40639	1	0.184929139301763	1	5
GO:0001967	BP	suckling behavior	0.87590	1	0.184929139301763	1	5
GO:0001973	BP	adenosine receptor signaling pathway	0.12955	0.9162603819444446	0.101855267021465	1	3-5
GO:0001974	BP	blood vessel remodeling	0.91285	1	0.415909007004314	1	3-5	+
GO:0001975	BP	response to amphetamine	0.34703	1	0.307614902382501	1	5
GO:0001976	BP	neurological system process involved in ...	0.64766	1	0.184929139301763	1	5
GO:0001977	BP	renal system process involved in regulat...	0.70679	1	0.140317234474974	1	4-5
GO:0001990	BP	regulation of systemic arterial blood pr...	0.54711	1	0.00494241989786798	0.776397256560256	5
GO:0001991	BP	regulation of systemic arterial blood pr...	0.87590	1	0.184929139301763	1	5
GO:0001993	BP	regulation of systemic arterial blood pr...	0.64766	1	0.190459730383685	1	3
GO:0001996	BP	positive regulation of heart rate by epi...	0.54266	1	0.190459730383685	1	3
GO:0001997	BP	positive regulation of the force of hear...	0.22953	0.9162603819444446	0.190459730383685	1	3
GO:0002002	BP	regulation of angiotensin levels in bloo...	0.64766	1	0.184929139301763	1	5
GO:0002003	BP	angiotensin maturation	0.64766	1	0.184929139301763	1	5
GO:0002009	BP	morphogenesis of an epithelium	0.99895	1	0.00271827568346601	0.5018059534013785	2-5	+
GO:0002011	BP	morphogenesis of an epithelial sheet	0.99747	1	0.166214684825031	1	3	+
GO:0002016	BP	regulation of blood volume by renin-angi...	0.40639	1	0.184929139301763	1	5
GO:0002017	BP	regulation of blood volume by renal aldo...	0.22953	0.9162603819444446	0.184929139301763	1	5
GO:0002018	BP	renin-angiotensin regulation of aldoster...	0.22953	0.9162603819444446	0.184929139301763	1	5
GO:0002019	BP	regulation of renal output by angiotensi...	0.40639	1	0.184929139301763	1	5
GO:0002021	BP	response to dietary excess	0.01632	0.47037058495821726	0.0477036310955284	1	3
GO:0002023	BP	reduction of food intake in response to ...	0.05267	0.7674624617524339	0.144491951048914	1	3-4
GO:0002024	BP	diet induced thermogenesis	0.08736	0.9162603819444446	0.152693389194582	1	1-3
GO:0002025	BP	norepinephrine-epinephrine-mediated vaso...	0.40639	1	0.190459730383685	1	3
GO:0002026	BP	regulation of the force of heart contrac...	0.17557	0.9162603819444446	0.182743010552398	1	3-5
GO:0002027	BP	regulation of heart rate	0.21943	0.9162603819444446	0.0394033591707658	1	3-4
GO:0002028	BP	regulation of sodium ion transport	0.24087	0.942261584120983	0.000681071608923566	0.18702371090849837	3-4
GO:0002029	BP	desensitization of G protein-coupled rec...	0.15739	0.9162603819444446	0.232088771508107	1	5
GO:0002031	BP	G protein-coupled receptor internalizati...	0.17832	0.9162603819444446	0.1511329099301	1	4-5
GO:0002032	BP	desensitization of G protein-coupled rec...	0.40639	1	0.212582094711372	1	2
GO:0002034	BP	regulation of blood vessel diameter by r...	0.54266	1	0.184929139301763	1	5
GO:0002035	BP	brain renin-angiotensin system	0.22953	0.9162603819444446	0.184929139301763	1	5
GO:0002040	BP	sprouting angiogenesis	0.98180	1	0.0377994766104903	1	2-5	+
GO:0002042	BP	cell migration involved in sprouting ang...	0.99084	1	0.241825874352692	1	4	+
GO:0002043	BP	blood vessel endothelial cell proliferat...	0.83585	1	0.335711611802993	1	5
GO:0002052	BP	positive regulation of neuroblast prolif...	0.97408	1	0.190459730383685	1	3
GO:0002053	BP	positive regulation of mesenchymal cell ...	0.98462	1	0.189768406498445	1	4
GO:0002062	BP	chondrocyte differentiation	0.86358	1	0.00140826375212562	0.31192396117035637	3-5	+
GO:0002063	BP	chondrocyte development	0.62573	1	0.0130584028383655	1	4-5
GO:0002064	BP	epithelial cell development	0.89916	1	0.0568211946988618	1	5	+
GO:0002065	BP	columnar/cuboidal epithelial cell differ...	0.44411	1	0.206600619020594	1	1-2
GO:0002066	BP	columnar/cuboidal epithelial cell develo...	0.55853	1	0.147966477963251	1	1-2
GO:0002067	BP	glandular epithelial cell differentiatio...	0.48462	1	0.2225815555068	1	5
GO:0002068	BP	glandular epithelial cell development	0.74459	1	0.519292799796855	1	1-3
GO:0002069	BP	columnar/cuboidal epithelial cell matura...	0.50277	1	0.335711611802993	1	5
GO:0002070	BP	epithelial cell maturation	0.40589	1	0.1511329099301	1	4-5
GO:0002071	BP	glandular epithelial cell maturation	0.13384	0.9162603819444446	0.335711611802993	1	5
GO:0002072	BP	optic cup morphogenesis involved in came...	0.79089	1	0.190459730383685	1	3
GO:0002076	BP	osteoblast development	0.23201	0.916262393129771	0.00202657521478217	0.4117330048568241	2
GO:0002082	BP	regulation of oxidative phosphorylation	0.01592	0.46401194366197185	0.109187444630138	1	2-4
GO:0002084	BP	protein depalmitoylation	0.64789	1	0.0362215946442001	1	3
GO:0002086	BP	diaphragm contraction	0.40639	1	0.184929139301763	1	5
GO:0002087	BP	regulation of respiratory gaseous exchan...	0.27125	1	0.0525158241791497	1	4-5
GO:0002088	BP	lens development in camera-type eye	0.84261	1	0.162904302950069	1	1	+
GO:0002089	BP	lens morphogenesis in camera-type eye	0.57105	1	0.152693389194582	1	1-3
GO:0002090	BP	regulation of receptor internalization	0.86587	1	0.0810365097593184	1	5
GO:0002092	BP	positive regulation of receptor internal...	0.57105	1	0.1511329099301	1	4-5
GO:0002093	BP	auditory receptor cell morphogenesis	0.47989	1	0.0821127778175365	1	1-2
GO:0002097	BP	tRNA wobble base modification	0.89179	1	0.0821127778175365	1	1-2
GO:0002098	BP	tRNA wobble uridine modification	0.92808	1	0.0493400151747027	1	1
GO:0002101	BP	tRNA wobble cytosine modification	0.40639	1	0.212582094711372	1	2
GO:0002115	BP	store-operated calcium entry	0.24800	0.9596320119670905	0.0762732626216043	1	1
GO:0002127	BP	tRNA wobble base cytosine methylation	0.22953	0.9162603819444446	0.212582094711372	1	2
GO:0002154	BP	thyroid hormone mediated signaling pathw...	0.08307	0.9162603819444446	0.208179274640848	1	2-4
GO:0002155	BP	regulation of thyroid hormone mediated s...	0.13384	0.9162603819444446	0.144491951048914	1	3-4
GO:0002158	BP	osteoclast proliferation	0.79089	1	0.189768406498445	1	4
GO:0002175	BP	protein localization to paranode region ...	0.13384	0.9162603819444446	0.144491951048914	1	3-4
GO:0002181	BP	cytoplasmic translation	0.99967	1	0.0016525102225252	0.3546360382437858	1
GO:0002182	BP	cytoplasmic translational elongation	0.17832	0.9162603819444446	0.215789685696197	1	1
GO:0002183	BP	cytoplasmic translational initiation	0.99986	1	0.222260629104735	1	1
GO:0002200	BP	somatic diversification of immune recept...	0.85862	1	0.105019675177884	1	1-4
GO:0002204	BP	somatic recombination of immunoglobulin ...	0.52017	1	0.158317695572933	1	1-4
GO:0002208	BP	somatic diversification of immunoglobuli...	0.52017	1	0.158317695572933	1	1-4
GO:0002209	BP	behavioral defense response	0.67497	1	0.0468493099664929	1	5
GO:0002215	BP	defense response to nematode	0.22953	0.9162603819444446	0.190459730383685	1	3
GO:0002218	BP	activation of innate immune response	0.99999	1	0.196057160792762	1	2	+
GO:0002220	BP	innate immune response activating cell s...	0.99999	1	0.221995547429999	1	2-4
GO:0002221	BP	pattern recognition receptor signaling p...	0.99365	1	0.139048083188699	1	5
GO:0002223	BP	stimulatory C-type lectin receptor signa...	1.00000	1	0.288618104289731	1	2	+
GO:0002224	BP	toll-like receptor signaling pathway	0.98465	1	0.285444531205887	1	2
GO:0002225	BP	positive regulation of antimicrobial pep...	0.54266	1	0.184929139301763	1	5
GO:0002227	BP	innate immune response in mucosa	0.57994	1	0.0359588820059293	1	4
GO:0002228	BP	natural killer cell mediated immunity	0.98995	1	0.1511329099301	1	4-5	+
GO:0002230	BP	positive regulation of defense response ...	0.99583	1	0.212582094711372	1	2
GO:0002232	BP	leukocyte chemotaxis involved in inflamm...	0.40639	1	0.189768406498445	1	4
GO:0002237	BP	response to molecule of bacterial origin	0.99994	1	0.019281628284466	1	2-5	+
GO:0002238	BP	response to molecule of fungal origin	0.40639	1	0.184929139301763	1	5
GO:0002244	BP	hematopoietic progenitor cell differenti...	0.99466	1	0.134936316067825	1	1	+
GO:0002249	BP	lymphocyte anergy	0.40639	1	0.189768406498445	1	4
GO:0002250	BP	adaptive immune response	0.99970	1	0.0440581089886153	1	2	+
GO:0002251	BP	organ or tissue specific immune response	0.21518	0.9162603819444446	0.00122654291173166	0.28292126291023056	4
GO:0002252	BP	immune effector process	1.00000	1	0.132646559414337	1	2
GO:0002253	BP	activation of immune response	1.00000	1	0.191269960396598	1	4	+
GO:0002254	BP	kinin cascade	0.13384	0.9162603819444446	0.31931776946213	1	3-5
GO:0002260	BP	lymphocyte homeostasis	0.86022	1	0.000900449886156506	0.23334055386200206	4
GO:0002262	BP	myeloid cell homeostasis	0.55525	1	0.270945797202538	1	1
GO:0002263	BP	cell activation involved in immune respo...	0.99998	1	0.100156844452237	1	5
GO:0002264	BP	endothelial cell activation involved in ...	0.22953	0.9162603819444446	0.189768406498445	1	4
GO:0002269	BP	leukocyte activation involved in inflamm...	0.89732	1	0.166214684825031	1	3	+
GO:0002274	BP	myeloid leukocyte activation	0.99995	1	0.0790157516194922	1	5	+
GO:0002275	BP	myeloid cell activation involved in immu...	0.99983	1	0.109834921740246	1	5	+
GO:0002276	BP	basophil activation involved in immune r...	0.40639	1	0.184929139301763	1	5
GO:0002279	BP	mast cell activation involved in immune ...	0.91779	1	0.232088771508107	1	5
GO:0002281	BP	macrophage activation involved in immune...	0.90441	1	0.212582094711372	1	2
GO:0002283	BP	neutrophil activation involved in immune...	0.99964	1	0.157481189893895	1	5	+
GO:0002285	BP	lymphocyte activation involved in immune...	0.99308	1	0.164971355223583	1	2	+
GO:0002286	BP	T cell activation involved in immune res...	0.92705	1	0.0626338121462288	1	2-5	+
GO:0002287	BP	alpha-beta T cell activation involved in...	0.87602	1	0.133496253679813	1	2-5
GO:0002291	BP	T cell activation via T cell receptor co...	0.83891	1	0.184929139301763	1	5
GO:0002292	BP	T cell differentiation involved in immun...	0.91480	1	0.133496253679813	1	2-5
GO:0002293	BP	alpha-beta T cell differentiation involv...	0.87602	1	0.133496253679813	1	2-5
GO:0002294	BP	CD4-positive, alpha-beta T cell differen...	0.86022	1	0.133496253679813	1	2-5
GO:0002295	BP	T-helper cell lineage commitment	0.92636	1	0.212582094711372	1	2
GO:0002309	BP	T cell proliferation involved in immune ...	0.54266	1	0.212582094711372	1	2
GO:0002312	BP	B cell activation involved in immune res...	0.91198	1	0.158317695572933	1	1-4	+
GO:0002318	BP	myeloid progenitor cell differentiation	0.54266	1	0.190459730383685	1	3
GO:0002320	BP	lymphoid progenitor cell differentiation	0.60242	1	0.0821127778175365	1	1-2
GO:0002323	BP	natural killer cell activation involved ...	0.90441	1	0.184929139301763	1	5
GO:0002325	BP	natural killer cell differentiation invo...	0.22953	0.9162603819444446	0.184929139301763	1	5
GO:0002326	BP	B cell lineage commitment	0.64766	1	0.212582094711372	1	2
GO:0002327	BP	immature B cell differentiation	0.83891	1	0.212582094711372	1	2
GO:0002328	BP	pro-B cell differentiation	0.34210	1	0.0821127778175365	1	1-2
GO:0002347	BP	response to tumor cell	0.98816	1	0.212582094711372	1	2	+
GO:0002349	BP	histamine production involved in inflamm...	0.72856	1	0.212582094711372	1	2
GO:0002353	BP	plasma kallikrein-kinin cascade	0.13384	0.9162603819444446	0.31931776946213	1	3-5
GO:0002360	BP	T cell lineage commitment	0.57105	1	0.123322809060599	1	2-4
GO:0002361	BP	CD4-positive, CD25-positive, alpha-beta ...	0.40639	1	0.189768406498445	1	4
GO:0002362	BP	CD4-positive, CD25-positive, alpha-beta ...	0.22953	0.9162603819444446	0.189768406498445	1	4
GO:0002363	BP	alpha-beta T cell lineage commitment	0.83585	1	0.34357793099096	1	4
GO:0002366	BP	leukocyte activation involved in immune ...	0.99998	1	0.0906725279451644	1	5
GO:0002367	BP	cytokine production involved in immune r...	0.94076	1	0.405262970343649	1	4	+
GO:0002368	BP	B cell cytokine production	0.22953	0.9162603819444446	0.212582094711372	1	2
GO:0002369	BP	T cell cytokine production	0.80409	1	0.28427646495318	1	2-5
GO:0002371	BP	dendritic cell cytokine production	0.94328	1	0.222260629104735	1	1
GO:0002372	BP	myeloid dendritic cell cytokine producti...	0.79089	1	0.222260629104735	1	1
GO:0002376	BP	immune system process	1.00000	1	0.0116093334230577	1	4
GO:0002377	BP	immunoglobulin production	0.88526	1	0.0567054619295237	1	1-4	+
GO:0002378	BP	immunoglobulin biosynthetic process	0.13384	0.9162603819444446	0.144491951048914	1	3-4
GO:0002381	BP	immunoglobulin production involved in im...	0.62087	1	0.158317695572933	1	1-4
GO:0002384	BP	hepatic immune response	0.40639	1	0.189768406498445	1	4
GO:0002385	BP	mucosal immune response	0.29741	1	0.00545707881193398	0.8373956806558606	4
GO:0002386	BP	immune response in mucosal-associated ly...	0.40639	1	0.189768406498445	1	4
GO:0002396	BP	MHC protein complex assembly	0.72856	1	0.184929139301763	1	5
GO:0002399	BP	MHC class II protein complex assembly	0.40639	1	0.184929139301763	1	5
GO:0002407	BP	dendritic cell chemotaxis	0.92636	1	0.184929139301763	1	5
GO:0002414	BP	immunoglobulin transcytosis in epithelia...	0.54266	1	0.189768406498445	1	4
GO:0002415	BP	immunoglobulin transcytosis in epithelia...	0.40639	1	0.189768406498445	1	4
GO:0002418	BP	immune response to tumor cell	0.95631	1	0.212582094711372	1	2
GO:0002424	BP	T cell mediated immune response to tumor...	0.54266	1	0.212582094711372	1	2
GO:0002429	BP	immune response-activating cell surface ...	1.00000	1	0.0546474853875194	1	4	+
GO:0002430	BP	complement receptor mediated signaling p...	0.22767	0.9162603819444446	0.0362215946442001	1	3
GO:0002431	BP	Fc receptor mediated stimulatory signali...	0.97102	1	0.128948774930936	1	1-4
GO:0002433	BP	immune response-regulating cell surface ...	0.95108	1	0.128948774930936	1	1-4
GO:0002434	BP	immune complex clearance	0.22953	0.9162603819444446	0.190459730383685	1	3
GO:0002437	BP	inflammatory response to antigenic stimu...	0.67497	1	0.241825874352692	1	4	+
GO:0002438	BP	acute inflammatory response to antigenic...	0.92636	1	0.189768406498445	1	4
GO:0002440	BP	production of molecular mediator of immu...	0.98146	1	0.196288745125697	1	1-2	+
GO:0002441	BP	histamine secretion involved in inflamma...	0.72856	1	0.212582094711372	1	2
GO:0002443	BP	leukocyte mediated immunity	1.00000	1	0.143733307246634	1	2
GO:0002444	BP	myeloid leukocyte mediated immunity	0.99991	1	0.109834921740246	1	5	+
GO:0002446	BP	neutrophil mediated immunity	0.99983	1	0.157481189893895	1	5	+
GO:0002448	BP	mast cell mediated immunity	0.92962	1	0.232088771508107	1	5
GO:0002449	BP	lymphocyte mediated immunity	0.99887	1	0.0157239743178504	1	2-4	+
GO:0002455	BP	humoral immune response mediated by circ...	0.71178	1	0.0507020468415786	1	3
GO:0002456	BP	T cell mediated immunity	0.99190	1	0.0419186433857229	1	2-4	+
GO:0002458	BP	peripheral T cell tolerance induction	0.22953	0.9162603819444446	0.189768406498445	1	4
GO:0002460	BP	adaptive immune response based on somati...	0.99893	1	0.0175584112367061	1	2-4	+
GO:0002461	BP	tolerance induction dependent upon immun...	0.54266	1	0.189768406498445	1	4
GO:0002465	BP	peripheral tolerance induction	0.40639	1	0.189768406498445	1	4
GO:0002467	BP	germinal center formation	0.75721	1	0.0359588820059293	1	4
GO:0002474	BP	antigen processing and presentation of p...	1.00000	1	0.34469786612317	1	3	+
GO:0002478	BP	antigen processing and presentation of e...	1.00000	1	0.143704445502279	1	2	+
GO:0002495	BP	antigen processing and presentation of p...	0.99484	1	0.143704445502279	1	2
GO:0002501	BP	peptide antigen assembly with MHC protei...	0.64766	1	0.184929139301763	1	5
GO:0002503	BP	peptide antigen assembly with MHC class ...	0.40639	1	0.184929139301763	1	5
GO:0002504	BP	antigen processing and presentation of p...	0.99557	1	0.143704445502279	1	2
GO:0002507	BP	tolerance induction	0.98004	1	0.189768406498445	1	4	+
GO:0002513	BP	tolerance induction to self antigen	0.64766	1	0.189768406498445	1	4
GO:0002517	BP	T cell tolerance induction	0.64766	1	0.189768406498445	1	4
GO:0002520	BP	immune system development	0.99690	1	0.0531367281889088	1	1-4
GO:0002521	BP	leukocyte differentiation	0.99780	1	0.188323822258105	1	2-5	+
GO:0002523	BP	leukocyte migration involved in inflamma...	0.87590	1	0.189768406498445	1	4
GO:0002524	BP	hypersensitivity	0.72856	1	0.189768406498445	1	4
GO:0002525	BP	acute inflammatory response to non-antig...	0.22953	0.9162603819444446	0.189768406498445	1	4
GO:0002526	BP	acute inflammatory response	0.53874	1	0.00366405666547567	0.6193324625991536	3-4	+
GO:0002532	BP	production of molecular mediator involve...	0.36003	1	0.407739774157967	1	3
GO:0002534	BP	cytokine production involved in inflamma...	0.30350	1	0.321898783317492	1	1
GO:0002536	BP	respiratory burst involved in inflammato...	0.64766	1	0.190459730383685	1	3
GO:0002537	BP	nitric oxide production involved in infl...	0.40639	1	0.189768406498445	1	4
GO:0002541	BP	activation of plasma proteins involved i...	0.13384	0.9162603819444446	0.31931776946213	1	3-5
GO:0002542	BP	Factor XII activation	0.05267	0.7674624617524339	0.31931776946213	1	3-5
GO:0002544	BP	chronic inflammatory response	0.96635	1	0.189768406498445	1	4
GO:0002548	BP	monocyte chemotaxis	0.98446	1	0.0359588820059293	1	4	+
GO:0002551	BP	mast cell chemotaxis	0.87590	1	0.222260629104735	1	1
GO:0002553	BP	histamine secretion by mast cell	0.72856	1	0.212582094711372	1	2
GO:0002562	BP	somatic diversification of immune recept...	0.87423	1	0.158317695572933	1	1-4	+
GO:0002566	BP	somatic diversification of immune recept...	0.86583	1	0.189003217094346	1	1-2
GO:0002573	BP	myeloid leukocyte differentiation	0.97731	1	0.139048083188699	1	5	+
GO:0002576	BP	platelet degranulation	0.42420	1	0.0862305227476576	1	2-5	+
GO:0002634	BP	regulation of germinal center formation	0.41692	1	0.0359588820059293	1	4
GO:0002637	BP	regulation of immunoglobulin production	0.63432	1	0.0419186433857229	1	2-4	+
GO:0002638	BP	negative regulation of immunoglobulin pr...	0.57994	1	0.0359588820059293	1	4
GO:0002639	BP	positive regulation of immunoglobulin pr...	0.58923	1	0.0989592521910082	1	2-3	+
GO:0002640	BP	regulation of immunoglobulin biosyntheti...	0.22953	0.9162603819444446	0.189768406498445	1	4
GO:0002642	BP	positive regulation of immunoglobulin bi...	0.22953	0.9162603819444446	0.189768406498445	1	4
GO:0002643	BP	regulation of tolerance induction	0.90441	1	0.189768406498445	1	4
GO:0002645	BP	positive regulation of tolerance inducti...	0.72856	1	0.189768406498445	1	4
GO:0002652	BP	regulation of tolerance induction depend...	0.54266	1	0.189768406498445	1	4
GO:0002654	BP	positive regulation of tolerance inducti...	0.40639	1	0.189768406498445	1	4
GO:0002658	BP	regulation of peripheral tolerance induc...	0.40639	1	0.189768406498445	1	4
GO:0002660	BP	positive regulation of peripheral tolera...	0.40639	1	0.189768406498445	1	4
GO:0002664	BP	regulation of T cell tolerance induction	0.64766	1	0.189768406498445	1	4
GO:0002666	BP	positive regulation of T cell tolerance ...	0.54266	1	0.189768406498445	1	4
GO:0002667	BP	regulation of T cell anergy	0.40639	1	0.189768406498445	1	4
GO:0002669	BP	positive regulation of T cell anergy	0.22953	0.9162603819444446	0.189768406498445	1	4
GO:0002673	BP	regulation of acute inflammatory respons...	0.80453	1	0.00582578477231326	0.860256402189352	3-5	+
GO:0002674	BP	negative regulation of acute inflammator...	0.83891	1	0.189768406498445	1	4
GO:0002675	BP	positive regulation of acute inflammator...	0.29741	1	0.057502921603326	1	3-5
GO:0002676	BP	regulation of chronic inflammatory respo...	0.79089	1	0.189768406498445	1	4
GO:0002677	BP	negative regulation of chronic inflammat...	0.40639	1	0.189768406498445	1	4
GO:0002679	BP	respiratory burst involved in defense re...	0.20229	0.9162603819444446	0.126140453876246	1	1
GO:0002682	BP	regulation of immune system process	1.00000	1	0.000596354517281462	0.17005260366999614	4
GO:0002683	BP	negative regulation of immune system pro...	0.95578	1	0.00500918343919668	0.7836072296275948	3-5	+
GO:0002684	BP	positive regulation of immune system pro...	1.00000	1	0.0175905334576081	1	2-5
GO:0002685	BP	regulation of leukocyte migration	0.99913	1	0.00170701605936996	0.36310562750104797	2-4	+
GO:0002686	BP	negative regulation of leukocyte migrati...	0.77647	1	0.0432458858629868	1	2-4
GO:0002687	BP	positive regulation of leukocyte migrati...	0.98505	1	0.0172362995194515	1	2-4	+
GO:0002688	BP	regulation of leukocyte chemotaxis	0.99685	1	0.0987454168504005	1	2-4	+
GO:0002689	BP	negative regulation of leukocyte chemota...	0.92636	1	0.189768406498445	1	4
GO:0002690	BP	positive regulation of leukocyte chemota...	0.97815	1	0.149121161678571	1	2-4	+
GO:0002691	BP	regulation of cellular extravasation	0.89179	1	0.0653706257434604	1	2-3	+
GO:0002692	BP	negative regulation of cellular extravas...	0.79089	1	0.190459730383685	1	3
GO:0002693	BP	positive regulation of cellular extravas...	0.83585	1	0.0451332663045583	1	2
GO:0002694	BP	regulation of leukocyte activation	0.99491	1	0.00456870620078584	0.7337180075758705	2-5	+
GO:0002695	BP	negative regulation of leukocyte activat...	0.50323	1	0.00581313684840165	0.860256402189352	3-5	+
GO:0002696	BP	positive regulation of leukocyte activat...	0.99946	1	0.00615738762679699	0.8898841611773254	2-5	+
GO:0002697	BP	regulation of immune effector process	0.99992	1	0.0989207125228384	1	4-5	+
GO:0002698	BP	negative regulation of immune effector p...	0.96999	1	0.111953062245481	1	3-5	+
GO:0002699	BP	positive regulation of immune effector p...	0.97431	1	0.0418872783095159	1	4-5	+
GO:0002700	BP	regulation of production of molecular me...	0.92950	1	0.245416937166137	1	4	+
GO:0002701	BP	negative regulation of production of mol...	0.77840	1	0.1511329099301	1	4-5	+
GO:0002702	BP	positive regulation of production of mol...	0.91584	1	0.12173458375856	1	2	+
GO:0002703	BP	regulation of leukocyte mediated immunit...	0.99653	1	0.0315141523074502	1	2-4	+
GO:0002704	BP	negative regulation of leukocyte mediate...	0.87125	1	0.241825874352692	1	4
GO:0002705	BP	positive regulation of leukocyte mediate...	0.89759	1	0.0836303126294251	1	2-4	+
GO:0002706	BP	regulation of lymphocyte mediated immuni...	0.97353	1	0.0157390722436867	1	2-4	+
GO:0002707	BP	negative regulation of lymphocyte mediat...	0.63515	1	0.241825874352692	1	4
GO:0002708	BP	positive regulation of lymphocyte mediat...	0.91584	1	0.0109521198097767	1	2-4	+
GO:0002709	BP	regulation of T cell mediated immunity	0.84239	1	0.0646410750187222	1	2-4	+
GO:0002710	BP	negative regulation of T cell mediated i...	0.47989	1	0.180368702017177	1	3-5
GO:0002711	BP	positive regulation of T cell mediated i...	0.63946	1	0.0151506622332451	1	2-4	+
GO:0002712	BP	regulation of B cell mediated immunity	0.77799	1	0.149121161678571	1	2-4	+
GO:0002713	BP	negative regulation of B cell mediated i...	0.41692	1	0.0359588820059293	1	4
GO:0002714	BP	positive regulation of B cell mediated i...	0.80409	1	0.0892092894699375	1	2-3	+
GO:0002715	BP	regulation of natural killer cell mediat...	0.95742	1	0.0942692378841018	1	4	+
GO:0002716	BP	negative regulation of natural killer ce...	0.90441	1	0.212582094711372	1	2
GO:0002717	BP	positive regulation of natural killer ce...	0.96230	1	0.0359588820059293	1	4
GO:0002718	BP	regulation of cytokine production involv...	0.92897	1	0.29138143533828	1	4	+
GO:0002719	BP	negative regulation of cytokine producti...	0.46331	1	0.1511329099301	1	4-5
GO:0002720	BP	positive regulation of cytokine producti...	0.96402	1	0.375563484881993	1	2	+
GO:0002724	BP	regulation of T cell cytokine production	0.63515	1	0.28427646495318	1	2-5
GO:0002725	BP	negative regulation of T cell cytokine p...	0.32407	1	0.140317234474974	1	4-5
GO:0002726	BP	positive regulation of T cell cytokine p...	0.78473	1	0.0653706257434604	1	2-3	+
GO:0002730	BP	regulation of dendritic cell cytokine pr...	0.94328	1	0.222260629104735	1	1
GO:0002732	BP	positive regulation of dendritic cell cy...	0.83891	1	0.222260629104735	1	1
GO:0002733	BP	regulation of myeloid dendritic cell cyt...	0.79089	1	0.222260629104735	1	1
GO:0002735	BP	positive regulation of myeloid dendritic...	0.79089	1	0.222260629104735	1	1
GO:0002752	BP	cell surface pattern recognition recepto...	0.40639	1	0.189768406498445	1	4
GO:0002753	BP	cytoplasmic pattern recognition receptor...	0.99906	1	0.232088771508107	1	5
GO:0002755	BP	MyD88-dependent toll-like receptor signa...	0.95742	1	0.0821127778175365	1	1-2
GO:0002756	BP	MyD88-independent toll-like receptor sig...	0.92626	1	0.215789685696197	1	1
GO:0002757	BP	immune response-activating signal transd...	1.00000	1	0.107010223531463	1	4	+
GO:0002758	BP	innate immune response-activating signal...	0.99998	1	0.26156004090282	1	4-5	+
GO:0002759	BP	regulation of antimicrobial humoral resp...	0.72856	1	0.184929139301763	1	5
GO:0002760	BP	positive regulation of antimicrobial hum...	0.54266	1	0.184929139301763	1	5
GO:0002761	BP	regulation of myeloid leukocyte differen...	0.98052	1	0.0538354056629184	1	5	+
GO:0002762	BP	negative regulation of myeloid leukocyte...	0.82570	1	0.0810365097593184	1	5
GO:0002763	BP	positive regulation of myeloid leukocyte...	0.98530	1	0.157992986891461	1	5	+
GO:0002764	BP	immune response-regulating signaling pat...	1.00000	1	0.137550888051534	1	4	+
GO:0002768	BP	immune response-regulating cell surface ...	1.00000	1	0.0747062646943815	1	1-4	+
GO:0002775	BP	antimicrobial peptide production	0.32407	1	0.034146666800533	1	5
GO:0002778	BP	antibacterial peptide production	0.32407	1	0.034146666800533	1	5
GO:0002784	BP	regulation of antimicrobial peptide prod...	0.64766	1	0.184929139301763	1	5
GO:0002786	BP	regulation of antibacterial peptide prod...	0.64766	1	0.184929139301763	1	5
GO:0002790	BP	peptide secretion	0.06410	0.8569027131782946	1.95237315516095e-06	0.0016834337530375293	4-5	+
GO:0002791	BP	regulation of peptide secretion	0.07658	0.9162603819444446	0.000125768355888722	0.050675851225504866	4-5	+
GO:0002792	BP	negative regulation of peptide secretion	0.51284	1	0.0188720694766026	1	4-5
GO:0002793	BP	positive regulation of peptide secretion	0.17109	0.9162603819444446	0.0111946538162169	1	4-5	+
GO:0002803	BP	positive regulation of antibacterial pep...	0.54266	1	0.184929139301763	1	5
GO:0002819	BP	regulation of adaptive immune response	0.97698	1	0.134390224624689	1	4	+
GO:0002820	BP	negative regulation of adaptive immune r...	0.62573	1	0.0183127947046104	1	3-5
GO:0002821	BP	positive regulation of adaptive immune r...	0.89606	1	0.112956575736124	1	2-4	+
GO:0002822	BP	regulation of adaptive immune response b...	0.97274	1	0.0405499248564614	1	2-4	+
GO:0002823	BP	negative regulation of adaptive immune r...	0.64840	1	0.0324340212102419	1	3-4
GO:0002824	BP	positive regulation of adaptive immune r...	0.90645	1	0.0517992879226631	1	2-4	+
GO:0002825	BP	regulation of T-helper 1 type immune res...	0.70697	1	0.365661045080026	1	2-5
GO:0002826	BP	negative regulation of T-helper 1 type i...	0.79089	1	0.190459730383685	1	3
GO:0002827	BP	positive regulation of T-helper 1 type i...	0.65602	1	0.315920055066622	1	4-5
GO:0002828	BP	regulation of type 2 immune response	0.63515	1	0.232088771508107	1	5	+
GO:0002829	BP	negative regulation of type 2 immune res...	0.08736	0.9162603819444446	0.1511329099301	1	4-5
GO:0002830	BP	positive regulation of type 2 immune res...	0.97408	1	0.190459730383685	1	3
GO:0002831	BP	regulation of response to biotic stimulu...	0.99941	1	0.0817470962479573	1	1-3	+
GO:0002832	BP	negative regulation of response to bioti...	0.95650	1	0.0892092894699375	1	2-3
GO:0002833	BP	positive regulation of response to bioti...	0.66035	1	0.359723696074522	1	1-2
GO:0002834	BP	regulation of response to tumor cell	0.92636	1	0.212582094711372	1	2
GO:0002836	BP	positive regulation of response to tumor...	0.83891	1	0.212582094711372	1	2
GO:0002837	BP	regulation of immune response to tumor c...	0.92636	1	0.212582094711372	1	2
GO:0002839	BP	positive regulation of immune response t...	0.83891	1	0.212582094711372	1	2
GO:0002840	BP	regulation of T cell mediated immune res...	0.54266	1	0.212582094711372	1	2
GO:0002842	BP	positive regulation of T cell mediated i...	0.40639	1	0.212582094711372	1	2
GO:0002849	BP	regulation of peripheral T cell toleranc...	0.22953	0.9162603819444446	0.189768406498445	1	4
GO:0002851	BP	positive regulation of peripheral T cell...	0.22953	0.9162603819444446	0.189768406498445	1	4
GO:0002861	BP	regulation of inflammatory response to a...	0.94328	1	0.189768406498445	1	4
GO:0002863	BP	positive regulation of inflammatory resp...	0.79089	1	0.189768406498445	1	4
GO:0002864	BP	regulation of acute inflammatory respons...	0.79089	1	0.189768406498445	1	4
GO:0002866	BP	positive regulation of acute inflammator...	0.64766	1	0.189768406498445	1	4
GO:0002870	BP	T cell anergy	0.40639	1	0.189768406498445	1	4
GO:0002877	BP	regulation of acute inflammatory respons...	0.22953	0.9162603819444446	0.189768406498445	1	4
GO:0002879	BP	positive regulation of acute inflammator...	0.22953	0.9162603819444446	0.189768406498445	1	4
GO:0002883	BP	regulation of hypersensitivity	0.64766	1	0.189768406498445	1	4
GO:0002885	BP	positive regulation of hypersensitivity	0.54266	1	0.189768406498445	1	4
GO:0002886	BP	regulation of myeloid leukocyte mediated...	0.95097	1	0.145847380316307	1	4-5	+
GO:0002888	BP	positive regulation of myeloid leukocyte...	0.67497	1	0.232088771508107	1	5
GO:0002889	BP	regulation of immunoglobulin mediated im...	0.77799	1	0.149121161678571	1	2-4	+
GO:0002890	BP	negative regulation of immunoglobulin me...	0.41692	1	0.0359588820059293	1	4
GO:0002891	BP	positive regulation of immunoglobulin me...	0.80409	1	0.0892092894699375	1	2-3	+
GO:0002902	BP	regulation of B cell apoptotic process	0.60242	1	0.402784095647964	1	1-2
GO:0002903	BP	negative regulation of B cell apoptotic ...	0.64789	1	0.34357793099096	1	4
GO:0002904	BP	positive regulation of B cell apoptotic ...	0.40639	1	0.212582094711372	1	2
GO:0002911	BP	regulation of lymphocyte anergy	0.40639	1	0.189768406498445	1	4
GO:0002913	BP	positive regulation of lymphocyte anergy	0.22953	0.9162603819444446	0.189768406498445	1	4
GO:0002920	BP	regulation of humoral immune response	0.92962	1	0.0507020468415786	1	3	+
GO:0002922	BP	positive regulation of humoral immune re...	0.41229	1	0.180368702017177	1	3-5
GO:0002923	BP	regulation of humoral immune response me...	0.72856	1	0.190459730383685	1	3
GO:0002925	BP	positive regulation of humoral immune re...	0.54266	1	0.190459730383685	1	3
GO:0002931	BP	response to ischemia	0.65187	1	0.102846793679311	1	2
GO:0002943	BP	tRNA dihydrouridine synthesis	0.64766	1	0.222260629104735	1	1
GO:0002946	BP	tRNA C5-cytosine methylation	0.40639	1	0.212582094711372	1	2
GO:0002949	BP	tRNA threonylcarbamoyladenosine modifica...	0.54266	1	0.212582094711372	1	2
GO:0003002	BP	regionalization	0.05971	0.8086640968586388	0.000627479724214538	0.17581326477808423	4-5	+
GO:0003006	BP	developmental process involved in reprod...	0.59952	1	0.000713004675194262	0.19305501166222505	3-5	+
GO:0003007	BP	heart morphogenesis	0.07416	0.9162603819444446	0.0171020600054366	1	3-5
GO:0003008	BP	system process	0.03683	0.7447606834532374	1.90347797490271e-15	2.1210308652958214E-11	4-5
GO:0003009	BP	skeletal muscle contraction	0.00518	0.25045542056074765	0.11684026867542	1	4-5
GO:0003010	BP	voluntary skeletal muscle contraction	0.04002	0.7447606834532374	0.0898490814083896	1	5
GO:0003011	BP	involuntary skeletal muscle contraction	0.40639	1	0.184929139301763	1	5
GO:0003012	BP	muscle system process	0.32666	1	1.15683650011109e-05	0.0074149124660660305	3-5
GO:0003013	BP	circulatory system process	0.27992	1	9.4861812870808e-07	9.10032615154934E-4	3-5	+
GO:0003014	BP	renal system process	0.50910	1	0.00286493014227595	0.5155379509935523	4-5
GO:0003015	BP	heart process	0.03319	0.7385310322580644	0.00573810174341897	0.856034956074341	3-5
GO:0003016	BP	respiratory system process	0.00500	0.24288732394366197	0.0190133719645451	1	4-5
GO:0003018	BP	vascular process in circulatory system	0.85908	1	0.00138161806986128	0.30790527748302354	3-5	+
GO:0003044	BP	regulation of systemic arterial blood pr...	0.61028	1	0.0126621101736673	1	5
GO:0003051	BP	angiotensin-mediated drinking behavior	0.22953	0.9162603819444446	0.184929139301763	1	5
GO:0003056	BP	regulation of vascular smooth muscle con...	0.79089	1	0.189768406498445	1	4
GO:0003057	BP	regulation of the force of heart contrac...	0.01131	0.37628479099678463	0.166214684825031	1	3
GO:0003058	BP	hormonal regulation of the force of hear...	0.22953	0.9162603819444446	0.184929139301763	1	5
GO:0003062	BP	regulation of heart rate by chemical sig...	0.32407	1	0.34469786612317	1	3
GO:0003071	BP	renal system process involved in regulat...	0.70420	1	0.0525158241791497	1	4-5
GO:0003072	BP	renal control of peripheral vascular res...	0.54266	1	0.184929139301763	1	5
GO:0003073	BP	regulation of systemic arterial blood pr...	0.47473	1	0.00435072956412151	0.7073378038153914	5
GO:0003081	BP	regulation of systemic arterial blood pr...	0.83585	1	0.034146666800533	1	5
GO:0003084	BP	positive regulation of systemic arterial...	0.50277	1	0.140317234474974	1	4-5
GO:0003085	BP	negative regulation of systemic arterial...	0.23201	0.916262393129771	0.123322809060599	1	2-4
GO:0003091	BP	renal water homeostasis	0.63515	1	0.0468493099664929	1	5
GO:0003093	BP	regulation of glomerular filtration	0.90441	1	0.189768406498445	1	4
GO:0003094	BP	glomerular filtration	0.96635	1	0.189768406498445	1	4
GO:0003096	BP	renal sodium ion transport	0.72856	1	0.212582094711372	1	2
GO:0003097	BP	renal water transport	0.72856	1	0.184929139301763	1	5
GO:0003099	BP	positive regulation of the force of hear...	0.05267	0.7674624617524339	0.31931776946213	1	3-5
GO:0003100	BP	regulation of systemic arterial blood pr...	0.32407	1	0.31931776946213	1	3-5
GO:0003108	BP	negative regulation of the force of hear...	0.22953	0.9162603819444446	0.222260629104735	1	1
GO:0003128	BP	heart field specification	0.17832	0.9162603819444446	0.157992986891461	1	5
GO:0003129	BP	heart induction	0.79089	1	0.184929139301763	1	5
GO:0003137	BP	Notch signaling pathway involved in hear...	0.54266	1	0.184929139301763	1	5
GO:0003139	BP	secondary heart field specification	0.02777	0.6486144243792326	0.157992986891461	1	5
GO:0003140	BP	determination of left/right asymmetry in...	0.64766	1	0.189768406498445	1	4
GO:0003143	BP	embryonic heart tube morphogenesis	0.78320	1	0.103743015857934	1	2-5
GO:0003148	BP	outflow tract septum morphogenesis	0.59245	1	0.241825874352692	1	4
GO:0003149	BP	membranous septum morphogenesis	0.64789	1	0.335711611802993	1	5
GO:0003150	BP	muscular septum morphogenesis	0.22767	0.9162603819444446	0.34357793099096	1	4
GO:0003151	BP	outflow tract morphogenesis	0.32269	1	0.034339971220719	1	4
GO:0003156	BP	regulation of animal organ formation	0.63515	1	0.068843909797312	1	4-5
GO:0003157	BP	endocardium development	0.90441	1	0.222260629104735	1	1
GO:0003158	BP	endothelium development	0.99056	1	0.111953062245481	1	3-5	+
GO:0003159	BP	morphogenesis of an endothelium	0.83585	1	0.34469786612317	1	3
GO:0003160	BP	endocardium morphogenesis	0.54266	1	0.222260629104735	1	1
GO:0003161	BP	cardiac conduction system development	0.34210	1	0.0898490814083896	1	5
GO:0003163	BP	sinoatrial node development	0.13384	0.9162603819444446	0.31931776946213	1	3-5
GO:0003164	BP	His-Purkinje system development	0.13384	0.9162603819444446	0.31931776946213	1	3-5
GO:0003166	BP	bundle of His development	0.05267	0.7674624617524339	0.31931776946213	1	3-5
GO:0003167	BP	atrioventricular bundle cell differentia...	0.22953	0.9162603819444446	0.190459730383685	1	3
GO:0003170	BP	heart valve development	0.39111	1	0.178567388091802	1	4
GO:0003171	BP	atrioventricular valve development	0.45001	1	0.618134393585721	1	4-5
GO:0003174	BP	mitral valve development	0.34210	1	0.458642877000294	1	5
GO:0003176	BP	aortic valve development	0.48383	1	0.182743010552398	1	3-5
GO:0003177	BP	pulmonary valve development	0.70420	1	0.458642877000294	1	5
GO:0003179	BP	heart valve morphogenesis	0.43903	1	0.103186171310369	1	4
GO:0003180	BP	aortic valve morphogenesis	0.54711	1	0.057502921603326	1	3-5
GO:0003181	BP	atrioventricular valve morphogenesis	0.45001	1	0.618134393585721	1	4-5
GO:0003183	BP	mitral valve morphogenesis	0.34210	1	0.458642877000294	1	5
GO:0003184	BP	pulmonary valve morphogenesis	0.79994	1	0.31931776946213	1	3-5
GO:0003188	BP	heart valve formation	0.34210	1	0.0548779530445202	1	3-4
GO:0003190	BP	atrioventricular valve formation	0.79089	1	0.189768406498445	1	4
GO:0003197	BP	endocardial cushion development	0.34217	1	0.300248396163081	1	2-4
GO:0003198	BP	epithelial to mesenchymal transition inv...	0.28890	1	0.519292799796855	1	1-3
GO:0003199	BP	endocardial cushion to mesenchymal trans...	0.22953	0.9162603819444446	0.190459730383685	1	3
GO:0003203	BP	endocardial cushion morphogenesis	0.43874	1	0.183193070357187	1	2-3
GO:0003205	BP	cardiac chamber development	0.16492	0.9162603819444446	0.158138235814148	1	4	+
GO:0003206	BP	cardiac chamber morphogenesis	0.03033	0.6927693377483444	0.132693392418395	1	3-4
GO:0003207	BP	cardiac chamber formation	0.01131	0.37628479099678463	0.166214684825031	1	3
GO:0003208	BP	cardiac ventricle morphogenesis	0.06143	0.8297835332464146	0.138326176018094	1	4
GO:0003209	BP	cardiac atrium morphogenesis	0.91122	1	0.335711611802993	1	5
GO:0003210	BP	cardiac atrium formation	0.22953	0.9162603819444446	0.184929139301763	1	5
GO:0003211	BP	cardiac ventricle formation	0.01131	0.37628479099678463	0.166214684825031	1	3
GO:0003214	BP	cardiac left ventricle morphogenesis	0.20229	0.9162603819444446	0.315920055066622	1	4-5
GO:0003215	BP	cardiac right ventricle morphogenesis	0.54356	1	0.323719947057702	1	3-4
GO:0003219	BP	cardiac right ventricle formation	0.40639	1	0.190459730383685	1	3
GO:0003220	BP	left ventricular cardiac muscle tissue m...	0.40639	1	0.184929139301763	1	5
GO:0003221	BP	right ventricular cardiac muscle tissue ...	0.40639	1	0.189768406498445	1	4
GO:0003222	BP	ventricular trabecula myocardium morphog...	0.94328	1	0.222260629104735	1	1
GO:0003223	BP	ventricular compact myocardium morphogen...	0.72856	1	0.189768406498445	1	4
GO:0003229	BP	ventricular cardiac muscle tissue develo...	0.15984	0.9162603819444446	0.0711370762205519	1	4-5
GO:0003230	BP	cardiac atrium development	0.87076	1	0.402784095647964	1	1-2
GO:0003231	BP	cardiac ventricle development	0.08286	0.9162603819444446	0.122970789627625	1	4	+
GO:0003235	BP	sinus venosus development	0.22953	0.9162603819444446	0.184929139301763	1	5
GO:0003236	BP	sinus venosus morphogenesis	0.22953	0.9162603819444446	0.184929139301763	1	5
GO:0003241	BP	growth involved in heart morphogenesis	0.64766	1	0.184929139301763	1	5
GO:0003253	BP	cardiac neural crest cell migration invo...	0.54266	1	0.189768406498445	1	4
GO:0003254	BP	regulation of membrane depolarization	0.53463	1	0.0384266801985452	1	3-4
GO:0003256	BP	regulation of transcription from RNA pol...	0.64766	1	0.222260629104735	1	1
GO:0003259	BP	cardioblast anterior-lateral migration	0.22953	0.9162603819444446	0.184929139301763	1	5
GO:0003260	BP	cardioblast migration	0.22953	0.9162603819444446	0.184929139301763	1	5
GO:0003263	BP	cardioblast proliferation	0.83891	1	0.222260629104735	1	1
GO:0003264	BP	regulation of cardioblast proliferation	0.83891	1	0.222260629104735	1	1
GO:0003266	BP	regulation of secondary heart field card...	0.79089	1	0.222260629104735	1	1
GO:0003271	BP	smoothened signaling pathway involved in...	0.22953	0.9162603819444446	0.222260629104735	1	1
GO:0003272	BP	endocardial cushion formation	0.51861	1	0.519292799796855	1	1-3
GO:0003279	BP	cardiac septum development	0.58436	1	0.228812100036397	1	2-4	+
GO:0003281	BP	ventricular septum development	0.37366	1	0.313535008555597	1	4
GO:0003283	BP	atrial septum development	0.86583	1	0.189003217094346	1	1-2
GO:0003284	BP	septum primum development	0.64766	1	0.222260629104735	1	1
GO:0003289	BP	atrial septum primum morphogenesis	0.64766	1	0.222260629104735	1	1
GO:0003298	BP	physiological muscle hypertrophy	0.87076	1	0.0898490814083896	1	5
GO:0003299	BP	muscle hypertrophy in response to stress	0.70420	1	0.180368702017177	1	3-5
GO:0003300	BP	cardiac muscle hypertrophy	0.91990	1	0.00328457907065927	0.5664256607351911	3-5
GO:0003301	BP	physiological cardiac muscle hypertrophy	0.87076	1	0.0898490814083896	1	5
GO:0003306	BP	Wnt signaling pathway involved in heart ...	0.27125	1	0.0898490814083896	1	5
GO:0003307	BP	regulation of Wnt signaling pathway invo...	0.08307	0.9162603819444446	0.0898490814083896	1	5
GO:0003308	BP	negative regulation of Wnt signaling pat...	0.22767	0.9162603819444446	0.034146666800533	1	5
GO:0003309	BP	type B pancreatic cell differentiation	0.74459	1	0.021705175925318	1	5
GO:0003310	BP	pancreatic A cell differentiation	0.54266	1	0.184929139301763	1	5
GO:0003311	BP	pancreatic D cell differentiation	0.22953	0.9162603819444446	0.184929139301763	1	5
GO:0003318	BP	cell migration to the midline involved i...	0.22953	0.9162603819444446	0.184929139301763	1	5
GO:0003321	BP	positive regulation of blood pressure by...	0.54266	1	0.190459730383685	1	3
GO:0003323	BP	type B pancreatic cell development	0.92808	1	0.335711611802993	1	5
GO:0003330	BP	regulation of extracellular matrix const...	0.72856	1	0.184929139301763	1	5
GO:0003331	BP	positive regulation of extracellular mat...	0.40639	1	0.184929139301763	1	5
GO:0003333	BP	amino acid transmembrane transport	0.87270	1	0.204313762398348	1	3-4
GO:0003334	BP	keratinocyte development	0.41229	1	0.126140453876246	1	1
GO:0003335	BP	corneocyte development	0.40639	1	0.189768406498445	1	4
GO:0003337	BP	mesenchymal to epithelial transition inv...	0.83891	1	0.189768406498445	1	4
GO:0003338	BP	metanephros morphogenesis	0.77840	1	0.0196434622621664	1	4-5
GO:0003339	BP	regulation of mesenchymal to epithelial ...	0.72856	1	0.189768406498445	1	4
GO:0003341	BP	cilium movement	0.03379	0.7447606834532374	0.00435820123492506	0.7077582000995228	2-4
GO:0003351	BP	epithelial cilium movement	0.08673	0.9162603819444446	0.00886828906860076	1	2-3
GO:0003352	BP	regulation of cilium movement	0.15739	0.9162603819444446	0.28427646495318	1	2-5
GO:0003353	BP	positive regulation of cilium movement	0.22953	0.9162603819444446	0.184929139301763	1	5
GO:0003356	BP	regulation of cilium beat frequency	0.17832	0.9162603819444446	0.123322809060599	1	2-4
GO:0003357	BP	noradrenergic neuron differentiation	0.05267	0.7674624617524339	0.34469786612317	1	3
GO:0003360	BP	brainstem development	0.22767	0.9162603819444446	0.335711611802993	1	5
GO:0003365	BP	establishment of cell polarity involved ...	0.54266	1	0.189768406498445	1	4
GO:0003382	BP	epithelial cell morphogenesis	0.64840	1	0.0810365097593184	1	5
GO:0003383	BP	apical constriction	0.54266	1	0.212582094711372	1	2
GO:0003400	BP	regulation of COPII vesicle coating	0.22767	0.9162603819444446	0.0362215946442001	1	3
GO:0003401	BP	axis elongation	0.99854	1	0.189768406498445	1	4	+
GO:0003407	BP	neural retina development	0.30246	1	0.143704445502279	1	2
GO:0003413	BP	chondrocyte differentiation involved in ...	0.54711	1	0.00494241989786798	0.776397256560256	5
GO:0003414	BP	chondrocyte morphogenesis involved in en...	0.47989	1	0.00629545949660466	0.8914444494224416	5
GO:0003416	BP	endochondral bone growth	0.74821	1	0.0810365097593184	1	5
GO:0003417	BP	growth plate cartilage development	0.71178	1	0.0468493099664929	1	5
GO:0003418	BP	growth plate cartilage chondrocyte diffe...	0.74702	1	0.00629545949660466	0.8914444494224416	5
GO:0003422	BP	growth plate cartilage morphogenesis	0.54356	1	0.00629545949660466	0.8914444494224416	5
GO:0003429	BP	growth plate cartilage chondrocyte morph...	0.47989	1	0.00629545949660466	0.8914444494224416	5
GO:0003433	BP	chondrocyte development involved in endo...	0.57105	1	0.0196434622621664	1	4-5
GO:0005513	BP	detection of calcium ion	0.75721	1	0.335711611802993	1	5
GO:0005975	BP	carbohydrate metabolic process	0.01852	0.5151248387096774	0.0353732826257035	1	2-5
GO:0005976	BP	polysaccharide metabolic process	0.71237	1	0.00356530875217596	0.6040508716055032	3-5
GO:0005977	BP	glycogen metabolic process	0.56203	1	0.00650960224444481	0.9155028756561032	3-5
GO:0005978	BP	glycogen biosynthetic process	0.48462	1	0.0463663718602854	1	3-5
GO:0005979	BP	regulation of glycogen biosynthetic proc...	0.22457	0.9162603819444446	0.0183127947046104	1	3-5
GO:0005980	BP	glycogen catabolic process	0.96230	1	0.34469786612317	1	3
GO:0005981	BP	regulation of glycogen catabolic process	0.72856	1	0.222260629104735	1	1
GO:0005984	BP	disaccharide metabolic process	0.83891	1	0.190459730383685	1	3
GO:0005996	BP	monosaccharide metabolic process	0.00033	0.02943543103448276	0.0279620952004164	1	2-5
GO:0005997	BP	xylulose metabolic process	0.22767	0.9162603819444446	0.0362215946442001	1	3
GO:0005998	BP	xylulose catabolic process	0.22953	0.9162603819444446	0.190459730383685	1	3
GO:0006000	BP	fructose metabolic process	0.28890	1	0.365661045080026	1	2-5
GO:0006001	BP	fructose catabolic process	0.22767	0.9162603819444446	0.144491951048914	1	3-4
GO:0006002	BP	fructose 6-phosphate metabolic process	0.27125	1	0.116259921885177	1	2
GO:0006003	BP	fructose 2,6-bisphosphate metabolic proc...	0.72856	1	0.212582094711372	1	2
GO:0006006	BP	glucose metabolic process	6.9e-05	0.00759513829787234	0.0996033425943408	1	2-5
GO:0006007	BP	glucose catabolic process	0.77629	1	0.00841845938130868	1	2
GO:0006011	BP	UDP-glucose metabolic process	0.72856	1	0.212582094711372	1	2
GO:0006012	BP	galactose metabolic process	0.28890	1	0.519292799796855	1	1-3
GO:0006013	BP	mannose metabolic process	0.57994	1	0.162359518062151	1	2-3
GO:0006015	BP	5-phosphoribose 1-diphosphate biosynthet...	0.72856	1	0.190459730383685	1	3
GO:0006020	BP	inositol metabolic process	0.70679	1	0.0451332663045583	1	2
GO:0006021	BP	inositol biosynthetic process	0.64766	1	0.212582094711372	1	2
GO:0006022	BP	aminoglycan metabolic process	0.46303	1	0.0986166083128317	1	4	+
GO:0006023	BP	aminoglycan biosynthetic process	0.81485	1	0.0353102643400492	1	4-5	+
GO:0006024	BP	glycosaminoglycan biosynthetic process	0.76736	1	0.0353102643400492	1	4-5	+
GO:0006026	BP	aminoglycan catabolic process	0.05518	0.7719190476190476	0.240472715863341	1	2
GO:0006027	BP	glycosaminoglycan catabolic process	0.07331	0.9162603819444446	0.197668157171071	1	2
GO:0006029	BP	proteoglycan metabolic process	0.56537	1	0.0699249424820669	1	3-4	+
GO:0006030	BP	chitin metabolic process	0.40639	1	0.184929139301763	1	5
GO:0006032	BP	chitin catabolic process	0.40639	1	0.184929139301763	1	5
GO:0006040	BP	amino sugar metabolic process	0.30350	1	0.103743015857934	1	2-5
GO:0006044	BP	N-acetylglucosamine metabolic process	0.89069	1	0.162359518062151	1	2-3
GO:0006047	BP	UDP-N-acetylglucosamine metabolic proces...	0.51861	1	0.0236010048531532	1	3
GO:0006048	BP	UDP-N-acetylglucosamine biosynthetic pro...	0.47989	1	0.0949078448390922	1	3
GO:0006050	BP	mannosamine metabolic process	0.40639	1	0.190459730383685	1	3
GO:0006051	BP	N-acetylmannosamine metabolic process	0.40639	1	0.190459730383685	1	3
GO:0006054	BP	N-acetylneuraminate metabolic process	0.75721	1	0.144491951048914	1	3-4
GO:0006055	BP	CMP-N-acetylneuraminate biosynthetic pro...	0.22953	0.9162603819444446	0.212582094711372	1	2
GO:0006056	BP	mannoprotein metabolic process	0.22953	0.9162603819444446	0.212582094711372	1	2
GO:0006057	BP	mannoprotein biosynthetic process	0.22953	0.9162603819444446	0.212582094711372	1	2
GO:0006059	BP	hexitol metabolic process	0.13384	0.9162603819444446	0.31931776946213	1	3-5
GO:0006060	BP	sorbitol metabolic process	0.40639	1	0.184929139301763	1	5
GO:0006062	BP	sorbitol catabolic process	0.22953	0.9162603819444446	0.184929139301763	1	5
GO:0006063	BP	uronic acid metabolic process	4.9e-05	0.005895383720930233	0.00773938516971707	0.9903814990414093	5	+
GO:0006064	BP	glucuronate catabolic process	0.01131	0.37628479099678463	0.0236010048531532	1	3
GO:0006065	BP	UDP-glucuronate biosynthetic process	0.54266	1	0.222260629104735	1	1
GO:0006066	BP	alcohol metabolic process	0.04145	0.7631372775800712	0.207377758218432	1	1
GO:0006067	BP	ethanol metabolic process	0.65602	1	0.0898490814083896	1	5
GO:0006068	BP	ethanol catabolic process	0.57994	1	0.335711611802993	1	5
GO:0006069	BP	ethanol oxidation	0.87590	1	0.184929139301763	1	5
GO:0006071	BP	glycerol metabolic process	0.01018	0.36573770833333336	0.231899526890522	1	1-2
GO:0006072	BP	glycerol-3-phosphate metabolic process	0.00875	0.3340821033210332	0.288618104289731	1	2
GO:0006073	BP	cellular glucan metabolic process	0.58993	1	0.00650960224444481	0.9155028756561032	3-5
GO:0006081	BP	cellular aldehyde metabolic process	0.66846	1	0.0236655730207195	1	3
GO:0006082	BP	organic acid metabolic process	4.4e-10	2.58675E-7	0.139507357797774	1	3-5
GO:0006083	BP	acetate metabolic process	0.54266	1	0.189768406498445	1	4
GO:0006084	BP	acetyl-CoA metabolic process	0.00014	0.014201764705882351	0.0213143737375499	1	2-3
GO:0006085	BP	acetyl-CoA biosynthetic process	0.00040	0.03449	0.00550299709648752	0.8380901377542077	2
GO:0006086	BP	acetyl-CoA biosynthetic process from pyr...	0.00111	0.07813040816326532	0.00419253450028492	0.6854651948558385	2
GO:0006089	BP	lactate metabolic process	0.07894	0.9162603819444446	0.0210174208141176	1	2
GO:0006090	BP	pyruvate metabolic process	0.12919	0.9162603819444446	0.0511753795762177	1	2
GO:0006091	BP	generation of precursor metabolites and ...	1.0e-09	5.1735E-7	2.20448879820476e-06	0.0018674727387739483	1-3
GO:0006094	BP	gluconeogenesis	0.02027	0.5433515284974093	0.327862281350107	1	1-2
GO:0006096	BP	glycolytic process	0.44644	1	0.262075513237902	1	1-2
GO:0006097	BP	glyoxylate cycle	0.05267	0.7674624617524339	0.0362215946442001	1	3
GO:0006099	BP	tricarboxylic acid cycle	0.00113	0.07900074324324324	0.00313496973860631	0.5499779387414593	1
GO:0006101	BP	citrate metabolic process	0.00169	0.11209250000000001	0.00313496973860631	0.5499779387414593	1
GO:0006102	BP	isocitrate metabolic process	0.41692	1	0.0362215946442001	1	3
GO:0006103	BP	2-oxoglutarate metabolic process	0.00016	0.016073009708737866	0.0495392545597498	1	1
GO:0006104	BP	succinyl-CoA metabolic process	0.41692	1	0.0493400151747027	1	1
GO:0006105	BP	succinate metabolic process	0.27125	1	0.402784095647964	1	1-2
GO:0006106	BP	fumarate metabolic process	0.13384	0.9162603819444446	0.189003217094346	1	1-2
GO:0006107	BP	oxaloacetate metabolic process	0.20229	0.9162603819444446	0.126140453876246	1	1
GO:0006108	BP	malate metabolic process	0.20229	0.9162603819444446	0.402784095647964	1	1-2
GO:0006109	BP	regulation of carbohydrate metabolic pro...	0.01968	0.5330601047120419	0.337323238843592	1	5
GO:0006110	BP	regulation of glycolytic process	0.36332	1	0.29145545634751	1	1-2
GO:0006111	BP	regulation of gluconeogenesis	0.01652	0.4743087603305785	0.302698253558918	1	1-2
GO:0006112	BP	energy reserve metabolic process	0.60374	1	0.00392493869812708	0.6542678595319822	3-5
GO:0006113	BP	fermentation	0.64766	1	0.212582094711372	1	2
GO:0006114	BP	glycerol biosynthetic process	0.13384	0.9162603819444446	0.0493400151747027	1	1
GO:0006116	BP	NADH oxidation	0.40639	1	0.190459730383685	1	3
GO:0006119	BP	oxidative phosphorylation	4.2e-13	1.0864349999999999E-9	1.06002695026329e-11	4.653132847310293E-8	1-2
GO:0006120	BP	mitochondrial electron transport, NADH t...	3.5e-05	0.004584113924050632	1.95156144556751e-05	0.011538746444164015	1-2
GO:0006121	BP	mitochondrial electron transport, succin...	0.22767	0.9162603819444446	0.0493400151747027	1	1
GO:0006122	BP	mitochondrial electron transport, ubiqui...	0.00318	0.1731761052631579	0.00126234781305862	0.28933730934184426	1-2
GO:0006123	BP	mitochondrial electron transport, cytoch...	0.00222	0.13591917159763314	0.000546944459730773	0.1572009534676197	1-2
GO:0006127	BP	glycerophosphate shuttle	0.40639	1	0.190459730383685	1	3
GO:0006139	BP	nucleobase-containing compound metabolic...	0.99982	1	4.42284542184356e-23	1.6017113552935362E-18	1-2
GO:0006140	BP	regulation of nucleotide metabolic proce...	0.10792	0.9162603819444446	0.0132199459358759	1	2
GO:0006144	BP	purine nucleobase metabolic process	0.15432	0.9162603819444446	0.188136915736764	1	1
GO:0006152	BP	purine nucleoside catabolic process	0.34210	1	0.458642877000294	1	5
GO:0006154	BP	adenosine catabolic process	0.54266	1	0.190459730383685	1	3
GO:0006163	BP	purine nucleotide metabolic process	3.8e-11	3.5744181818181814E-8	1.92505564396798e-09	3.927601555970614E-6	1-2
GO:0006164	BP	purine nucleotide biosynthetic process	0.00049	0.040238333333333334	0.000106513803000437	0.04605784022399195	1-2
GO:0006165	BP	nucleoside diphosphate phosphorylation	0.15267	0.9162603819444446	0.196057160792762	1	2
GO:0006166	BP	purine ribonucleoside salvage	0.72856	1	0.222260629104735	1	1
GO:0006167	BP	AMP biosynthetic process	0.32407	1	0.189003217094346	1	1-2
GO:0006168	BP	adenine salvage	0.40639	1	0.222260629104735	1	1
GO:0006171	BP	cAMP biosynthetic process	0.27125	1	0.315920055066622	1	4-5
GO:0006172	BP	ADP biosynthetic process	0.32407	1	0.162359518062151	1	2-3
GO:0006174	BP	dADP phosphorylation	0.22953	0.9162603819444446	0.190459730383685	1	3
GO:0006182	BP	cGMP biosynthetic process	0.13384	0.9162603819444446	0.140317234474974	1	4-5
GO:0006183	BP	GTP biosynthetic process	0.64789	1	0.0451332663045583	1	2
GO:0006186	BP	dGDP phosphorylation	0.22953	0.9162603819444446	0.190459730383685	1	3
GO:0006188	BP	IMP biosynthetic process	0.34210	1	0.010939795823931	1	1
GO:0006189	BP	'de novo' IMP biosynthetic process	0.41692	1	0.0493400151747027	1	1
GO:0006195	BP	purine nucleotide catabolic process	0.72953	1	0.170635577130944	1	5
GO:0006198	BP	cAMP catabolic process	0.83891	1	0.184929139301763	1	5
GO:0006203	BP	dGTP catabolic process	0.54266	1	0.212582094711372	1	2
GO:0006206	BP	pyrimidine nucleobase metabolic process	0.70420	1	0.116259921885177	1	2
GO:0006207	BP	'de novo' pyrimidine nucleobase biosynth...	0.79089	1	0.212582094711372	1	2
GO:0006208	BP	pyrimidine nucleobase catabolic process	0.40639	1	0.189768406498445	1	4
GO:0006210	BP	thymine catabolic process	0.40639	1	0.189768406498445	1	4
GO:0006211	BP	5-methylcytosine catabolic process	0.13384	0.9162603819444446	0.34357793099096	1	4
GO:0006213	BP	pyrimidine nucleoside metabolic process	0.43903	1	0.0415603159448592	1	2	+
GO:0006216	BP	cytidine catabolic process	0.50277	1	0.31931776946213	1	3-5
GO:0006220	BP	pyrimidine nucleotide metabolic process	0.21925	0.9162603819444446	0.0369320624660406	1	1-2
GO:0006221	BP	pyrimidine nucleotide biosynthetic proce...	0.33268	1	0.0112459586992783	1	1-2
GO:0006222	BP	UMP biosynthetic process	0.64789	1	0.189003217094346	1	1-2
GO:0006227	BP	dUDP biosynthetic process	0.40639	1	0.189768406498445	1	4
GO:0006228	BP	UTP biosynthetic process	0.57994	1	0.0451332663045583	1	2
GO:0006231	BP	dTMP biosynthetic process	0.64766	1	0.222260629104735	1	1
GO:0006233	BP	dTDP biosynthetic process	0.40639	1	0.189768406498445	1	4
GO:0006235	BP	dTTP biosynthetic process	0.22767	0.9162603819444446	0.34357793099096	1	4
GO:0006241	BP	CTP biosynthetic process	0.28890	1	0.03220002841265	1	2
GO:0006244	BP	pyrimidine nucleotide catabolic process	0.60242	1	0.323719947057702	1	3-4
GO:0006258	BP	UDP-glucose catabolic process	0.40639	1	0.212582094711372	1	2
GO:0006259	BP	DNA metabolic process	0.99519	1	9.61052938040405e-07	9.158960953859011E-4	1-2
GO:0006260	BP	DNA replication	0.99750	1	0.000210715015590089	0.07544099012602867	1-2
GO:0006261	BP	DNA-dependent DNA replication	0.99587	1	0.0013020426941494	0.2933301719892594	1-2
GO:0006264	BP	mitochondrial DNA replication	0.79994	1	0.189003217094346	1	1-2
GO:0006265	BP	DNA topological change	0.87590	1	0.222260629104735	1	1
GO:0006268	BP	DNA unwinding involved in DNA replicatio...	0.86583	1	0.0451332663045583	1	2
GO:0006269	BP	DNA replication, synthesis of RNA primer	0.72856	1	0.222260629104735	1	1
GO:0006270	BP	DNA replication initiation	0.93990	1	0.308800634412592	1	1
GO:0006271	BP	DNA strand elongation involved in DNA re...	0.99459	1	0.222260629104735	1	1
GO:0006275	BP	regulation of DNA replication	0.99765	1	0.0855243503270271	1	1-4
GO:0006278	BP	RNA-dependent DNA biosynthetic process	0.98877	1	0.0301788271419999	1	1
GO:0006281	BP	DNA repair	0.99932	1	1.91655426177776e-07	2.2389372359080868E-4	1-2
GO:0006282	BP	regulation of DNA repair	0.90829	1	0.0271449777878649	1	1-2
GO:0006283	BP	transcription-coupled nucleotide-excisio...	0.99971	1	0.059290122201484	1	1-2
GO:0006284	BP	base-excision repair	0.86238	1	0.0295334946780095	1	1-2
GO:0006285	BP	base-excision repair, AP site formation	0.41229	1	0.24434324184515	1	1-3
GO:0006289	BP	nucleotide-excision repair	0.99479	1	0.0327577431324666	1	1-2
GO:0006290	BP	pyrimidine dimer repair	0.90441	1	0.222260629104735	1	1
GO:0006293	BP	nucleotide-excision repair, preincision ...	0.87076	1	0.356337302699533	1	2-3
GO:0006294	BP	nucleotide-excision repair, preincision ...	0.80409	1	0.288618104289731	1	2
GO:0006295	BP	nucleotide-excision repair, DNA incision...	0.87076	1	0.356337302699533	1	2-3
GO:0006296	BP	nucleotide-excision repair, DNA incision...	0.93990	1	0.308800634412592	1	1
GO:0006297	BP	nucleotide-excision repair, DNA gap fill...	0.98056	1	0.0493400151747027	1	1
GO:0006298	BP	mismatch repair	0.58923	1	0.0475453536234323	1	1
GO:0006301	BP	postreplication repair	0.96547	1	0.13368169101017	1	1-2
GO:0006302	BP	double-strand break repair	0.93065	1	0.000124428677266516	0.05063058800975555	1-2
GO:0006303	BP	double-strand break repair via nonhomolo...	0.90645	1	0.05559846144119	1	1-2
GO:0006304	BP	DNA modification	0.40784	1	0.110339731940274	1	1-3
GO:0006305	BP	DNA alkylation	0.32269	1	0.167579173235028	1	1-3
GO:0006306	BP	DNA methylation	0.32269	1	0.167579173235028	1	1-3
GO:0006307	BP	DNA dealkylation involved in DNA repair	0.70679	1	0.189003217094346	1	1-2
GO:0006308	BP	DNA catabolic process	0.41196	1	0.321898783317492	1	1
GO:0006309	BP	apoptotic DNA fragmentation	0.92487	1	0.356337302699533	1	2-3
GO:0006310	BP	DNA recombination	0.89627	1	0.000297235857135709	0.10036594823534857	1-3
GO:0006312	BP	mitotic recombination	0.97572	1	0.189003217094346	1	1-2
GO:0006313	BP	transposition, DNA-mediated	0.40639	1	0.212582094711372	1	2
GO:0006323	BP	DNA packaging	0.41082	1	0.00176039457269594	0.37227333870304885	2-4
GO:0006325	BP	chromatin organization	0.47308	1	1.09127864064019e-05	0.007152961145966363	1-4
GO:0006333	BP	chromatin assembly or disassembly	0.31485	1	0.000914890076660337	0.23581698705491655	1-4
GO:0006334	BP	nucleosome assembly	0.35362	1	0.000502509949099512	0.14886009449214135	2-4
GO:0006335	BP	DNA replication-dependent nucleosome ass...	0.05300	0.7674624617524339	0.0256000065603895	1	2-4
GO:0006336	BP	DNA replication-independent nucleosome a...	0.49545	1	0.0304807751106922	1	2-3
GO:0006337	BP	nucleosome disassembly	0.13930	0.9162603819444446	0.0595921759490795	1	1-3
GO:0006338	BP	chromatin remodeling	0.88204	1	0.019779675247156	1	2
GO:0006342	BP	chromatin silencing	0.09895	0.9162603819444446	0.00723154599939916	0.9600569035301122	1-4
GO:0006343	BP	establishment of chromatin silencing	0.40639	1	0.222260629104735	1	1
GO:0006344	BP	maintenance of chromatin silencing	0.64766	1	0.222260629104735	1	1
GO:0006346	BP	methylation-dependent chromatin silencin...	0.21518	0.9162603819444446	0.00262322445591294	0.4896843405085524	1
GO:0006348	BP	chromatin silencing at telomere	0.87590	1	0.212582094711372	1	2
GO:0006349	BP	regulation of gene expression by genetic...	0.20098	0.9162603819444446	0.0762732626216043	1	1
GO:0006351	BP	transcription, DNA-templated	0.99498	1	2.51277500702966e-05	0.014274335763462844	2
GO:0006352	BP	DNA-templated transcription, initiation	0.88917	1	0.267822592421225	1	2
GO:0006353	BP	DNA-templated transcription, termination	0.98550	1	0.39003927490353	1	1
GO:0006354	BP	DNA-templated transcription, elongation	0.99692	1	0.012561358505526	1	1
GO:0006355	BP	regulation of transcription, DNA-templat...	0.98416	1	5.40195844153144e-05	0.026616220949774196	2
GO:0006356	BP	regulation of transcription by RNA polym...	0.99969	1	0.190459730383685	1	3
GO:0006357	BP	regulation of transcription by RNA polym...	0.90045	1	0.000318628353490778	0.107090176403636	2
GO:0006359	BP	regulation of transcription by RNA polym...	0.43874	1	0.0810365097593184	1	5
GO:0006360	BP	transcription by RNA polymerase I	0.99998	1	0.356337302699533	1	2-3
GO:0006361	BP	transcription initiation from RNA polyme...	0.99845	1	0.335711611802993	1	5
GO:0006362	BP	transcription elongation from RNA polyme...	0.99374	1	0.335711611802993	1	5
GO:0006363	BP	termination of RNA polymerase I transcri...	0.99605	1	0.335711611802993	1	5
GO:0006364	BP	rRNA processing	0.99997	1	1.65061467296405e-05	0.009962697512342765	1
GO:0006366	BP	transcription by RNA polymerase II	0.97621	1	0.000206890192159906	0.07455952044564985	2
GO:0006367	BP	transcription initiation from RNA polyme...	0.87581	1	0.286390446224135	1	4-5
GO:0006368	BP	transcription elongation from RNA polyme...	0.92443	1	0.012561358505526	1	1
GO:0006369	BP	termination of RNA polymerase II transcr...	0.97434	1	0.0364912220562957	1	1
GO:0006370	BP	7-methylguanosine mRNA capping	0.99752	1	0.335711611802993	1	5
GO:0006376	BP	mRNA splice site selection	0.99887	1	0.222260629104735	1	1
GO:0006378	BP	mRNA polyadenylation	0.90674	1	0.0475453536234323	1	1
GO:0006379	BP	mRNA cleavage	0.96972	1	0.189003217094346	1	1-2
GO:0006382	BP	adenosine to inosine editing	0.79089	1	0.212582094711372	1	2
GO:0006383	BP	transcription by RNA polymerase III	0.35073	1	0.0967117543968921	1	1-2
GO:0006384	BP	transcription initiation from RNA polyme...	0.11824	0.9162603819444446	0.0954003348896573	1	1-3
GO:0006386	BP	termination of RNA polymerase III transc...	0.22953	0.9162603819444446	0.212582094711372	1	2
GO:0006388	BP	tRNA splicing, via endonucleolytic cleav...	0.98004	1	0.222260629104735	1	1
GO:0006390	BP	mitochondrial transcription	0.10694	0.9162603819444446	0.0872997143467237	1	3
GO:0006393	BP	termination of mitochondrial transcripti...	0.40639	1	0.190459730383685	1	3
GO:0006396	BP	RNA processing	1.00000	1	2.15581686913656e-12	1.0768528276875305E-8	1-2
GO:0006397	BP	mRNA processing	1.00000	1	2.91019262432881e-05	0.016214026275962416	1
GO:0006399	BP	tRNA metabolic process	0.90032	1	3.80458077239759e-11	1.4224638793078872E-7	1-2
GO:0006400	BP	tRNA modification	0.85095	1	1.54797353696871e-06	0.0013551747296135484	1-2
GO:0006401	BP	RNA catabolic process	1.00000	1	0.000143619582067286	0.05747084369917932	1-2
GO:0006402	BP	mRNA catabolic process	1.00000	1	0.000349571149018032	0.11461855451553644	1-2
GO:0006403	BP	RNA localization	0.99999	1	0.000204907206360336	0.07420612024736387	1-2
GO:0006405	BP	RNA export from nucleus	0.99995	1	0.0025115853578962	0.47311213494685006	1
GO:0006406	BP	mRNA export from nucleus	0.99920	1	0.00714994219526381	0.9590058578903008	1
GO:0006409	BP	tRNA export from nucleus	0.96923	1	0.215789685696197	1	1
GO:0006412	BP	translation	0.99989	1	3.21509685062551e-15	3.326660711342216E-11	1
GO:0006413	BP	translational initiation	1.00000	1	8.10741267062884e-06	0.005646267233855541	1
GO:0006414	BP	translational elongation	0.36215	1	4.30258995467388e-09	7.889425008280367E-6	1-2
GO:0006415	BP	translational termination	0.32497	1	3.4088328579202e-10	8.513736381596626E-7	1-2
GO:0006417	BP	regulation of translation	0.98470	1	2.03738689728504e-08	3.074289491322045E-5	1
GO:0006418	BP	tRNA aminoacylation for protein translat...	0.73559	1	1.26692089549881e-06	0.0011398983048457555	1
GO:0006424	BP	glutamyl-tRNA aminoacylation	0.05267	0.7674624617524339	0.0493400151747027	1	1
GO:0006427	BP	histidyl-tRNA aminoacylation	0.40639	1	0.222260629104735	1	1
GO:0006429	BP	leucyl-tRNA aminoacylation	0.40639	1	0.222260629104735	1	1
GO:0006431	BP	methionyl-tRNA aminoacylation	0.40639	1	0.222260629104735	1	1
GO:0006432	BP	phenylalanyl-tRNA aminoacylation	0.54266	1	0.222260629104735	1	1
GO:0006433	BP	prolyl-tRNA aminoacylation	0.05267	0.7674624617524339	0.0493400151747027	1	1
GO:0006435	BP	threonyl-tRNA aminoacylation	0.54266	1	0.222260629104735	1	1
GO:0006446	BP	regulation of translational initiation	0.80053	1	0.000114730938243678	0.04859559722837049	1
GO:0006447	BP	regulation of translational initiation b...	0.13384	0.9162603819444446	0.0493400151747027	1	1
GO:0006448	BP	regulation of translational elongation	0.34818	1	0.0762732626216043	1	1
GO:0006449	BP	regulation of translational termination	0.64789	1	0.189003217094346	1	1-2
GO:0006450	BP	regulation of translational fidelity	0.90969	1	0.010939795823931	1	1
GO:0006451	BP	translational readthrough	0.50277	1	0.0493400151747027	1	1
GO:0006457	BP	protein folding	0.76538	1	0.000102448863596204	0.044446037268806714	1-2
GO:0006458	BP	'de novo' protein folding	0.88288	1	0.024663136126444	1	1
GO:0006463	BP	steroid hormone receptor complex assembl...	0.22953	0.9162603819444446	0.212582094711372	1	2
GO:0006464	BP	cellular protein modification process	1.00000	1	0.00690323861594716	0.9451695079667994	4
GO:0006465	BP	signal peptide processing	0.94328	1	0.222260629104735	1	1
GO:0006468	BP	protein phosphorylation	0.99848	1	3.90428434082844e-06	0.00304068183356842	4
GO:0006469	BP	negative regulation of protein kinase ac...	0.99230	1	0.0238765788007374	1	3-5	+
GO:0006470	BP	protein dephosphorylation	0.83607	1	0.247526067246294	1	1
GO:0006471	BP	protein ADP-ribosylation	0.91285	1	0.123322809060599	1	2-4
GO:0006473	BP	protein acetylation	0.09393	0.9162603819444446	0.000445792765645926	0.13673429724211975	1
GO:0006474	BP	N-terminal protein amino acid acetylatio...	0.98004	1	0.222260629104735	1	1
GO:0006475	BP	internal protein amino acid acetylation	0.21145	0.9162603819444446	0.000735192282142508	0.1982139179985213	1
GO:0006476	BP	protein deacetylation	0.86358	1	0.122953266322033	1	1
GO:0006479	BP	protein methylation	0.69642	1	0.00121264563362242	0.280609299033988	1-2
GO:0006482	BP	protein demethylation	0.71744	1	0.152763354878997	1	3-4
GO:0006486	BP	protein glycosylation	0.98320	1	0.0891049773252864	1	1-4
GO:0006487	BP	protein N-linked glycosylation	0.83060	1	0.0479643270193114	1	1
GO:0006488	BP	dolichol-linked oligosaccharide biosynth...	0.12362	0.9162603819444446	0.00750147300370279	0.9728275527040096	1
GO:0006489	BP	dolichyl diphosphate biosynthetic proces...	0.20229	0.9162603819444446	0.126140453876246	1	1
GO:0006490	BP	oligosaccharide-lipid intermediate biosy...	0.15432	0.9162603819444446	0.00750147300370279	0.9728275527040096	1
GO:0006491	BP	N-glycan processing	0.34735	1	0.020830835463612	1	3-4
GO:0006493	BP	protein O-linked glycosylation	0.98799	1	0.328228302473584	1	1-2
GO:0006497	BP	protein lipidation	0.82306	1	0.0375856732637562	1	1-4
GO:0006501	BP	C-terminal protein lipidation	0.79089	1	0.190459730383685	1	3
GO:0006505	BP	GPI anchor metabolic process	0.58923	1	0.0372167278268757	1	1-3
GO:0006506	BP	GPI anchor biosynthetic process	0.71744	1	0.0595921759490795	1	1-3
GO:0006507	BP	GPI anchor release	0.22953	0.9162603819444446	0.190459730383685	1	3
GO:0006508	BP	proteolysis	1.00000	1	0.103669433849981	1	5
GO:0006509	BP	membrane protein ectodomain proteolysis	0.95650	1	0.618134393585721	1	4-5	+
GO:0006511	BP	ubiquitin-dependent protein catabolic pr...	1.00000	1	6.71710538178308e-05	0.03159176790241342	1
GO:0006513	BP	protein monoubiquitination	0.77835	1	0.000346506504279343	0.11433767470819377	1-2
GO:0006515	BP	protein quality control for misfolded or...	0.89732	1	0.441140492963428	1	1-4
GO:0006516	BP	glycoprotein catabolic process	0.94188	1	0.0493400151747027	1	1
GO:0006517	BP	protein deglycosylation	0.82907	1	0.0762732626216043	1	1
GO:0006518	BP	peptide metabolic process	0.99990	1	1.57261373752571e-10	4.7459516831354023E-7	1
GO:0006520	BP	cellular amino acid metabolic process	0.00158	0.10547264516129032	0.164849011367804	1	3-5	+
GO:0006521	BP	regulation of cellular amino acid metabo...	0.99999	1	0.144491951048914	1	3-4
GO:0006522	BP	alanine metabolic process	0.40639	1	0.184929139301763	1	5
GO:0006524	BP	alanine catabolic process	0.40639	1	0.184929139301763	1	5
GO:0006525	BP	arginine metabolic process	0.24800	0.9596320119670905	0.243223110147333	1	3
GO:0006526	BP	arginine biosynthetic process	0.64766	1	0.190459730383685	1	3
GO:0006527	BP	arginine catabolic process	0.12955	0.9162603819444446	0.365661045080026	1	2-5
GO:0006528	BP	asparagine metabolic process	0.64766	1	0.184929139301763	1	5
GO:0006530	BP	asparagine catabolic process	0.22953	0.9162603819444446	0.184929139301763	1	5
GO:0006531	BP	aspartate metabolic process	0.05315	0.7674624617524339	0.519292799796855	1	1-3
GO:0006532	BP	aspartate biosynthetic process	0.40639	1	0.222260629104735	1	1
GO:0006533	BP	aspartate catabolic process	0.22767	0.9162603819444446	0.335711611802993	1	5
GO:0006534	BP	cysteine metabolic process	0.17557	0.9162603819444446	0.0872997143467237	1	3
GO:0006535	BP	cysteine biosynthetic process from serin...	0.05267	0.7674624617524339	0.0362215946442001	1	3
GO:0006536	BP	glutamate metabolic process	0.42887	1	0.0276457780155584	1	4
GO:0006537	BP	glutamate biosynthetic process	0.79089	1	0.189768406498445	1	4
GO:0006538	BP	glutamate catabolic process	0.79089	1	0.222260629104735	1	1
GO:0006541	BP	glutamine metabolic process	0.04603	0.7674624617524339	0.371522156254841	1	2-5
GO:0006543	BP	glutamine catabolic process	0.13384	0.9162603819444446	0.34357793099096	1	4
GO:0006544	BP	glycine metabolic process	0.03695	0.7447606834532374	0.0872997143467237	1	3
GO:0006545	BP	glycine biosynthetic process	0.40639	1	0.222260629104735	1	1
GO:0006547	BP	histidine metabolic process	0.50277	1	0.034146666800533	1	5
GO:0006548	BP	histidine catabolic process	0.32407	1	0.034146666800533	1	5
GO:0006549	BP	isoleucine metabolic process	0.40639	1	0.190459730383685	1	3
GO:0006550	BP	isoleucine catabolic process	0.40639	1	0.190459730383685	1	3
GO:0006551	BP	leucine metabolic process	0.05315	0.7674624617524339	0.123322809060599	1	2-4
GO:0006552	BP	leucine catabolic process	0.01131	0.37628479099678463	0.123322809060599	1	2-4
GO:0006553	BP	lysine metabolic process	0.00050	0.04041796875	0.464523961966695	1	2-4
GO:0006554	BP	lysine catabolic process	0.00019	0.01872314285714286	0.464523961966695	1	2-4
GO:0006555	BP	methionine metabolic process	0.21518	0.9162603819444446	0.307614902382501	1	5
GO:0006556	BP	S-adenosylmethionine biosynthetic proces...	0.64766	1	0.184929139301763	1	5
GO:0006557	BP	S-adenosylmethioninamine biosynthetic pr...	0.22953	0.9162603819444446	0.189768406498445	1	4
GO:0006558	BP	L-phenylalanine metabolic process	0.00875	0.3340821033210332	0.0468493099664929	1	5
GO:0006559	BP	L-phenylalanine catabolic process	0.00875	0.3340821033210332	0.0468493099664929	1	5
GO:0006560	BP	proline metabolic process	0.57994	1	0.0362215946442001	1	3
GO:0006561	BP	proline biosynthetic process	0.41692	1	0.0362215946442001	1	3
GO:0006563	BP	L-serine metabolic process	0.00873	0.3340821033210332	0.0279980556736829	1	3
GO:0006564	BP	L-serine biosynthetic process	0.20229	0.9162603819444446	0.0949078448390922	1	3
GO:0006565	BP	L-serine catabolic process	0.08307	0.9162603819444446	0.126140453876246	1	1
GO:0006566	BP	threonine metabolic process	0.00875	0.3340821033210332	0.232088771508107	1	5
GO:0006567	BP	threonine catabolic process	0.08307	0.9162603819444446	0.458642877000294	1	5
GO:0006568	BP	tryptophan metabolic process	0.34210	1	0.208179274640848	1	2-4
GO:0006569	BP	tryptophan catabolic process	0.50277	1	0.144491951048914	1	3-4
GO:0006570	BP	tyrosine metabolic process	0.01131	0.37628479099678463	0.021705175925318	1	5
GO:0006572	BP	tyrosine catabolic process	0.04002	0.7447606834532374	0.0898490814083896	1	5
GO:0006573	BP	valine metabolic process	0.79089	1	0.189768406498445	1	4
GO:0006574	BP	valine catabolic process	0.64766	1	0.189768406498445	1	4
GO:0006575	BP	cellular modified amino acid metabolic p...	1.5e-05	0.002155625	0.0130694014698359	1	3-5
GO:0006576	BP	cellular biogenic amine metabolic proces...	0.02458	0.6188059854014599	0.0199644818574287	1	4
GO:0006577	BP	amino-acid betaine metabolic process	0.00050	0.04041796875	0.0301788271419999	1	1
GO:0006578	BP	amino-acid betaine biosynthetic process	0.02777	0.6486144243792326	0.0364912220562957	1	1
GO:0006579	BP	amino-acid betaine catabolic process	0.05267	0.7674624617524339	0.140317234474974	1	4-5
GO:0006580	BP	ethanolamine metabolic process	0.22953	0.9162603819444446	0.189768406498445	1	4
GO:0006581	BP	acetylcholine catabolic process	0.22953	0.9162603819444446	0.189768406498445	1	4
GO:0006582	BP	melanin metabolic process	0.89069	1	0.144491951048914	1	3-4
GO:0006584	BP	catecholamine metabolic process	0.47051	1	0.130646982345486	1	4
GO:0006586	BP	indolalkylamine metabolic process	0.28890	1	0.365661045080026	1	2-5
GO:0006590	BP	thyroid hormone generation	0.15739	0.9162603819444446	0.00494241989786798	0.776397256560256	5
GO:0006591	BP	ornithine metabolic process	0.57994	1	0.335711611802993	1	5
GO:0006595	BP	polyamine metabolic process	0.57105	1	0.165179876546329	1	4
GO:0006596	BP	polyamine biosynthetic process	0.83585	1	0.0359588820059293	1	4
GO:0006597	BP	spermine biosynthetic process	0.40639	1	0.189768406498445	1	4
GO:0006598	BP	polyamine catabolic process	0.64766	1	0.222260629104735	1	1
GO:0006599	BP	phosphagen metabolic process	0.22767	0.9162603819444446	0.31931776946213	1	3-5
GO:0006600	BP	creatine metabolic process	0.20229	0.9162603819444446	0.180368702017177	1	3-5
GO:0006601	BP	creatine biosynthetic process	0.40639	1	0.189768406498445	1	4
GO:0006603	BP	phosphocreatine metabolic process	0.22767	0.9162603819444446	0.31931776946213	1	3-5
GO:0006605	BP	protein targeting	0.97112	1	0.0003685806273403	0.1182581969300117	1-2
GO:0006606	BP	protein import into nucleus	0.96776	1	0.00421963495801296	0.6883305826404097	1-2
GO:0006607	BP	NLS-bearing protein import into nucleus	0.92808	1	0.189003217094346	1	1-2
GO:0006611	BP	protein export from nucleus	0.99941	1	0.0029785703943626	0.5278880127639991	1-2
GO:0006612	BP	protein targeting to membrane	0.99996	1	0.00232880331033452	0.451645364793773	1
GO:0006613	BP	cotranslational protein targeting to mem...	1.00000	1	0.0364912220562957	1	1
GO:0006614	BP	SRP-dependent cotranslational protein ta...	1.00000	1	0.0364912220562957	1	1
GO:0006616	BP	SRP-dependent cotranslational protein ta...	0.87590	1	0.190459730383685	1	3
GO:0006620	BP	posttranslational protein targeting to e...	0.92636	1	0.222260629104735	1	1
GO:0006621	BP	protein retention in ER lumen	0.57994	1	0.34469786612317	1	3
GO:0006622	BP	protein targeting to lysosome	0.70697	1	0.152693389194582	1	1-3
GO:0006623	BP	protein targeting to vacuole	0.86587	1	0.059290122201484	1	1-2
GO:0006625	BP	protein targeting to peroxisome	0.01030	0.3662340206185567	0.200295415981499	1	2
GO:0006626	BP	protein targeting to mitochondrion	0.35814	1	0.00071032703525062	0.19269017541635639	1-2
GO:0006627	BP	protein processing involved in protein t...	0.20229	0.9162603819444446	0.126140453876246	1	1
GO:0006629	BP	lipid metabolic process	3.0e-07	6.898E-5	0.00801249864547001	1	4-5
GO:0006631	BP	fatty acid metabolic process	6.6e-08	1.7971105263157892E-5	0.112204698497863	1	3-4
GO:0006633	BP	fatty acid biosynthetic process	0.00458	0.2289336231884058	0.0618128434358792	1	5
GO:0006635	BP	fatty acid beta-oxidation	1.4e-05	0.0020694	0.0507831953687266	1	2-3
GO:0006636	BP	unsaturated fatty acid biosynthetic proc...	0.00890	0.3348665454545455	0.363639283416947	1	3
GO:0006637	BP	acyl-CoA metabolic process	1.2e-06	2.533959183673469E-4	0.0342531876008027	1	1-4
GO:0006638	BP	neutral lipid metabolic process	0.01037	0.3674602397260274	0.397923855838016	1	4-5
GO:0006639	BP	acylglycerol metabolic process	0.00864	0.3340821033210332	0.397923855838016	1	4-5
GO:0006641	BP	triglyceride metabolic process	0.07917	0.9162603819444446	0.273631947349091	1	1
GO:0006642	BP	triglyceride mobilization	0.13384	0.9162603819444446	0.34469786612317	1	3
GO:0006643	BP	membrane lipid metabolic process	0.06828	0.8999912866242037	0.00965851982835195	1	2-4
GO:0006644	BP	phospholipid metabolic process	0.15966	0.9162603819444446	0.182680085996944	1	1
GO:0006646	BP	phosphatidylethanolamine biosynthetic pr...	0.40589	1	0.1511329099301	1	4-5
GO:0006649	BP	phospholipid transfer to membrane	0.22953	0.9162603819444446	0.189768406498445	1	4
GO:0006650	BP	glycerophospholipid metabolic process	0.34514	1	0.0882754470647938	1	1
GO:0006651	BP	diacylglycerol biosynthetic process	0.13384	0.9162603819444446	0.31931776946213	1	3-5
GO:0006654	BP	phosphatidic acid biosynthetic process	0.30350	1	0.117558283593941	1	1
GO:0006655	BP	phosphatidylglycerol biosynthetic proces...	0.87590	1	0.189768406498445	1	4
GO:0006656	BP	phosphatidylcholine biosynthetic process	0.82570	1	0.0810365097593184	1	5
GO:0006657	BP	CDP-choline pathway	0.50277	1	0.140317234474974	1	4-5
GO:0006658	BP	phosphatidylserine metabolic process	0.04241	0.7674624617524339	0.028696636087199	1	3-5
GO:0006660	BP	phosphatidylserine catabolic process	0.40639	1	0.190459730383685	1	3
GO:0006661	BP	phosphatidylinositol biosynthetic proces...	0.75672	1	0.0376814216787797	1	1
GO:0006662	BP	glycerol ether metabolic process	0.75721	1	0.140317234474974	1	4-5
GO:0006663	BP	platelet activating factor biosynthetic ...	0.22767	0.9162603819444446	0.034146666800533	1	5
GO:0006664	BP	glycolipid metabolic process	0.21501	0.9162603819444446	0.00588303533028849	0.8651824689085585	1-4
GO:0006665	BP	sphingolipid metabolic process	0.03124	0.707309146608315	0.0136274036663663	1	3-4
GO:0006667	BP	sphinganine metabolic process	0.54266	1	0.189768406498445	1	4
GO:0006670	BP	sphingosine metabolic process	0.79994	1	0.0493400151747027	1	1
GO:0006672	BP	ceramide metabolic process	0.02332	0.5957828148148148	0.00478560719161892	0.7651583736904344	1-4
GO:0006677	BP	glycosylceramide metabolic process	0.01018	0.36573770833333336	0.194360234777835	1	1-4
GO:0006678	BP	glucosylceramide metabolic process	0.00264	0.15609188571428573	0.23055683603775	1	1-2
GO:0006679	BP	glucosylceramide biosynthetic process	0.13384	0.9162603819444446	0.34469786612317	1	3
GO:0006680	BP	glucosylceramide catabolic process	0.01208	0.3764812048192771	0.0821127778175365	1	1-2
GO:0006681	BP	galactosylceramide metabolic process	0.08736	0.9162603819444446	0.157019305787245	1	3-4
GO:0006682	BP	galactosylceramide biosynthetic process	0.04002	0.7447606834532374	0.323719947057702	1	3-4
GO:0006684	BP	sphingomyelin metabolic process	0.15739	0.9162603819444446	0.0730374961241556	1	2-4
GO:0006685	BP	sphingomyelin catabolic process	0.00308	0.1713374193548387	0.0730374961241556	1	2-4
GO:0006687	BP	glycosphingolipid metabolic process	0.08145	0.9162603819444446	0.0305963318678197	1	1-4
GO:0006688	BP	glycosphingolipid biosynthetic process	0.07279	0.9162603819444446	0.0781149875077673	1	3-4
GO:0006690	BP	icosanoid metabolic process	0.03536	0.7447606834532374	0.000457569651682988	0.13852417450552246	4-5
GO:0006691	BP	leukotriene metabolic process	0.17557	0.9162603819444446	0.0303421745378144	1	4-5
GO:0006692	BP	prostanoid metabolic process	0.30350	1	0.0724213167716747	1	4
GO:0006693	BP	prostaglandin metabolic process	0.30350	1	0.0724213167716747	1	4
GO:0006694	BP	steroid biosynthetic process	0.04034	0.747612397137746	0.160830078178017	1	3-5
GO:0006695	BP	cholesterol biosynthetic process	0.42906	1	0.0081905595029483	1	1
GO:0006699	BP	bile acid biosynthetic process	0.00523	0.2505315277777778	0.221530174592847	1	4
GO:0006700	BP	C21-steroid hormone biosynthetic process	0.45001	1	0.0468493099664929	1	5
GO:0006701	BP	progesterone biosynthetic process	0.32407	1	0.31931776946213	1	3-5
GO:0006702	BP	androgen biosynthetic process	0.41692	1	0.144491951048914	1	3-4
GO:0006703	BP	estrogen biosynthetic process	0.64789	1	0.34469786612317	1	3
GO:0006704	BP	glucocorticoid biosynthetic process	0.27125	1	0.0898490814083896	1	5
GO:0006705	BP	mineralocorticoid biosynthetic process	0.50277	1	0.31931776946213	1	3-5
GO:0006706	BP	steroid catabolic process	0.15432	0.9162603819444446	0.0781149875077673	1	3-4
GO:0006707	BP	cholesterol catabolic process	0.08437	0.9162603819444446	0.241825874352692	1	4
GO:0006710	BP	androgen catabolic process	0.54266	1	0.190459730383685	1	3
GO:0006720	BP	isoprenoid metabolic process	0.47604	1	0.0111829173765138	1	4-5
GO:0006721	BP	terpenoid metabolic process	0.48413	1	0.00286493014227595	0.5155379509935523	4-5
GO:0006725	BP	cellular aromatic compound metabolic pro...	0.99728	1	2.91343078114478e-22	8.440675121901409E-18	1-2
GO:0006726	BP	eye pigment biosynthetic process	0.22953	0.9162603819444446	0.190459730383685	1	3
GO:0006729	BP	tetrahydrobiopterin biosynthetic process	0.00875	0.3340821033210332	0.0105809119489708	1	2-3
GO:0006730	BP	one-carbon metabolic process	0.34487	1	0.122867574278943	1	5
GO:0006732	BP	coenzyme metabolic process	6.1e-08	1.7058567567567568E-5	0.00280989983265838	0.5107107527719292	1-3
GO:0006733	BP	oxidoreduction coenzyme metabolic proces...	0.01503	0.4443297428571429	0.0483882302459034	1	1-4
GO:0006734	BP	NADH metabolic process	0.45886	1	0.194360234777835	1	1-4
GO:0006735	BP	NADH regeneration	0.89179	1	0.116259921885177	1	2
GO:0006739	BP	NADP metabolic process	0.42887	1	0.0279980556736829	1	3
GO:0006740	BP	NADPH regeneration	0.54266	1	0.190459730383685	1	3
GO:0006741	BP	NADP biosynthetic process	0.01208	0.3764812048192771	0.0653706257434604	1	2-3
GO:0006742	BP	NADP catabolic process	0.40639	1	0.222260629104735	1	1
GO:0006743	BP	ubiquinone metabolic process	0.01095	0.37628479099678463	0.00698557463968143	0.9478188665335909	1-2
GO:0006744	BP	ubiquinone biosynthetic process	0.00686	0.3007644915254237	0.00698557463968143	0.9478188665335909	1-2
GO:0006749	BP	glutathione metabolic process	0.08184	0.9162603819444446	0.0351200276099012	1	2-4
GO:0006750	BP	glutathione biosynthetic process	0.17557	0.9162603819444446	0.220983609355918	1	2-5
GO:0006751	BP	glutathione catabolic process	0.13837	0.9162603819444446	0.0525158241791497	1	4-5
GO:0006753	BP	nucleoside phosphate metabolic process	5.8e-11	5.00105E-8	1.22069625161376e-08	1.922039321915935E-5	1-2
GO:0006754	BP	ATP biosynthetic process	0.02187	0.577488654822335	0.0010932241856616	0.2654460900387927	1-2
GO:0006756	BP	AMP phosphorylation	0.22953	0.9162603819444446	0.190459730383685	1	3
GO:0006757	BP	ATP generation from ADP	0.37492	1	0.327862281350107	1	1-2
GO:0006760	BP	folic acid-containing compound metabolic...	0.03181	0.7148632321041215	0.170965570654842	1	2-3
GO:0006766	BP	vitamin metabolic process	0.01936	0.5257688188976377	0.0273692105606031	1	1-3
GO:0006767	BP	water-soluble vitamin metabolic process	0.00710	0.3073794979079498	0.0092198904771495	1	1-3
GO:0006768	BP	biotin metabolic process	0.03463	0.7447606834532374	0.308800634412592	1	1
GO:0006771	BP	riboflavin metabolic process	0.50277	1	0.335711611802993	1	5
GO:0006772	BP	thiamine metabolic process	0.13384	0.9162603819444446	0.31931776946213	1	3-5
GO:0006775	BP	fat-soluble vitamin metabolic process	0.64840	1	0.0810365097593184	1	5
GO:0006777	BP	Mo-molybdopterin cofactor biosynthetic p...	0.13837	0.9162603819444446	0.0821127778175365	1	1-2
GO:0006778	BP	porphyrin-containing compound metabolic ...	0.07025	0.9154619017632243	0.0290249900935216	1	1-3
GO:0006779	BP	porphyrin-containing compound biosynthet...	0.03181	0.7148632321041215	0.0635793903885778	1	1-3
GO:0006782	BP	protoporphyrinogen IX biosynthetic proce...	0.27125	1	0.0821127778175365	1	1-2
GO:0006783	BP	heme biosynthetic process	0.08673	0.9162603819444446	0.023237887575894	1	1-3
GO:0006787	BP	porphyrin-containing compound catabolic ...	0.72856	1	0.190459730383685	1	3
GO:0006790	BP	sulfur compound metabolic process	4.4e-06	7.716406779661017E-4	0.00952425865724832	1	3-4
GO:0006793	BP	phosphorus metabolic process	0.11911	0.9162603819444446	0.00876391024179168	1	1-4
GO:0006796	BP	phosphate-containing compound metabolic ...	0.14953	0.9162603819444446	0.0104896114826544	1	1-4
GO:0006797	BP	polyphosphate metabolic process	0.41692	1	0.335711611802993	1	5
GO:0006798	BP	polyphosphate catabolic process	0.32407	1	0.335711611802993	1	5
GO:0006801	BP	superoxide metabolic process	0.09079	0.9162603819444446	0.058610264098912	1	5
GO:0006805	BP	xenobiotic metabolic process	0.00041	0.035046290322580644	6.68560416415317e-05	0.03159176790241342	3-5
GO:0006807	BP	nitrogen compound metabolic process	0.99997	1	7.5859789196709e-16	9.989906675869883E-12	1-2
GO:0006808	BP	regulation of nitrogen utilization	0.54266	1	0.212582094711372	1	2
GO:0006809	BP	nitric oxide biosynthetic process	0.10875	0.9162603819444446	0.0104224609695207	1	2-4
GO:0006810	BP	transport	0.83902	1	0.00045586845806327	0.13844065639020792	4-5
GO:0006811	BP	ion transport	8.2e-07	1.8052212765957447E-4	1.76571082985931e-05	0.010525816435874894	3-5
GO:0006812	BP	cation transport	0.00026	0.024236216216216213	0.000802775942076432	0.21376565701710992	3-5
GO:0006813	BP	potassium ion transport	0.00471	0.23429985576923076	5.75401874598186e-07	5.911458492946386E-4	3-5	+
GO:0006814	BP	sodium ion transport	0.22861	0.9162603819444446	0.000394993840208697	0.12438699501076397	3-5
GO:0006816	BP	calcium ion transport	0.32075	1	0.000519780823548604	0.15215464322554825	5
GO:0006817	BP	phosphate ion transport	0.45001	1	0.243223110147333	1	3
GO:0006820	BP	anion transport	0.00020	0.01934018691588785	0.00270986798648483	0.5018059534013785	3-5
GO:0006821	BP	chloride transport	0.16077	0.9162603819444446	0.0530719690085997	1	3-5
GO:0006824	BP	cobalt ion transport	0.22767	0.9162603819444446	0.0493400151747027	1	1
GO:0006825	BP	copper ion transport	0.20098	0.9162603819444446	0.116379026813573	1	1-2
GO:0006826	BP	iron ion transport	0.61830	1	0.019387218796414	1	1
GO:0006828	BP	manganese ion transport	0.08736	0.9162603819444446	0.215789685696197	1	1
GO:0006829	BP	zinc ion transport	0.12362	0.9162603819444446	0.381513833623925	1	5
GO:0006833	BP	water transport	0.50277	1	0.034146666800533	1	5
GO:0006835	BP	dicarboxylic acid transport	0.02670	0.6486144243792326	0.0188720694766026	1	4-5
GO:0006836	BP	neurotransmitter transport	0.00081	0.06073239130434782	3.07357258404163e-05	0.01699357165569093	5	+
GO:0006839	BP	mitochondrial transport	0.00150	0.10078246753246753	6.64243319072987e-07	6.74551764135489E-4	1-2
GO:0006842	BP	tricarboxylic acid transport	0.79089	1	0.190459730383685	1	3
GO:0006844	BP	acyl carnitine transport	0.04002	0.7447606834532374	0.315920055066622	1	4-5
GO:0006848	BP	pyruvate transport	0.01208	0.3764812048192771	0.208179274640848	1	2-4
GO:0006850	BP	mitochondrial pyruvate transmembrane tra...	0.05267	0.7674624617524339	0.34357793099096	1	4
GO:0006851	BP	mitochondrial calcium ion transmembrane ...	0.16538	0.9162603819444446	0.0787229696153006	1	1
GO:0006853	BP	carnitine shuttle	0.01285	0.393369674556213	0.127883389116765	1	1
GO:0006855	BP	drug transmembrane transport	0.31613	1	0.0203529652759245	1	3
GO:0006857	BP	oligopeptide transport	0.57994	1	0.162359518062151	1	2-3
GO:0006862	BP	nucleotide transport	0.02420	0.6122185819070904	0.0463663718602854	1	3-5
GO:0006863	BP	purine nucleobase transport	0.22767	0.9162603819444446	0.0362215946442001	1	3
GO:0006864	BP	pyrimidine nucleotide transport	0.40639	1	0.189768406498445	1	4
GO:0006865	BP	amino acid transport	0.10598	0.9162603819444446	0.00982066476906658	1	4-5
GO:0006869	BP	lipid transport	0.02976	0.6827643458980045	0.00183781375976506	0.3847257940932815	4-5
GO:0006873	BP	cellular ion homeostasis	0.68845	1	0.0131187251032674	1	5	+
GO:0006874	BP	cellular calcium ion homeostasis	0.79758	1	0.0142879595200893	1	4-5	+
GO:0006875	BP	cellular metal ion homeostasis	0.77260	1	0.0223469147049999	1	4-5	+
GO:0006878	BP	cellular copper ion homeostasis	0.95631	1	0.222260629104735	1	1
GO:0006879	BP	cellular iron ion homeostasis	0.74157	1	0.103186171310369	1	4
GO:0006882	BP	cellular zinc ion homeostasis	0.43874	1	0.321184808047637	1	3
GO:0006883	BP	cellular sodium ion homeostasis	0.41229	1	0.0898490814083896	1	5
GO:0006884	BP	cell volume homeostasis	0.34703	1	0.319487006998422	1	4
GO:0006885	BP	regulation of pH	0.78720	1	0.151024903942401	1	1-2
GO:0006886	BP	intracellular protein transport	0.99997	1	2.54478743524008e-05	0.014399719464609669	1-2
GO:0006887	BP	exocytosis	0.87888	1	0.000122162769021862	0.05047072969234299	5
GO:0006888	BP	ER to Golgi vesicle-mediated transport	0.99980	1	0.272868312954193	1	1
GO:0006890	BP	retrograde vesicle-mediated transport, G...	0.99933	1	0.0514777638359356	1	2-3
GO:0006891	BP	intra-Golgi vesicle-mediated transport	0.99752	1	0.34357793099096	1	4
GO:0006892	BP	post-Golgi vesicle-mediated transport	0.97641	1	0.103498128048076	1	2
GO:0006893	BP	Golgi to plasma membrane transport	0.69267	1	0.207442890794668	1	5
GO:0006895	BP	Golgi to endosome transport	0.92808	1	0.162359518062151	1	2-3
GO:0006897	BP	endocytosis	0.87316	1	0.00185380582554716	0.3847257940932815	5
GO:0006898	BP	receptor-mediated endocytosis	0.98665	1	0.0296898189573648	1	5	+
GO:0006900	BP	vesicle budding from membrane	0.90613	1	0.174558909572087	1	1-3
GO:0006901	BP	vesicle coating	0.97666	1	0.236701719709517	1	3
GO:0006903	BP	vesicle targeting	0.95052	1	0.0686437172215042	1	1
GO:0006904	BP	vesicle docking involved in exocytosis	0.44846	1	0.226344280837705	1	3-4
GO:0006906	BP	vesicle fusion	0.96182	1	0.020186413039783	1	4-5
GO:0006907	BP	pinocytosis	0.96230	1	0.34357793099096	1	4
GO:0006909	BP	phagocytosis	0.99149	1	0.0230550716782531	1	4-5	+
GO:0006910	BP	phagocytosis, recognition	0.41229	1	0.0898490814083896	1	5
GO:0006911	BP	phagocytosis, engulfment	0.86587	1	0.307614902382501	1	5
GO:0006913	BP	nucleocytoplasmic transport	0.99999	1	0.0010932241856616	0.2654460900387927	1-2
GO:0006914	BP	autophagy	0.99803	1	0.000525236809562818	0.1530880357337036	1
GO:0006915	BP	apoptotic process	0.98707	1	0.00648999977236853	0.9155028756561032	2-5
GO:0006919	BP	activation of cysteine-type endopeptidas...	0.80415	1	0.151024903942401	1	1-2	+
GO:0006921	BP	cellular component disassembly involved ...	0.90425	1	0.232088771508107	1	5
GO:0006924	BP	activation-induced cell death of T cells	0.79089	1	0.212582094711372	1	2
GO:0006925	BP	inflammatory cell apoptotic process	0.34818	1	0.0099698616794233	1	1
GO:0006928	BP	movement of cell or subcellular componen...	0.99991	1	2.30191509393773e-05	0.013299679103029021	4-5
GO:0006929	BP	substrate-dependent cell migration	0.87939	1	0.0263065874531642	1	2-3	+
GO:0006930	BP	substrate-dependent cell migration, cell...	0.90441	1	0.212582094711372	1	2
GO:0006931	BP	substrate-dependent cell migration, cell...	0.54266	1	0.212582094711372	1	2
GO:0006933	BP	negative regulation of cell adhesion inv...	0.22767	0.9162603819444446	0.162359518062151	1	2-3
GO:0006935	BP	chemotaxis	0.99628	1	0.000736162917361861	0.1982139179985213	2-5	+
GO:0006936	BP	muscle contraction	0.08634	0.9162603819444446	4.45627959799767e-05	0.02257090034988624	3-5
GO:0006937	BP	regulation of muscle contraction	0.12757	0.9162603819444446	0.00263944651208454	0.4920784335232204	3-5
GO:0006939	BP	smooth muscle contraction	0.36332	1	0.00567918909186179	0.8498718734183007	3-5
GO:0006940	BP	regulation of smooth muscle contraction	0.12678	0.9162603819444446	0.00650960224444481	0.9155028756561032	3-5
GO:0006941	BP	striated muscle contraction	0.01309	0.3995346017699115	0.00900080508810572	1	3-5
GO:0006942	BP	regulation of striated muscle contractio...	0.37919	1	0.0115883900010941	1	3-4
GO:0006949	BP	syncytium formation	0.30246	1	0.0806130716149897	1	2-5
GO:0006950	BP	response to stress	1.00000	1	0.0748956123338953	1	4
GO:0006952	BP	defense response	1.00000	1	0.00457980881767635	0.7346865401007315	4-5
GO:0006953	BP	acute-phase response	0.23098	0.916262393129771	0.0471324923482474	1	4
GO:0006954	BP	inflammatory response	0.93626	1	0.00229739481842891	0.44879806272147693	4-5	+
GO:0006955	BP	immune response	1.00000	1	0.0464500570208343	1	5
GO:0006956	BP	complement activation	0.93778	1	0.0236010048531532	1	3
GO:0006957	BP	complement activation, alternative pathw...	0.64766	1	0.190459730383685	1	3
GO:0006958	BP	complement activation, classical pathway	0.78473	1	0.0653706257434604	1	2-3
GO:0006959	BP	humoral immune response	0.95261	1	0.0162485907902909	1	3-5	+
GO:0006968	BP	cellular defense response	0.99583	1	0.184929139301763	1	5
GO:0006970	BP	response to osmotic stress	0.87266	1	0.178567388091802	1	4	+
GO:0006971	BP	hypotonic response	0.87590	1	0.189768406498445	1	4
GO:0006972	BP	hyperosmotic response	0.39295	1	0.319487006998422	1	4
GO:0006974	BP	cellular response to DNA damage stimulus	0.99861	1	1.08414228268558e-07	1.4015105932441144E-4	1-4
GO:0006975	BP	DNA damage induced protein phosphorylati...	0.87590	1	0.184929139301763	1	5
GO:0006977	BP	DNA damage response, signal transduction...	0.63126	1	0.0276764023664311	1	1-2
GO:0006978	BP	DNA damage response, signal transduction...	0.01632	0.47037058495821726	0.0134785352487363	1	2
GO:0006979	BP	response to oxidative stress	0.82063	1	0.268366015105484	1	2	+
GO:0006983	BP	ER overload response	0.28890	1	0.215789685696197	1	1
GO:0006984	BP	ER-nucleus signaling pathway	0.90674	1	0.188136915736764	1	1
GO:0006986	BP	response to unfolded protein	0.99267	1	0.0122455991420292	1	1
GO:0006991	BP	response to sterol depletion	0.94328	1	0.190459730383685	1	3
GO:0006995	BP	cellular response to nitrogen starvation	0.70679	1	0.144491951048914	1	3-4
GO:0006996	BP	organelle organization	0.99747	1	1.8756918630887e-10	5.225172536601979E-7	1-2
GO:0006997	BP	nucleus organization	0.99306	1	0.044929258286591	1	1
GO:0006998	BP	nuclear envelope organization	0.99365	1	0.0762732626216043	1	1
GO:0007004	BP	telomere maintenance via telomerase	0.98488	1	0.0301788271419999	1	1
GO:0007005	BP	mitochondrion organization	0.00072	0.05686900763358779	1.66873379720132e-10	4.834588807899776E-7	1-2
GO:0007006	BP	mitochondrial membrane organization	0.06151	0.8297835332464146	0.000425561003391581	0.13200410241819624	1-2
GO:0007007	BP	inner mitochondrial membrane organizatio...	0.00326	0.17660324607329844	0.000206912474417369	0.07455952044564985	1-3
GO:0007009	BP	plasma membrane organization	0.05616	0.7719190476190476	0.104467282014038	1	3
GO:0007010	BP	cytoskeleton organization	0.99980	1	0.0313811912724402	1	3-5
GO:0007015	BP	actin filament organization	0.93776	1	0.010798341623732	1	5	+
GO:0007016	BP	cytoskeletal anchoring at plasma membran...	0.64789	1	0.0359588820059293	1	4
GO:0007017	BP	microtubule-based process	0.99825	1	0.0806443475116004	1	1-2
GO:0007018	BP	microtubule-based movement	0.63257	1	0.201061901656546	1	1-2
GO:0007019	BP	microtubule depolymerization	0.89803	1	0.220983609355918	1	2-5
GO:0007020	BP	microtubule nucleation	0.99011	1	0.335711611802993	1	5
GO:0007021	BP	tubulin complex assembly	0.05640	0.7719190476190476	0.0892092894699375	1	2-3
GO:0007023	BP	post-chaperonin tubulin folding pathway	0.02777	0.6486144243792326	0.0263065874531642	1	2-3
GO:0007026	BP	negative regulation of microtubule depol...	0.77840	1	0.365661045080026	1	2-5
GO:0007029	BP	endoplasmic reticulum organization	0.61830	1	0.0430969178154903	1	1-3
GO:0007030	BP	Golgi organization	0.99791	1	0.21690109818168	1	1-2
GO:0007031	BP	peroxisome organization	0.00579	0.2735576712328767	0.198649441664378	1	2
GO:0007032	BP	endosome organization	0.99480	1	0.0301788271419999	1	1
GO:0007033	BP	vacuole organization	0.99042	1	0.00888845268448634	1	1-4
GO:0007034	BP	vacuolar transport	0.94666	1	0.0097139727953138	1	1-3
GO:0007035	BP	vacuolar acidification	0.66547	1	0.03220002841265	1	2
GO:0007039	BP	protein catabolic process in the vacuole	0.95631	1	0.222260629104735	1	1
GO:0007040	BP	lysosome organization	0.82530	1	0.0495392545597498	1	1
GO:0007041	BP	lysosomal transport	0.76158	1	0.0268737622548526	1	1-3
GO:0007043	BP	cell-cell junction assembly	0.76158	1	0.00570766411990865	0.8532516089594708	5
GO:0007044	BP	cell-substrate junction assembly	0.99625	1	0.193323162171321	1	4-5	+
GO:0007045	BP	cell-substrate adherens junction assembl...	0.98330	1	0.126676206198174	1	4-5
GO:0007049	BP	cell cycle	1.00000	1	5.15818613506843e-05	0.025589196135402146	1
GO:0007050	BP	cell cycle arrest	0.48970	1	0.0331268097549099	1	4
GO:0007051	BP	spindle organization	0.99981	1	0.00567707977108263	0.8498718734183007	1
GO:0007052	BP	mitotic spindle organization	0.99479	1	0.0203918067497209	1	1
GO:0007059	BP	chromosome segregation	0.99842	1	4.19465790221217e-05	0.02162383467610856	1
GO:0007062	BP	sister chromatid cohesion	0.94269	1	0.0144609964100265	1	1-2
GO:0007063	BP	regulation of sister chromatid cohesion	0.97572	1	0.335711611802993	1	5
GO:0007064	BP	mitotic sister chromatid cohesion	0.80855	1	0.00242265374647606	0.4605522000092246	1
GO:0007066	BP	female meiosis sister chromatid cohesion	0.22953	0.9162603819444446	0.212582094711372	1	2
GO:0007076	BP	mitotic chromosome condensation	0.92808	1	0.189003217094346	1	1-2
GO:0007077	BP	mitotic nuclear envelope disassembly	0.75721	1	0.34357793099096	1	4
GO:0007080	BP	mitotic metaphase plate congression	0.99171	1	0.0356579709899683	1	1-2
GO:0007088	BP	regulation of mitotic nuclear division	0.98491	1	0.0253669615214549	1	1
GO:0007091	BP	metaphase/anaphase transition of mitotic...	0.93444	1	0.00218171422698615	0.43233756428558096	1
GO:0007093	BP	mitotic cell cycle checkpoint	0.92786	1	0.000384700513542806	0.1219408030432906	1-2
GO:0007094	BP	mitotic spindle assembly checkpoint	0.88880	1	0.0762732626216043	1	1
GO:0007095	BP	mitotic G2 DNA damage checkpoint	0.21518	0.9162603819444446	0.114727343105206	1	2
GO:0007096	BP	regulation of exit from mitosis	0.78473	1	0.402784095647964	1	1-2
GO:0007097	BP	nuclear migration	0.48383	1	0.307614902382501	1	5
GO:0007098	BP	centrosome cycle	0.99348	1	0.0641979784505979	1	1-2
GO:0007099	BP	centriole replication	0.53463	1	0.0144609964100265	1	1-2
GO:0007100	BP	mitotic centrosome separation	0.97408	1	0.189768406498445	1	4
GO:0007127	BP	meiosis I	0.08802	0.9162603819444446	0.0649518076482397	1	1
GO:0007129	BP	synapsis	0.26674	1	0.0356752302198516	1	4-5
GO:0007130	BP	synaptonemal complex assembly	0.11824	0.9162603819444446	0.241825874352692	1	4
GO:0007131	BP	reciprocal meiotic recombination	0.11324	0.9162603819444446	0.181685288044637	1	1
GO:0007135	BP	meiosis II	0.79089	1	0.212582094711372	1	2
GO:0007140	BP	male meiotic nuclear division	0.05692	0.7729018897637795	0.166572490833207	1	5
GO:0007141	BP	male meiosis I	0.17557	0.9162603819444446	0.0810365097593184	1	5
GO:0007143	BP	female meiotic nuclear division	0.85880	1	0.215789685696197	1	1
GO:0007144	BP	female meiosis I	0.50277	1	0.0493400151747027	1	1
GO:0007146	BP	meiotic recombination nodule assembly	0.22953	0.9162603819444446	0.189768406498445	1	4
GO:0007154	BP	cell communication	0.99719	1	3.34130841855342e-16	5.377947276609015E-12	4-5
GO:0007155	BP	cell adhesion	0.99991	1	3.20846746860176e-10	8.15389790467919E-7	3-5
GO:0007156	BP	homophilic cell adhesion via plasma memb...	0.99108	1	0.0103076439937363	1	4-5	+
GO:0007157	BP	heterophilic cell-cell adhesion via plas...	0.30394	1	0.0103302944487546	1	3-5
GO:0007158	BP	neuron cell-cell adhesion	0.08437	0.9162603819444446	0.00734335037837996	0.9600569035301122	4-5
GO:0007159	BP	leukocyte cell-cell adhesion	0.99697	1	0.0071098710090152	0.9571762961188884	2-5	+
GO:0007160	BP	cell-matrix adhesion	0.99815	1	0.0451382969861912	1	4-5	+
GO:0007162	BP	negative regulation of cell adhesion	0.96960	1	0.00100436327202485	0.2534669945278323	2-5	+
GO:0007163	BP	establishment or maintenance of cell pol...	0.49124	1	0.261877294545	1	5
GO:0007164	BP	establishment of tissue polarity	0.99750	1	0.013370554906705	1	4	+
GO:0007165	BP	signal transduction	0.99979	1	6.37076019352739e-13	3.5494445388999636E-9	4-5
GO:0007166	BP	cell surface receptor signaling pathway	0.99996	1	2.62336143023331e-09	5.2056834254895455E-6	4-5
GO:0007167	BP	enzyme linked receptor protein signaling...	0.95833	1	1.22299970220023e-06	0.0011212739927931705	4-5
GO:0007169	BP	transmembrane receptor protein tyrosine ...	0.98873	1	5.23201193990376e-05	0.025866852750531702	4-5
GO:0007171	BP	activation of transmembrane receptor pro...	0.05640	0.7719190476190476	0.057502921603326	1	3-5
GO:0007172	BP	signal complex assembly	0.83891	1	0.184929139301763	1	5
GO:0007173	BP	epidermal growth factor receptor signali...	0.98061	1	0.192052913856791	1	5	+
GO:0007175	BP	negative regulation of epidermal growth ...	0.97408	1	0.190459730383685	1	3
GO:0007176	BP	regulation of epidermal growth factor-ac...	0.87939	1	0.101855267021465	1	3-5
GO:0007178	BP	transmembrane receptor protein serine/th...	0.46917	1	0.00964717000118909	1	4-5	+
GO:0007179	BP	transforming growth factor beta receptor...	0.82085	1	0.0438851694554849	1	4	+
GO:0007181	BP	transforming growth factor beta receptor...	0.13384	0.9162603819444446	0.34357793099096	1	4
GO:0007183	BP	SMAD protein complex assembly	0.54356	1	0.458642877000294	1	5
GO:0007186	BP	G protein-coupled receptor signaling pat...	0.20454	0.9162603819444446	7.27453162426369e-10	1.5966274273145298E-6	4-5
GO:0007187	BP	G protein-coupled receptor signaling pat...	0.19268	0.9162603819444446	5.637423005318e-08	7.92840603596461E-5	4-5
GO:0007188	BP	adenylate cyclase-modulating G protein-c...	0.22677	0.9162603819444446	6.65899724360235e-07	6.74551764135489E-4	4-5
GO:0007189	BP	adenylate cyclase-activating G protein-c...	0.44101	1	3.30640258424823e-05	0.017938534290225846	5
GO:0007190	BP	activation of adenylate cyclase activity	0.30162	1	0.307614902382501	1	5
GO:0007191	BP	adenylate cyclase-activating dopamine re...	0.72856	1	0.212582094711372	1	2
GO:0007193	BP	adenylate cyclase-inhibiting G protein-c...	0.32935	1	0.00153730825881342	0.3343714711038955	4-5
GO:0007194	BP	negative regulation of adenylate cyclase...	0.41229	1	0.00680370406684308	0.9395338071637321	4
GO:0007197	BP	adenylate cyclase-inhibiting G protein-c...	0.54266	1	0.189768406498445	1	4
GO:0007199	BP	G protein-coupled receptor signaling pat...	0.22953	0.9162603819444446	0.184929139301763	1	5
GO:0007200	BP	phospholipase C-activating G protein-cou...	0.16473	0.9162603819444446	0.00238408248199309	0.4556113722645845	5
GO:0007202	BP	activation of phospholipase C activity	0.74702	1	0.0898490814083896	1	5
GO:0007204	BP	positive regulation of cytosolic calcium...	0.86331	1	0.00527810370892806	0.8212411891169719	5	+
GO:0007205	BP	protein kinase C-activating G protein-co...	0.39933	1	0.232088771508107	1	5
GO:0007206	BP	phospholipase C-activating G protein-cou...	0.22953	0.9162603819444446	0.222260629104735	1	1
GO:0007208	BP	phospholipase C-activating serotonin rec...	0.22953	0.9162603819444446	0.184929139301763	1	5
GO:0007210	BP	serotonin receptor signaling pathway	0.41229	1	0.0525158241791497	1	4-5
GO:0007212	BP	dopamine receptor signaling pathway	0.97119	1	0.116259921885177	1	2
GO:0007213	BP	G protein-coupled acetylcholine receptor...	0.60242	1	0.323719947057702	1	3-4
GO:0007214	BP	gamma-aminobutyric acid signaling pathwa...	0.11824	0.9162603819444446	0.0468493099664929	1	5
GO:0007215	BP	glutamate receptor signaling pathway	0.11177	0.9162603819444446	0.000497994326158903	0.1479756750189322	3-5
GO:0007216	BP	G protein-coupled glutamate receptor sig...	0.13837	0.9162603819444446	0.458642877000294	1	5
GO:0007217	BP	tachykinin receptor signaling pathway	0.54266	1	0.222260629104735	1	1
GO:0007218	BP	neuropeptide signaling pathway	0.12943	0.9162603819444446	0.028696636087199	1	3-5
GO:0007219	BP	Notch signaling pathway	0.46383	1	0.148589877646989	1	4-5
GO:0007220	BP	Notch receptor processing	0.70679	1	0.0451332663045583	1	2
GO:0007221	BP	positive regulation of transcription of ...	0.78473	1	0.126140453876246	1	1
GO:0007223	BP	Wnt signaling pathway, calcium modulatin...	0.49717	1	0.0987454168504005	1	2-4
GO:0007224	BP	smoothened signaling pathway	0.16572	0.9162603819444446	0.0479183458289066	1	2
GO:0007225	BP	patched ligand maturation	0.22953	0.9162603819444446	0.212582094711372	1	2
GO:0007227	BP	signal transduction downstream of smooth...	0.13384	0.9162603819444446	0.0451332663045583	1	2
GO:0007228	BP	positive regulation of hh target transcr...	0.40639	1	0.212582094711372	1	2
GO:0007229	BP	integrin-mediated signaling pathway	0.99400	1	0.0262740349636331	1	4	+
GO:0007249	BP	I-kappaB kinase/NF-kappaB signaling	1.00000	1	0.034114536441072	1	1	+
GO:0007250	BP	activation of NF-kappaB-inducing kinase ...	0.92808	1	0.34357793099096	1	4
GO:0007254	BP	JNK cascade	0.99482	1	0.0274204076064829	1	4	+
GO:0007256	BP	activation of JNKK activity	0.92636	1	0.222260629104735	1	1
GO:0007257	BP	activation of JUN kinase activity	0.97434	1	0.165179876546329	1	4
GO:0007258	BP	JUN phosphorylation	0.22767	0.9162603819444446	0.34357793099096	1	4
GO:0007259	BP	JAK-STAT cascade	0.99970	1	0.0667436203792321	1	5	+
GO:0007260	BP	tyrosine phosphorylation of STAT protein	0.99973	1	0.0525158241791497	1	4-5	+
GO:0007263	BP	nitric oxide mediated signal transductio...	0.09637	0.9162603819444446	0.0183127947046104	1	3-5
GO:0007264	BP	small GTPase mediated signal transductio...	0.95125	1	0.016448510002382	1	2-5
GO:0007265	BP	Ras protein signal transduction	0.96639	1	0.130064039505199	1	2-5
GO:0007266	BP	Rho protein signal transduction	0.60412	1	0.14921984006289	1	5
GO:0007267	BP	cell-cell signaling	0.04851	0.7674624617524339	1.38030318144369e-13	9.088543557162273E-10	4-5
GO:0007268	BP	chemical synaptic transmission	0.00098	0.07113562500000001	1.03375951600839e-07	1.3490841078373276E-4	3-5	+
GO:0007269	BP	neurotransmitter secretion	0.00075	0.05791231343283582	2.13753544916602e-05	0.01248544798771336	5	+
GO:0007270	BP	neuron-neuron synaptic transmission	0.79089	1	0.212582094711372	1	2
GO:0007271	BP	synaptic transmission, cholinergic	0.03695	0.7447606834532374	0.0130584028383655	1	4-5
GO:0007272	BP	ensheathment of neurons	0.95787	1	0.00567918909186179	0.8498718734183007	3-5
GO:0007274	BP	neuromuscular synaptic transmission	0.20098	0.9162603819444446	0.0507020468415786	1	3
GO:0007275	BP	multicellular organism development	0.39006	1	5.71434912315282e-13	3.3110767411266846E-9	4-5
GO:0007276	BP	gamete generation	0.28948	1	0.0058332257545994	0.8604780207329531	4
GO:0007281	BP	germ cell development	0.19307	0.9162603819444446	0.0113825094592757	1	3-5
GO:0007283	BP	spermatogenesis	0.13576	0.9162603819444446	0.0189889328615083	1	4-5
GO:0007286	BP	spermatid development	0.11327	0.9162603819444446	0.0629386954283395	1	3-5
GO:0007288	BP	sperm axoneme assembly	0.79994	1	0.0362215946442001	1	3
GO:0007289	BP	spermatid nucleus differentiation	0.10694	0.9162603819444446	0.319487006998422	1	4
GO:0007292	BP	female gamete generation	0.33260	1	0.15396371041595	1	4
GO:0007320	BP	insemination	0.79089	1	0.184929139301763	1	5
GO:0007338	BP	single fertilization	0.25448	0.9821352331219693	7.54917107925302e-05	0.03428080953600106	4-5
GO:0007339	BP	binding of sperm to zona pellucida	0.30162	1	0.0303421745378144	1	4-5
GO:0007340	BP	acrosome reaction	0.00762	0.31920704453441295	0.0190133719645451	1	4-5
GO:0007341	BP	penetration of zona pellucida	0.22767	0.9162603819444446	0.34357793099096	1	4
GO:0007342	BP	fusion of sperm to egg plasma membrane i...	0.79089	1	0.184929139301763	1	5
GO:0007343	BP	egg activation	0.22953	0.9162603819444446	0.190459730383685	1	3
GO:0007344	BP	pronuclear fusion	0.22953	0.9162603819444446	0.189768406498445	1	4
GO:0007346	BP	regulation of mitotic cell cycle	0.99999	1	0.000351609280403765	0.11471490347010944	1
GO:0007350	BP	blastoderm segmentation	0.34735	1	0.123322809060599	1	2-4
GO:0007351	BP	tripartite regional subdivision	0.12955	0.9162603819444446	0.123322809060599	1	2-4
GO:0007352	BP	zygotic specification of dorsal/ventral ...	0.40639	1	0.184929139301763	1	5
GO:0007354	BP	zygotic determination of anterior/poster...	0.13384	0.9162603819444446	0.0359588820059293	1	4
GO:0007356	BP	thorax and anterior abdomen determinatio...	0.40639	1	0.189768406498445	1	4
GO:0007368	BP	determination of left/right symmetry	0.19900	0.9162603819444446	0.0541860753967528	1	4
GO:0007369	BP	gastrulation	0.97263	1	0.0485948423004751	1	4-5	+
GO:0007379	BP	segment specification	0.41229	1	0.0898490814083896	1	5
GO:0007386	BP	compartment pattern specification	0.72856	1	0.189768406498445	1	4
GO:0007389	BP	pattern specification process	0.07086	0.9162603819444446	0.000832170469345065	0.22037760484165891	2-5	+
GO:0007398	BP	ectoderm development	0.74702	1	0.356337302699533	1	2-3
GO:0007399	BP	nervous system development	0.18164	0.9162603819444446	1.59772323921979e-07	1.89707371300738E-4	4-5
GO:0007405	BP	neuroblast proliferation	0.87879	1	0.0735516037864366	1	4-5
GO:0007406	BP	negative regulation of neuroblast prolif...	0.72856	1	0.212582094711372	1	2
GO:0007409	BP	axonogenesis	0.88150	1	0.00171587131884199	0.36338843202458043	4-5	+
GO:0007411	BP	axon guidance	0.72086	1	0.00600329945748823	0.873995932475206	2-5	+
GO:0007413	BP	axonal fasciculation	0.21518	0.9162603819444446	0.145847380316307	1	4-5
GO:0007416	BP	synapse assembly	0.14024	0.9162603819444446	0.00393392118393625	0.6550114423708474	2-5
GO:0007417	BP	central nervous system development	0.21255	0.9162603819444446	0.00260359373647415	0.48917170100930274	5
GO:0007420	BP	brain development	0.31834	1	0.0316626774891515	1	5
GO:0007422	BP	peripheral nervous system development	0.40790	1	0.107530889988175	1	4-5
GO:0007423	BP	sensory organ development	0.57136	1	0.0126321152569891	1	2-5	+
GO:0007431	BP	salivary gland development	0.93778	1	0.101855267021465	1	3-5	+
GO:0007435	BP	salivary gland morphogenesis	0.96494	1	0.0898490814083896	1	5	+
GO:0007440	BP	foregut morphogenesis	0.79089	1	0.212582094711372	1	2
GO:0007492	BP	endoderm development	0.99016	1	0.381513833623925	1	5	+
GO:0007494	BP	midgut development	0.83891	1	0.190459730383685	1	3
GO:0007498	BP	mesoderm development	0.18197	0.9162603819444446	0.018507575287791	1	2-5	+
GO:0007501	BP	mesodermal cell fate specification	0.50277	1	0.31931776946213	1	3-5
GO:0007506	BP	gonadal mesoderm development	0.05267	0.7674624617524339	0.140317234474974	1	4-5
GO:0007507	BP	heart development	0.54921	1	0.0210071017978519	1	2-5	+
GO:0007509	BP	mesoderm migration involved in gastrulat...	0.22953	0.9162603819444446	0.212582094711372	1	2
GO:0007512	BP	adult heart development	0.50277	1	0.144491951048914	1	3-4
GO:0007517	BP	muscle organ development	0.20643	0.9162603819444446	0.128597238019234	1	2-5	+
GO:0007519	BP	skeletal muscle tissue development	0.18048	0.9162603819444446	0.193988305746347	1	2-5
GO:0007520	BP	myoblast fusion	0.34487	1	0.0408824961317991	1	2
GO:0007525	BP	somatic muscle development	0.40639	1	0.189768406498445	1	4
GO:0007528	BP	neuromuscular junction development	0.33268	1	0.076676631757629	1	3-4
GO:0007530	BP	sex determination	0.15739	0.9162603819444446	0.00734335037837996	0.9600569035301122	4-5
GO:0007548	BP	sex differentiation	0.34374	1	0.00589051390101332	0.8654037146784863	4-5	+
GO:0007549	BP	dosage compensation	0.81766	1	0.010939795823931	1	1
GO:0007565	BP	female pregnancy	0.88964	1	0.064957462788803	1	4-5	+
GO:0007566	BP	embryo implantation	0.89803	1	0.127883389116765	1	1	+
GO:0007567	BP	parturition	0.28890	1	0.1511329099301	1	4-5
GO:0007568	BP	aging	0.78487	1	0.0444805290685634	1	5	+
GO:0007569	BP	cell aging	0.70856	1	0.238218462689335	1	2
GO:0007571	BP	age-dependent general metabolic decline	0.40639	1	0.222260629104735	1	1
GO:0007584	BP	response to nutrient	0.69583	1	0.0212223886031823	1	2-3	+
GO:0007585	BP	respiratory gaseous exchange	0.00013	0.013451099999999999	0.00623989102645674	0.8914444494224416	4-5
GO:0007586	BP	digestion	0.00171	0.11269662420382164	0.000979029570258323	0.2479375270777625	3-5
GO:0007588	BP	excretion	0.38100	1	0.133496253679813	1	2-5
GO:0007589	BP	body fluid secretion	0.11441	0.9162603819444446	0.000989701949864181	0.2502028709483866	4
GO:0007595	BP	lactation	0.33596	1	0.103186171310369	1	4
GO:0007596	BP	blood coagulation	0.57841	1	0.00209926074903751	0.4228050753181499	4-5	+
GO:0007597	BP	blood coagulation, intrinsic pathway	0.01893	0.5168039841688654	0.057502921603326	1	3-5
GO:0007598	BP	blood coagulation, extrinsic pathway	0.40639	1	0.190459730383685	1	3
GO:0007599	BP	hemostasis	0.57282	1	0.00311537450783472	0.5483437672611444	4-5	+
GO:0007600	BP	sensory perception	0.00275	0.15922883333333332	6.70799333876481e-05	0.03159176790241342	4-5
GO:0007601	BP	visual perception	0.36529	1	0.0281504405839524	1	4-5
GO:0007602	BP	phototransduction	0.85140	1	0.00734335037837996	0.9600569035301122	4-5
GO:0007603	BP	phototransduction, visible light	0.90969	1	0.0525158241791497	1	4-5
GO:0007605	BP	sensory perception of sound	0.00649	0.29196534782608696	0.0506748186018664	1	4-5
GO:0007606	BP	sensory perception of chemical stimulus	0.88631	1	0.0177082708105107	1	2-5
GO:0007608	BP	sensory perception of smell	0.96909	1	0.0250860361843005	1	2
GO:0007610	BP	behavior	0.00497	0.24288732394366197	0.0014478665054521	0.31923142503315116	2-5
GO:0007611	BP	learning or memory	0.57150	1	9.68787515393865e-05	0.04239777096825513	4-5
GO:0007612	BP	learning	0.70856	1	0.00012288061905342	0.05055120562216584	4-5
GO:0007613	BP	memory	0.63972	1	0.00120880500026409	0.280609299033988	4-5
GO:0007614	BP	short-term memory	0.87590	1	0.189768406498445	1	4
GO:0007616	BP	long-term memory	0.83527	1	0.1511329099301	1	4-5
GO:0007617	BP	mating behavior	0.24800	0.9596320119670905	0.232088771508107	1	5
GO:0007618	BP	mating	0.48383	1	0.0810365097593184	1	5
GO:0007619	BP	courtship behavior	0.13384	0.9162603819444446	0.162359518062151	1	2-3
GO:0007620	BP	copulation	0.92636	1	0.184929139301763	1	5
GO:0007621	BP	negative regulation of female receptivit...	0.22953	0.9162603819444446	0.212582094711372	1	2
GO:0007622	BP	rhythmic behavior	0.00042	0.035046290322580644	0.0987214559715561	1	2-3
GO:0007623	BP	circadian rhythm	0.54466	1	0.14384245483844	1	2
GO:0007624	BP	ultradian rhythm	0.40639	1	0.189768406498445	1	4
GO:0007625	BP	grooming behavior	0.05640	0.7719190476190476	0.232088771508107	1	5
GO:0007626	BP	locomotory behavior	0.04123	0.7617978750000001	0.0396545961887777	1	4-5
GO:0007628	BP	adult walking behavior	0.17557	0.9162603819444446	0.375563484881993	1	2
GO:0007631	BP	feeding behavior	0.00832	0.3340821033210332	0.00565191685513917	0.8498718734183007	4-5	+
GO:0007632	BP	visual behavior	0.48462	1	0.218110613261275	1	2-4
GO:0007635	BP	chemosensory behavior	0.47989	1	0.116259921885177	1	2
GO:0007638	BP	mechanosensory behavior	0.50277	1	0.31931776946213	1	3-5
GO:0008015	BP	blood circulation	0.24211	0.9457274915254238	3.82834866235838e-07	4.1385591830739576E-4	3-5	+
GO:0008016	BP	regulation of heart contraction	0.01548	0.45374379603399434	0.00446631711957059	0.7212728710220251	3-5
GO:0008033	BP	tRNA processing	0.95581	1	2.99310382455921e-07	3.3097330825801376E-4	1-2
GO:0008037	BP	cell recognition	0.68081	1	0.000266752277343097	0.09113490894190175	4-5
GO:0008038	BP	neuron recognition	0.75178	1	0.0735516037864366	1	4-5
GO:0008045	BP	motor neuron axon guidance	0.81766	1	0.315920055066622	1	4-5
GO:0008050	BP	female courtship behavior	0.05267	0.7674624617524339	0.162359518062151	1	2-3
GO:0008053	BP	mitochondrial fusion	0.90969	1	0.126140453876246	1	1
GO:0008063	BP	Toll signaling pathway	0.13837	0.9162603819444446	0.315920055066622	1	4-5
GO:0008064	BP	regulation of actin polymerization or de...	0.83195	1	0.00492409583558335	0.776397256560256	2-5
GO:0008065	BP	establishment of blood-nerve barrier	0.40639	1	0.189768406498445	1	4
GO:0008078	BP	mesodermal cell migration	0.05267	0.7674624617524339	0.335711611802993	1	5
GO:0008088	BP	axo-dendritic transport	0.97312	1	0.0667436203792321	1	5
GO:0008089	BP	anterograde axonal transport	0.91851	1	0.122867574278943	1	5
GO:0008090	BP	retrograde axonal transport	0.46331	1	0.157992986891461	1	5
GO:0008104	BP	protein localization	1.00000	1	0.022986248450646	1	1
GO:0008150	BP	biological_process	1.00000	1	1	1	1
GO:0008152	BP	metabolic process	0.88448	1	3.91838542598987e-15	3.784063173586938E-11	1-2
GO:0008154	BP	actin polymerization or depolymerization	0.75657	1	0.0219758228117062	1	2-5
GO:0008156	BP	negative regulation of DNA replication	0.98227	1	0.200319815357703	1	2
GO:0008202	BP	steroid metabolic process	0.00395	0.20746522842639598	0.00490638994466094	0.776397256560256	4-5
GO:0008203	BP	cholesterol metabolic process	0.07376	0.9162603819444446	0.113511306872503	1	1
GO:0008206	BP	bile acid metabolic process	0.00349	0.18807828125	0.171505055007996	1	4
GO:0008207	BP	C21-steroid hormone metabolic process	0.42887	1	0.0183127947046104	1	3-5
GO:0008209	BP	androgen metabolic process	0.34818	1	0.241825874352692	1	4
GO:0008210	BP	estrogen metabolic process	0.43874	1	0.307614902382501	1	5
GO:0008211	BP	glucocorticoid metabolic process	0.34735	1	0.101855267021465	1	3-5
GO:0008212	BP	mineralocorticoid metabolic process	0.50277	1	0.31931776946213	1	3-5
GO:0008213	BP	protein alkylation	0.69642	1	0.00121264563362242	0.280609299033988	1-2
GO:0008214	BP	protein dealkylation	0.71744	1	0.152763354878997	1	3-4
GO:0008215	BP	spermine metabolic process	0.32407	1	0.34357793099096	1	4
GO:0008216	BP	spermidine metabolic process	0.34210	1	0.402784095647964	1	1-2
GO:0008217	BP	regulation of blood pressure	0.12805	0.9162603819444446	0.000364505992051094	0.11756754946056493	5
GO:0008219	BP	cell death	0.99930	1	0.00219406044653356	0.43419017508737495	4-5
GO:0008228	BP	opsonization	0.41692	1	0.034146666800533	1	5
GO:0008272	BP	sulfate transport	0.47989	1	0.180368702017177	1	3-5
GO:0008277	BP	regulation of G protein-coupled receptor...	0.19610	0.9162603819444446	0.00797119760983874	1	5
GO:0008283	BP	cell proliferation	0.99649	1	6.49108346190571e-06	0.004684937234603152	4-5
GO:0008284	BP	positive regulation of cell proliferatio...	0.99513	1	7.13447256440848e-09	1.1879142836035444E-5	4-5
GO:0008285	BP	negative regulation of cell proliferatio...	0.23519	0.9257241847206384	0.0119411166661222	1	4-5
GO:0008286	BP	insulin receptor signaling pathway	0.37592	1	0.341497449657934	1	4-5
GO:0008291	BP	acetylcholine metabolic process	0.05267	0.7674624617524339	0.140317234474974	1	4-5
GO:0008292	BP	acetylcholine biosynthetic process	0.22953	0.9162603819444446	0.184929139301763	1	5
GO:0008295	BP	spermidine biosynthetic process	0.64766	1	0.189768406498445	1	4
GO:0008298	BP	intracellular mRNA localization	0.54356	1	0.010939795823931	1	1
GO:0008299	BP	isoprenoid biosynthetic process	0.85880	1	0.415909007004314	1	3-5
GO:0008300	BP	isoprenoid catabolic process	0.72856	1	0.189768406498445	1	4
GO:0008306	BP	associative learning	0.67373	1	0.0711370762205519	1	4-5
GO:0008315	BP	G2/MI transition of meiotic cell cycle	0.54266	1	0.190459730383685	1	3
GO:0008333	BP	endosome to lysosome transport	0.57493	1	0.105409847908933	1	1
GO:0008334	BP	histone mRNA metabolic process	0.98760	1	0.34469786612317	1	3
GO:0008340	BP	determination of adult lifespan	0.54356	1	0.0821127778175365	1	1-2
GO:0008343	BP	adult feeding behavior	0.04002	0.7447606834532374	0.0898490814083896	1	5
GO:0008344	BP	adult locomotory behavior	0.32269	1	0.00733347763868292	0.9600569035301122	5
GO:0008347	BP	glial cell migration	0.91779	1	0.243223110147333	1	3	+
GO:0008354	BP	germ cell migration	0.50277	1	0.31931776946213	1	3-5
GO:0008355	BP	olfactory learning	0.40639	1	0.184929139301763	1	5
GO:0008356	BP	asymmetric cell division	0.74702	1	0.0525158241791497	1	4-5
GO:0008360	BP	regulation of cell shape	0.89379	1	0.0552104476368333	1	3
GO:0008361	BP	regulation of cell size	0.90194	1	0.154944820885703	1	4-5	+
GO:0008366	BP	axon ensheathment	0.95787	1	0.00567918909186179	0.8498718734183007	3-5
GO:0008380	BP	RNA splicing	1.00000	1	0.000425561003391581	0.13200410241819624	1-2
GO:0008406	BP	gonad development	0.26320	1	0.0112049191717856	1	4-5
GO:0008535	BP	respiratory chain complex IV assembly	0.22457	0.9162603819444446	0.00291217888767961	0.5212217931342541	1-2
GO:0008542	BP	visual learning	0.62573	1	0.130646982345486	1	4
GO:0008543	BP	fibroblast growth factor receptor signal...	0.99981	1	0.00607328618879403	0.8832972798557486	3-4	+
GO:0008544	BP	epidermis development	0.99720	1	0.00443797494402221	0.7174957304030908	4-5	+
GO:0008582	BP	regulation of synaptic growth at neuromu...	0.64766	1	0.189768406498445	1	4
GO:0008584	BP	male gonad development	0.65804	1	0.0188720694766026	1	4-5
GO:0008585	BP	female gonad development	0.00952	0.3505460498220641	0.0629386954283395	1	3-5
GO:0008589	BP	regulation of smoothened signaling pathw...	0.07917	0.9162603819444446	0.0441823704619039	1	2
GO:0008592	BP	regulation of Toll signaling pathway	0.04002	0.7447606834532374	0.315920055066622	1	4-5
GO:0008593	BP	regulation of Notch signaling pathway	0.59461	1	0.0202145975384322	1	4-5
GO:0008595	BP	anterior/posterior axis specification, e...	0.12955	0.9162603819444446	0.123322809060599	1	2-4
GO:0008608	BP	attachment of spindle microtubules to ki...	0.98066	1	0.323719947057702	1	3-4
GO:0008610	BP	lipid biosynthetic process	0.00262	0.15609188571428573	0.0390946786120163	1	4-5
GO:0008614	BP	pyridoxine metabolic process	0.40639	1	0.212582094711372	1	2
GO:0008615	BP	pyridoxine biosynthetic process	0.40639	1	0.212582094711372	1	2
GO:0008625	BP	extrinsic apoptotic signaling pathway vi...	0.96021	1	0.279113086672269	1	2-4
GO:0008626	BP	granzyme-mediated apoptotic signaling pa...	0.64766	1	0.222260629104735	1	1
GO:0008630	BP	intrinsic apoptotic signaling pathway in...	0.78867	1	0.0323483214441422	1	2	+
GO:0008631	BP	intrinsic apoptotic signaling pathway in...	0.94296	1	0.059290122201484	1	1-2
GO:0008635	BP	activation of cysteine-type endopeptidas...	0.83891	1	0.222260629104735	1	1
GO:0008637	BP	apoptotic mitochondrial changes	0.38080	1	0.0821843060101887	1	2-4
GO:0008643	BP	carbohydrate transport	0.18048	0.9162603819444446	0.154944820885703	1	4-5
GO:0008645	BP	hexose transmembrane transport	0.23780	0.9337823908918407	0.117934370874084	1	4-5
GO:0008652	BP	cellular amino acid biosynthetic process	0.01835	0.511772102425876	0.0841242826821499	1	3-5
GO:0008654	BP	phospholipid biosynthetic process	0.62346	1	0.0440588527366538	1	1
GO:0008655	BP	pyrimidine-containing compound salvage	0.41229	1	0.0821127778175365	1	1-2
GO:0009048	BP	dosage compensation by inactivation of X...	0.74702	1	0.010939795823931	1	1
GO:0009056	BP	catabolic process	0.97260	1	0.185976418245332	1	1
GO:0009057	BP	macromolecule catabolic process	1.00000	1	0.000122293736776791	0.05047072969234299	1-2
GO:0009058	BP	biosynthetic process	0.80998	1	3.83480182888491e-09	7.406689644381471E-6	1-2
GO:0009059	BP	macromolecule biosynthetic process	1.00000	1	6.92758188263599e-09	1.1668786701800979E-5	1-2
GO:0009060	BP	aerobic respiration	2.1e-05	0.0029363108108108106	6.3036333117683e-08	8.696492516915545E-5	1-2
GO:0009062	BP	fatty acid catabolic process	6.9e-06	0.0011332428571428571	0.0564725096293219	1	2-3
GO:0009063	BP	cellular amino acid catabolic process	2.1e-07	4.938340909090909E-5	0.0700759073065797	1	3-5	+
GO:0009064	BP	glutamine family amino acid metabolic pr...	0.01392	0.4186925581395349	0.0909367830665975	1	3-5
GO:0009065	BP	glutamine family amino acid catabolic pr...	0.08673	0.9162603819444446	0.347804604981525	1	4-5
GO:0009066	BP	aspartate family amino acid metabolic pr...	6.0e-05	0.0068221978021978024	0.164131325847619	1	5	+
GO:0009067	BP	aspartate family amino acid biosynthetic...	0.34703	1	0.127883389116765	1	1
GO:0009068	BP	aspartate family amino acid catabolic pr...	2.6e-06	4.803964285714286E-4	0.158201133772727	1	5
GO:0009069	BP	serine family amino acid metabolic proce...	0.00627	0.2878182969432314	0.0290628496743535	1	3
GO:0009070	BP	serine family amino acid biosynthetic pr...	0.01018	0.36573770833333336	0.0477036310955284	1	3
GO:0009071	BP	serine family amino acid catabolic proce...	0.05640	0.7719190476190476	0.243223110147333	1	3
GO:0009072	BP	aromatic amino acid family metabolic pro...	0.02199	0.577488654822335	0.00773938516971707	0.9903814990414093	5	+
GO:0009074	BP	aromatic amino acid family catabolic pro...	0.01664	0.4743087603305785	0.013892505958578	1	5
GO:0009078	BP	pyruvate family amino acid metabolic pro...	0.40639	1	0.184929139301763	1	5
GO:0009080	BP	pyruvate family amino acid catabolic pro...	0.40639	1	0.184929139301763	1	5
GO:0009081	BP	branched-chain amino acid metabolic proc...	0.00739	0.3146505737704918	0.0419186433857229	1	2-4
GO:0009083	BP	branched-chain amino acid catabolic proc...	0.00739	0.3146505737704918	0.0419186433857229	1	2-4
GO:0009084	BP	glutamine family amino acid biosynthetic...	0.57105	1	0.020830835463612	1	3-4
GO:0009086	BP	methionine biosynthetic process	0.23201	0.916262393129771	0.152693389194582	1	1-3
GO:0009087	BP	methionine catabolic process	0.22953	0.9162603819444446	0.184929139301763	1	5
GO:0009088	BP	threonine biosynthetic process	0.22953	0.9162603819444446	0.184929139301763	1	5
GO:0009092	BP	homoserine metabolic process	0.08307	0.9162603819444446	0.0949078448390922	1	3
GO:0009093	BP	cysteine catabolic process	0.05267	0.7674624617524339	0.0362215946442001	1	3
GO:0009100	BP	glycoprotein metabolic process	0.99443	1	0.0428334939970029	1	1-4	+
GO:0009101	BP	glycoprotein biosynthetic process	0.99150	1	0.110659593392317	1	3-4	+
GO:0009106	BP	lipoate metabolic process	0.40639	1	0.222260629104735	1	1
GO:0009108	BP	coenzyme biosynthetic process	4.9e-05	0.005895383720930233	9.37501219397913e-05	0.04153044392646572	1-3
GO:0009109	BP	coenzyme catabolic process	0.54356	1	0.458642877000294	1	5
GO:0009110	BP	vitamin biosynthetic process	0.01664	0.4743087603305785	0.093088480663642	1	1-3
GO:0009112	BP	nucleobase metabolic process	0.23842	0.9355069169510807	0.39003927490353	1	1
GO:0009113	BP	purine nucleobase biosynthetic process	0.23201	0.916262393129771	0.0364912220562957	1	1
GO:0009116	BP	nucleoside metabolic process	0.16627	0.9162603819444446	0.0721616007464205	1	1-2
GO:0009117	BP	nucleotide metabolic process	1.3e-10	8.967399999999999E-8	7.5525134896939e-09	1.2292606731349202E-5	1-2
GO:0009119	BP	ribonucleoside metabolic process	0.27661	1	0.103179641966399	1	1-2
GO:0009120	BP	deoxyribonucleoside metabolic process	0.87590	1	0.212582094711372	1	2
GO:0009123	BP	nucleoside monophosphate metabolic proce...	1.6e-08	5.912571428571429E-6	1.1695668105718e-10	3.8504797510411314E-7	1-2
GO:0009124	BP	nucleoside monophosphate biosynthetic pr...	0.01063	0.37284274576271187	1.52360946447694e-05	0.009351992364627141	1-2
GO:0009125	BP	nucleoside monophosphate catabolic proce...	0.92636	1	0.189768406498445	1	4
GO:0009126	BP	purine nucleoside monophosphate metaboli...	3.8e-08	1.0921833333333334E-5	1.53538280829618e-10	4.7321804860461287E-7	1-2
GO:0009127	BP	purine nucleoside monophosphate biosynth...	0.02018	0.542344051948052	0.000173012086647129	0.06543651396221883	1-2
GO:0009129	BP	pyrimidine nucleoside monophosphate meta...	0.46331	1	0.215789685696197	1	1
GO:0009130	BP	pyrimidine nucleoside monophosphate bios...	0.65602	1	0.0821127778175365	1	1-2
GO:0009131	BP	pyrimidine nucleoside monophosphate cata...	0.22953	0.9162603819444446	0.189768406498445	1	4
GO:0009132	BP	nucleoside diphosphate metabolic process	0.16337	0.9162603819444446	0.123498689771414	1	2
GO:0009133	BP	nucleoside diphosphate biosynthetic proc...	0.27125	1	0.208179274640848	1	2-4
GO:0009134	BP	nucleoside diphosphate catabolic process	0.20229	0.9162603819444446	0.402784095647964	1	1-2
GO:0009135	BP	purine nucleoside diphosphate metabolic ...	0.20840	0.9162603819444446	0.196057160792762	1	2
GO:0009136	BP	purine nucleoside diphosphate biosynthet...	0.41692	1	0.162359518062151	1	2-3
GO:0009137	BP	purine nucleoside diphosphate catabolic ...	0.04002	0.7447606834532374	0.402784095647964	1	1-2
GO:0009138	BP	pyrimidine nucleoside diphosphate metabo...	0.54266	1	0.189768406498445	1	4
GO:0009139	BP	pyrimidine nucleoside diphosphate biosyn...	0.40639	1	0.189768406498445	1	4
GO:0009141	BP	nucleoside triphosphate metabolic proces...	6.7e-09	2.772996E-6	2.5482925711761e-11	9.976772034471014E-8	1-2
GO:0009142	BP	nucleoside triphosphate biosynthetic pro...	0.00827	0.3340821033210332	0.000365222474818472	0.11756754946056493	1-2
GO:0009143	BP	nucleoside triphosphate catabolic proces...	0.11824	0.9162603819444446	0.232088771508107	1	5
GO:0009144	BP	purine nucleoside triphosphate metabolic...	3.8e-08	1.0921833333333334E-5	3.9278849060677e-11	1.4224638793078872E-7	1-2
GO:0009145	BP	purine nucleoside triphosphate biosynthe...	0.02911	0.6738281208053691	0.000409837334798331	0.12767358418111102	1-2
GO:0009146	BP	purine nucleoside triphosphate catabolic...	0.41692	1	0.0451332663045583	1	2
GO:0009147	BP	pyrimidine nucleoside triphosphate metab...	0.30162	1	0.059290122201484	1	1-2
GO:0009148	BP	pyrimidine nucleoside triphosphate biosy...	0.17557	0.9162603819444446	0.059290122201484	1	1-2
GO:0009150	BP	purine ribonucleotide metabolic process	3.5e-12	6.5531E-9	1.04760165219746e-09	2.2316688255002895E-6	1-2
GO:0009151	BP	purine deoxyribonucleotide metabolic pro...	0.23201	0.916262393129771	0.152693389194582	1	1-3
GO:0009152	BP	purine ribonucleotide biosynthetic proce...	0.00029	0.02655424778761062	3.83023203793687e-05	0.02003031597658697	1-2
GO:0009154	BP	purine ribonucleotide catabolic process	0.51135	1	0.122867574278943	1	5
GO:0009155	BP	purine deoxyribonucleotide catabolic pro...	0.13837	0.9162603819444446	0.0821127778175365	1	1-2
GO:0009156	BP	ribonucleoside monophosphate biosyntheti...	0.01399	0.419578347826087	7.28845699348666e-05	0.03320098437617895	1-2
GO:0009157	BP	deoxyribonucleoside monophosphate biosyn...	0.34210	1	0.0821127778175365	1	1-2
GO:0009159	BP	deoxyribonucleoside monophosphate catabo...	0.40639	1	0.189768406498445	1	4
GO:0009161	BP	ribonucleoside monophosphate metabolic p...	2.7e-08	9.312299999999999E-6	6.26135634739647e-11	2.1595418042170427E-7	1-2
GO:0009162	BP	deoxyribonucleoside monophosphate metabo...	0.28890	1	0.215789685696197	1	1
GO:0009163	BP	nucleoside biosynthetic process	0.43903	1	0.021577421677184	1	1-2	+
GO:0009164	BP	nucleoside catabolic process	0.52771	1	0.182743010552398	1	3-5
GO:0009165	BP	nucleotide biosynthetic process	0.00014	0.014201764705882351	5.91016712261076e-06	0.004390435841267432	1-3
GO:0009166	BP	nucleotide catabolic process	0.57559	1	0.21638012608171	1	1-2
GO:0009167	BP	purine ribonucleoside monophosphate meta...	3.8e-08	1.0921833333333334E-5	1.53538280829618e-10	4.7321804860461287E-7	1-2
GO:0009168	BP	purine ribonucleoside monophosphate bios...	0.02018	0.542344051948052	0.000173012086647129	0.06543651396221883	1-2
GO:0009173	BP	pyrimidine ribonucleoside monophosphate ...	0.64789	1	0.189003217094346	1	1-2
GO:0009174	BP	pyrimidine ribonucleoside monophosphate ...	0.64789	1	0.189003217094346	1	1-2
GO:0009176	BP	pyrimidine deoxyribonucleoside monophosp...	0.41692	1	0.34357793099096	1	4
GO:0009177	BP	pyrimidine deoxyribonucleoside monophosp...	0.72856	1	0.222260629104735	1	1
GO:0009178	BP	pyrimidine deoxyribonucleoside monophosp...	0.22953	0.9162603819444446	0.189768406498445	1	4
GO:0009179	BP	purine ribonucleoside diphosphate metabo...	0.20840	0.9162603819444446	0.196057160792762	1	2
GO:0009180	BP	purine ribonucleoside diphosphate biosyn...	0.41692	1	0.162359518062151	1	2-3
GO:0009181	BP	purine ribonucleoside diphosphate catabo...	0.04002	0.7447606834532374	0.402784095647964	1	1-2
GO:0009182	BP	purine deoxyribonucleoside diphosphate m...	0.22767	0.9162603819444446	0.34469786612317	1	3
GO:0009184	BP	purine deoxyribonucleoside diphosphate c...	0.22953	0.9162603819444446	0.222260629104735	1	1
GO:0009185	BP	ribonucleoside diphosphate metabolic pro...	0.23959	0.9393852709359606	0.196057160792762	1	2
GO:0009186	BP	deoxyribonucleoside diphosphate metaboli...	0.13837	0.9162603819444446	0.323719947057702	1	3-4
GO:0009187	BP	cyclic nucleotide metabolic process	0.26674	1	0.0356752302198516	1	4-5
GO:0009188	BP	ribonucleoside diphosphate biosynthetic ...	0.41692	1	0.162359518062151	1	2-3
GO:0009189	BP	deoxyribonucleoside diphosphate biosynth...	0.64766	1	0.189768406498445	1	4
GO:0009190	BP	cyclic nucleotide biosynthetic process	0.03695	0.7447606834532374	0.145847380316307	1	4-5
GO:0009191	BP	ribonucleoside diphosphate catabolic pro...	0.13837	0.9162603819444446	0.402784095647964	1	1-2
GO:0009192	BP	deoxyribonucleoside diphosphate cataboli...	0.22953	0.9162603819444446	0.222260629104735	1	1
GO:0009196	BP	pyrimidine deoxyribonucleoside diphospha...	0.40639	1	0.189768406498445	1	4
GO:0009197	BP	pyrimidine deoxyribonucleoside diphospha...	0.40639	1	0.189768406498445	1	4
GO:0009199	BP	ribonucleoside triphosphate metabolic pr...	3.0e-08	1.0013225806451612E-5	3.9278849060677e-11	1.4224638793078872E-7	1-2
GO:0009200	BP	deoxyribonucleoside triphosphate metabol...	0.17557	0.9162603819444446	0.23055683603775	1	1-2
GO:0009201	BP	ribonucleoside triphosphate biosynthetic...	0.02159	0.5727993076923077	0.000148031385093758	0.058910797752504386	1-2
GO:0009202	BP	deoxyribonucleoside triphosphate biosynt...	0.13837	0.9162603819444446	0.323719947057702	1	3-4
GO:0009204	BP	deoxyribonucleoside triphosphate catabol...	0.57994	1	0.0451332663045583	1	2
GO:0009205	BP	purine ribonucleoside triphosphate metab...	3.6e-08	1.0921833333333334E-5	1.22389428852258e-10	3.939797307706753E-7	1-2
GO:0009206	BP	purine ribonucleoside triphosphate biosy...	0.02597	0.6486144243792326	0.000409837334798331	0.12767358418111102	1-2
GO:0009208	BP	pyrimidine ribonucleoside triphosphate m...	0.40589	1	0.03220002841265	1	2
GO:0009209	BP	pyrimidine ribonucleoside triphosphate b...	0.34735	1	0.03220002841265	1	2
GO:0009211	BP	pyrimidine deoxyribonucleoside triphosph...	0.41692	1	0.34357793099096	1	4
GO:0009212	BP	pyrimidine deoxyribonucleoside triphosph...	0.22767	0.9162603819444446	0.34357793099096	1	4
GO:0009214	BP	cyclic nucleotide catabolic process	0.79994	1	0.034146666800533	1	5
GO:0009215	BP	purine deoxyribonucleoside triphosphate ...	0.34210	1	0.0653706257434604	1	2-3
GO:0009216	BP	purine deoxyribonucleoside triphosphate ...	0.40639	1	0.190459730383685	1	3
GO:0009217	BP	purine deoxyribonucleoside triphosphate ...	0.32407	1	0.0451332663045583	1	2
GO:0009218	BP	pyrimidine ribonucleotide metabolic proc...	0.54711	1	0.00841845938130868	1	2
GO:0009219	BP	pyrimidine deoxyribonucleotide metabolic...	0.25743	0.988726135857461	0.127883389116765	1	1
GO:0009220	BP	pyrimidine ribonucleotide biosynthetic p...	0.45001	1	0.00841845938130868	1	2
GO:0009221	BP	pyrimidine deoxyribonucleotide biosynthe...	0.27125	1	0.126140453876246	1	1
GO:0009223	BP	pyrimidine deoxyribonucleotide catabolic...	0.54356	1	0.323719947057702	1	3-4
GO:0009225	BP	nucleotide-sugar metabolic process	0.24044	0.9412912145289444	0.102701313813539	1	2-3
GO:0009226	BP	nucleotide-sugar biosynthetic process	0.26321	1	0.193844864682302	1	1-3
GO:0009227	BP	nucleotide-sugar catabolic process	0.54266	1	0.212582094711372	1	2
GO:0009231	BP	riboflavin biosynthetic process	0.22953	0.9162603819444446	0.222260629104735	1	1
GO:0009233	BP	menaquinone metabolic process	0.40639	1	0.222260629104735	1	1
GO:0009234	BP	menaquinone biosynthetic process	0.22953	0.9162603819444446	0.222260629104735	1	1
GO:0009235	BP	cobalamin metabolic process	0.07279	0.9162603819444446	0.0295334946780095	1	1-2
GO:0009236	BP	cobalamin biosynthetic process	0.01208	0.3764812048192771	0.126140453876246	1	1
GO:0009240	BP	isopentenyl diphosphate biosynthetic pro...	0.64766	1	0.190459730383685	1	3
GO:0009247	BP	glycolipid biosynthetic process	0.35073	1	0.0567054619295237	1	1-4
GO:0009249	BP	protein lipoylation	0.13837	0.9162603819444446	0.402784095647964	1	1-2
GO:0009250	BP	glucan biosynthetic process	0.48462	1	0.0463663718602854	1	3-5
GO:0009251	BP	glucan catabolic process	0.96972	1	0.34469786612317	1	3
GO:0009253	BP	peptidoglycan catabolic process	0.05267	0.7674624617524339	0.140317234474974	1	4-5
GO:0009259	BP	ribonucleotide metabolic process	3.8e-12	6.5531E-9	1.63513486227594e-10	4.8339258342769E-7	1-2
GO:0009260	BP	ribonucleotide biosynthetic process	0.00020	0.01934018691588785	6.0437845412462e-06	0.00442166939937294	1-2
GO:0009261	BP	ribonucleotide catabolic process	0.55102	1	0.122867574278943	1	5
GO:0009262	BP	deoxyribonucleotide metabolic process	0.13645	0.9162603819444446	0.0746659510291961	1	1
GO:0009263	BP	deoxyribonucleotide biosynthetic process	0.40589	1	0.0364912220562957	1	1
GO:0009264	BP	deoxyribonucleotide catabolic process	0.25743	0.988726135857461	0.23055683603775	1	1-2
GO:0009265	BP	2'-deoxyribonucleotide biosynthetic proc...	0.47989	1	0.126140453876246	1	1
GO:0009266	BP	response to temperature stimulus	0.83207	1	0.360109285862574	1	1-3
GO:0009267	BP	cellular response to starvation	0.93642	1	0.139048083188699	1	5
GO:0009268	BP	response to pH	0.71178	1	0.308800634412592	1	1
GO:0009298	BP	GDP-mannose biosynthetic process	0.64766	1	0.212582094711372	1	2
GO:0009299	BP	mRNA transcription	0.96972	1	0.189003217094346	1	1-2
GO:0009301	BP	snRNA transcription	0.95492	1	0.0112459586992783	1	1-2
GO:0009303	BP	rRNA transcription	0.80227	1	0.0422173990263127	1	2-3
GO:0009304	BP	tRNA transcription	0.27125	1	0.24434324184515	1	1-3
GO:0009306	BP	protein secretion	0.19870	0.9162603819444446	0.000123884618011217	0.05055120562216584	4-5	+
GO:0009308	BP	amine metabolic process	0.87187	1	0.002620017213493	0.4896843405085524	4
GO:0009309	BP	amine biosynthetic process	0.81766	1	0.0525158241791497	1	4-5
GO:0009310	BP	amine catabolic process	0.34818	1	0.241825874352692	1	4
GO:0009311	BP	oligosaccharide metabolic process	0.96318	1	0.123322809060599	1	2-4
GO:0009312	BP	oligosaccharide biosynthetic process	0.79994	1	0.34357793099096	1	4
GO:0009314	BP	response to radiation	0.94980	1	0.0327747931658875	1	1-2
GO:0009372	BP	quorum sensing	0.22953	0.9162603819444446	0.222260629104735	1	1
GO:0009386	BP	translational attenuation	0.05267	0.7674624617524339	0.34469786612317	1	3
GO:0009394	BP	2'-deoxyribonucleotide metabolic process	0.12943	0.9162603819444446	0.128948774930936	1	1-4
GO:0009395	BP	phospholipid catabolic process	0.01439	0.42908740634005765	0.0109521198097767	1	2-4
GO:0009396	BP	folic acid-containing compound biosynthe...	0.34210	1	0.24434324184515	1	1-3
GO:0009398	BP	FMN biosynthetic process	0.22953	0.9162603819444446	0.222260629104735	1	1
GO:0009403	BP	toxin biosynthetic process	0.41692	1	0.0362215946442001	1	3
GO:0009404	BP	toxin metabolic process	0.62011	1	0.166214684825031	1	3
GO:0009408	BP	response to heat	0.99171	1	0.199206136400402	1	1
GO:0009409	BP	response to cold	0.36496	1	0.140261323988881	1	3
GO:0009410	BP	response to xenobiotic stimulus	0.00918	0.34415021739130436	0.00115496510731337	0.27565534364911226	3-5
GO:0009411	BP	response to UV	0.84103	1	0.0483650978351332	1	1-2
GO:0009416	BP	response to light stimulus	0.75350	1	0.272378395570813	1	4
GO:0009435	BP	NAD biosynthetic process	0.49545	1	0.102701313813539	1	2-3
GO:0009436	BP	glyoxylate catabolic process	0.22953	0.9162603819444446	0.189768406498445	1	4
GO:0009437	BP	carnitine metabolic process	0.00205	0.13013098159509204	0.00750147300370279	0.9728275527040096	1
GO:0009438	BP	methylglyoxal metabolic process	0.32407	1	0.162359518062151	1	2-3
GO:0009439	BP	cyanate metabolic process	0.40639	1	0.222260629104735	1	1
GO:0009440	BP	cyanate catabolic process	0.40639	1	0.222260629104735	1	1
GO:0009441	BP	glycolate metabolic process	0.40639	1	0.184929139301763	1	5
GO:0009445	BP	putrescine metabolic process	0.83891	1	0.222260629104735	1	1
GO:0009447	BP	putrescine catabolic process	0.54266	1	0.222260629104735	1	1
GO:0009448	BP	gamma-aminobutyric acid metabolic proces...	0.32407	1	0.144491951048914	1	3-4
GO:0009450	BP	gamma-aminobutyric acid catabolic proces...	0.40639	1	0.189768406498445	1	4
GO:0009451	BP	RNA modification	0.72710	1	5.48887660148522e-06	0.004132477075304038	1
GO:0009452	BP	7-methylguanosine RNA capping	0.99803	1	0.335711611802993	1	5
GO:0009566	BP	fertilization	0.21075	0.9162603819444446	2.70595284091882e-05	0.015134321105398396	4-5
GO:0009581	BP	detection of external stimulus	0.33388	1	0.000571833791797991	0.164029107747076	4-5
GO:0009582	BP	detection of abiotic stimulus	0.26150	1	0.00142606203227169	0.3149031918762385	4-5
GO:0009583	BP	detection of light stimulus	0.67128	1	0.000382304895939685	0.12179330191449725	4-5
GO:0009584	BP	detection of visible light	0.74821	1	0.00274358554649306	0.5018059534013785	4-5
GO:0009593	BP	detection of chemical stimulus	0.89617	1	0.0431552286911621	1	5
GO:0009595	BP	detection of biotic stimulus	0.86583	1	0.034146666800533	1	5
GO:0009597	BP	detection of virus	0.79089	1	0.190459730383685	1	3
GO:0009605	BP	response to external stimulus	0.99967	1	2.36279439236648e-05	0.013582129765453317	2-5
GO:0009607	BP	response to biotic stimulus	1.00000	1	0.0670731237359395	1	2-5
GO:0009611	BP	response to wounding	0.87359	1	2.97956318721944e-05	0.01653691816759516	3-5	+
GO:0009612	BP	response to mechanical stimulus	0.97212	1	0.15991412381838	1	2-5	+
GO:0009615	BP	response to virus	1.00000	1	0.0240713392923486	1	1-3	+
GO:0009617	BP	response to bacterium	0.99960	1	0.00809687229629813	1	2-5	+
GO:0009620	BP	response to fungus	0.67497	1	0.0468493099664929	1	5
GO:0009628	BP	response to abiotic stimulus	0.99662	1	0.131890395615307	1	2
GO:0009631	BP	cold acclimation	0.05267	0.7674624617524339	0.0493400151747027	1	1
GO:0009635	BP	response to herbicide	0.79994	1	0.335711611802993	1	5
GO:0009636	BP	response to toxic substance	0.13197	0.9162603819444446	0.0538262437669609	1	3-5
GO:0009642	BP	response to light intensity	0.41692	1	0.189003217094346	1	1-2
GO:0009644	BP	response to high light intensity	0.40639	1	0.222260629104735	1	1
GO:0009648	BP	photoperiodism	0.39295	1	0.0872997143467237	1	3
GO:0009649	BP	entrainment of circadian clock	0.67497	1	0.243223110147333	1	3
GO:0009650	BP	UV protection	0.28890	1	0.200319815357703	1	2
GO:0009651	BP	response to salt stress	0.45001	1	0.618134393585721	1	4-5
GO:0009653	BP	anatomical structure morphogenesis	0.97514	1	1.9172908051002e-16	3.4716863930650596E-12	4-5
GO:0009698	BP	phenylpropanoid metabolic process	0.40639	1	0.189768406498445	1	4
GO:0009712	BP	catechol-containing compound metabolic p...	0.47051	1	0.130646982345486	1	4
GO:0009713	BP	catechol-containing compound biosyntheti...	0.41229	1	0.315920055066622	1	4-5
GO:0009719	BP	response to endogenous stimulus	0.92794	1	3.33892564813366e-05	0.018033732681832754	4-5
GO:0009725	BP	response to hormone	0.58745	1	0.00082707261059216	0.21942872568710461	4-5
GO:0009730	BP	detection of carbohydrate stimulus	0.13384	0.9162603819444446	0.034146666800533	1	5
GO:0009732	BP	detection of hexose stimulus	0.13384	0.9162603819444446	0.034146666800533	1	5
GO:0009737	BP	response to abscisic acid	0.22953	0.9162603819444446	0.222260629104735	1	1
GO:0009738	BP	abscisic acid-activated signaling pathwa...	0.22953	0.9162603819444446	0.222260629104735	1	1
GO:0009743	BP	response to carbohydrate	0.10125	0.9162603819444446	0.00618754891007667	0.8914444494224416	5
GO:0009744	BP	response to sucrose	0.64766	1	0.189768406498445	1	4
GO:0009746	BP	response to hexose	0.11862	0.9162603819444446	0.00962037727714635	1	5
GO:0009749	BP	response to glucose	0.08626	0.9162603819444446	0.00962037727714635	1	5
GO:0009750	BP	response to fructose	0.41692	1	0.140317234474974	1	4-5
GO:0009755	BP	hormone-mediated signaling pathway	0.73045	1	0.28497655545969	1	4-5
GO:0009756	BP	carbohydrate mediated signaling	0.20229	0.9162603819444446	0.180368702017177	1	3-5
GO:0009757	BP	hexose mediated signaling	0.72856	1	0.189768406498445	1	4
GO:0009786	BP	regulation of asymmetric cell division	0.54266	1	0.189768406498445	1	4
GO:0009787	BP	regulation of abscisic acid-activated si...	0.22953	0.9162603819444446	0.222260629104735	1	1
GO:0009789	BP	positive regulation of abscisic acid-act...	0.22953	0.9162603819444446	0.222260629104735	1	1
GO:0009790	BP	embryo development	0.78791	1	0.00483131197172378	0.7707645259911491	5
GO:0009791	BP	post-embryonic development	0.18150	0.9162603819444446	0.138783744318441	1	2
GO:0009792	BP	embryo development ending in birth or eg...	0.83303	1	0.0130723887839179	1	2-5
GO:0009798	BP	axis specification	0.05628	0.7719190476190476	0.0536561176093166	1	2-5
GO:0009799	BP	specification of symmetry	0.31537	1	0.0541860753967528	1	4
GO:0009804	BP	coumarin metabolic process	0.40639	1	0.189768406498445	1	4
GO:0009810	BP	stilbene metabolic process	0.22953	0.9162603819444446	0.184929139301763	1	5
GO:0009812	BP	flavonoid metabolic process	0.57994	1	0.335711611802993	1	5
GO:0009820	BP	alkaloid metabolic process	0.32407	1	0.140317234474974	1	4-5
GO:0009822	BP	alkaloid catabolic process	0.40639	1	0.189768406498445	1	4
GO:0009826	BP	unidimensional cell growth	0.40639	1	0.212582094711372	1	2
GO:0009855	BP	determination of bilateral symmetry	0.29457	1	0.0541860753967528	1	4
GO:0009880	BP	embryonic pattern specification	0.18891	0.9162603819444446	0.0486596479512165	1	2-5
GO:0009886	BP	post-embryonic animal morphogenesis	0.70679	1	0.34357793099096	1	4
GO:0009887	BP	animal organ morphogenesis	0.72433	1	4.83309477510188e-09	8.751405536646351E-6	4-5
GO:0009888	BP	tissue development	0.89222	1	1.09328236643185e-07	1.4015105932441144E-4	4-5
GO:0009889	BP	regulation of biosynthetic process	0.98277	1	0.000187882524589643	0.06924471331532536	1-3
GO:0009890	BP	negative regulation of biosynthetic proc...	0.32913	1	0.0558052038612034	1	1-2
GO:0009891	BP	positive regulation of biosynthetic proc...	0.91399	1	0.197650722525073	1	2-5
GO:0009892	BP	negative regulation of metabolic process	0.99989	1	0.219021298127962	1	1-2
GO:0009893	BP	positive regulation of metabolic process	0.99469	1	0.00667098577041209	0.9357355384216058	4
GO:0009894	BP	regulation of catabolic process	0.99996	1	0.00496807078525345	0.7780638979271061	1-2
GO:0009895	BP	negative regulation of catabolic process	0.99157	1	0.0925329280603532	1	1-2
GO:0009896	BP	positive regulation of catabolic process	0.83425	1	0.0550969626962345	1	1
GO:0009912	BP	auditory receptor cell fate commitment	0.64766	1	0.222260629104735	1	1
GO:0009913	BP	epidermal cell differentiation	0.99871	1	0.0339263701229281	1	4	+
GO:0009914	BP	hormone transport	1.4e-05	0.0020694	4.94662511144924e-09	8.846397782645852E-6	4-5	+
GO:0009948	BP	anterior/posterior axis specification	0.15373	0.9162603819444446	0.29138143533828	1	4
GO:0009950	BP	dorsal/ventral axis specification	0.87590	1	0.184929139301763	1	5
GO:0009952	BP	anterior/posterior pattern specification	0.07855	0.9162603819444446	0.00710687700868148	0.9571762961188884	4-5
GO:0009953	BP	dorsal/ventral pattern formation	0.26739	1	0.121163166230059	1	2-5
GO:0009954	BP	proximal/distal pattern formation	0.90969	1	0.315920055066622	1	4-5	+
GO:0009957	BP	epidermal cell fate specification	0.01208	0.3764812048192771	0.458642877000294	1	5
GO:0009966	BP	regulation of signal transduction	0.99921	1	1.1679730474756e-05	0.007425150263078391	3-5
GO:0009967	BP	positive regulation of signal transducti...	0.99999	1	4.45666941012005e-06	0.003433958603250905	4-5
GO:0009968	BP	negative regulation of signal transducti...	0.99497	1	0.00170155073992242	0.36310562750104797	4-5
GO:0009972	BP	cytidine deamination	0.50277	1	0.31931776946213	1	3-5
GO:0009987	BP	cellular process	0.99930	1	6.09624902089781e-05	0.0290490276535926	1-2
GO:0009988	BP	cell-cell recognition	0.75178	1	0.0130584028383655	1	4-5
GO:0009991	BP	response to extracellular stimulus	0.71995	1	0.0402948740033391	1	3	+
GO:0009994	BP	oocyte differentiation	0.48462	1	0.396829967704194	1	3-5
GO:0009996	BP	negative regulation of cell fate specifi...	0.54266	1	0.184929139301763	1	5
GO:0010001	BP	glial cell differentiation	0.80570	1	0.000771429560306616	0.2061766480570033	3-5	+
GO:0010002	BP	cardioblast differentiation	0.79994	1	0.0493400151747027	1	1
GO:0010015	BP	root morphogenesis	0.22953	0.9162603819444446	0.189768406498445	1	4
GO:0010021	BP	amylopectin biosynthetic process	0.22953	0.9162603819444446	0.190459730383685	1	3
GO:0010032	BP	meiotic chromosome condensation	0.79089	1	0.222260629104735	1	1
GO:0010033	BP	response to organic substance	0.99993	1	1.50189549954433e-05	0.009257939500978406	4-5
GO:0010035	BP	response to inorganic substance	0.11130	0.9162603819444446	0.0347349908573919	1	4-5	+
GO:0010038	BP	response to metal ion	0.15978	0.9162603819444446	0.00128314137418988	0.2918515615343457	4-5
GO:0010039	BP	response to iron ion	0.68415	1	0.319487006998422	1	4
GO:0010040	BP	response to iron(II) ion	0.72856	1	0.184929139301763	1	5
GO:0010042	BP	response to manganese ion	0.70420	1	0.315920055066622	1	4-5
GO:0010043	BP	response to zinc ion	0.03559	0.7447606834532374	0.125127367677458	1	3-4
GO:0010044	BP	response to aluminum ion	0.22767	0.9162603819444446	0.0451332663045583	1	2
GO:0010046	BP	response to mycotoxin	0.50277	1	0.144491951048914	1	3-4
GO:0010053	BP	root epidermal cell differentiation	0.22953	0.9162603819444446	0.189768406498445	1	4
GO:0010054	BP	trichoblast differentiation	0.22953	0.9162603819444446	0.189768406498445	1	4
GO:0010092	BP	specification of animal organ identity	0.59245	1	0.0468493099664929	1	5
GO:0010107	BP	potassium ion import	0.03891	0.7447606834532374	0.0176168734545974	1	3-5
GO:0010138	BP	pyrimidine ribonucleotide salvage	0.64766	1	0.222260629104735	1	1
GO:0010142	BP	farnesyl diphosphate biosynthetic proces...	0.40639	1	0.184929139301763	1	5
GO:0010155	BP	regulation of proton transport	0.00686	0.3007644915254237	0.0250860361843005	1	2
GO:0010157	BP	response to chlorate	0.05267	0.7674624617524339	0.31931776946213	1	3-5
GO:0010159	BP	specification of animal organ position	0.54266	1	0.190459730383685	1	3
GO:0010164	BP	response to cesium ion	0.22953	0.9162603819444446	0.212582094711372	1	2
GO:0010165	BP	response to X-ray	0.99605	1	0.189003217094346	1	1-2	+
GO:0010171	BP	body morphogenesis	0.36496	1	0.102701313813539	1	2-3
GO:0010172	BP	embryonic body morphogenesis	0.64789	1	0.162359518062151	1	2-3
GO:0010182	BP	sugar mediated signaling pathway	0.72856	1	0.189768406498445	1	4
GO:0010193	BP	response to ozone	0.54266	1	0.212582094711372	1	2
GO:0010212	BP	response to ionizing radiation	0.95557	1	9.57172922367469e-06	0.006449030473874737	1-2	+
GO:0010224	BP	response to UV-B	0.83585	1	0.335711611802993	1	5
GO:0010225	BP	response to UV-C	0.74702	1	0.402784095647964	1	1-2
GO:0010226	BP	response to lithium ion	0.51861	1	0.021705175925318	1	5
GO:0010243	BP	response to organonitrogen compound	0.90013	1	0.0138508401774448	1	5
GO:0010248	BP	establishment or maintenance of transmem...	0.57994	1	0.31931776946213	1	3-5
GO:0010255	BP	glucose mediated signaling pathway	0.72856	1	0.189768406498445	1	4
GO:0010256	BP	endomembrane system organization	0.98370	1	0.0529388646339093	1	1
GO:0010257	BP	NADH dehydrogenase complex assembly	0.00099	0.07113562500000001	6.92350406156773e-05	0.03224013715526473	1-2
GO:0010259	BP	multicellular organism aging	0.74554	1	0.288618104289731	1	2
GO:0010260	BP	animal organ senescence	0.40639	1	0.184929139301763	1	5
GO:0010266	BP	response to vitamin B1	0.54266	1	0.212582094711372	1	2
GO:0010269	BP	response to selenium ion	0.00875	0.3340821033210332	0.241825874352692	1	4
GO:0010273	BP	detoxification of copper ion	0.50277	1	0.144491951048914	1	3-4
GO:0010286	BP	heat acclimation	0.72856	1	0.184929139301763	1	5
GO:0010288	BP	response to lead ion	0.77840	1	0.200319815357703	1	2
GO:0010310	BP	regulation of hydrogen peroxide metaboli...	0.65602	1	0.0548779530445202	1	3-4
GO:0010324	BP	membrane invagination	0.87423	1	0.321898783317492	1	1
[truncated: 8,348 more rows]

## Sheet: down_bp
ids	namespace	name	sea pvalue	sea padjusted	minimal fsea pvalue	fsea padjusted	fsea interval	fgsea
GO:0000002	BP	mitochondrial genome maintenance	0.99611	1	0.347823530354923	1	2-3
GO:0000003	BP	reproduction	0.02032	0.10096979044425818	0.000167806191581518	0.05695939244062717	5
GO:0000012	BP	single strand break repair	0.40109	0.6496342950819672	0.346204397448811	1	3-4
GO:0000018	BP	regulation of DNA recombination	0.96751	1	0.257320609556099	1	1
GO:0000019	BP	regulation of mitotic recombination	0.80857	0.9247931622612386	0.204622322435175	1	1
GO:0000022	BP	mitotic spindle elongation	0.63010	0.7917822575516693	0.357065007855536	1	2
GO:0000023	BP	maltose metabolic process	0.19309	0.4593248475120385	0.35662526949271	1	3-5
GO:0000027	BP	ribosomal large subunit assembly	0.97990	1	0.0262484803113058	1	1-2
GO:0000028	BP	ribosomal small subunit assembly	0.79025	0.9216214833759592	0.0262484803113058	1	1-2
GO:0000038	BP	very long-chain fatty acid metabolic pro...	0.70740	0.8637419567456232	0.337292791843403	1	4
GO:0000041	BP	transition metal ion transport	0.24084	0.5079853881278539	0.0354552796074792	1	1-2
GO:0000045	BP	autophagosome assembly	0.46523	0.683935188913893	0.00242557960237679	0.3986211927929793	1-3
GO:0000050	BP	urea cycle	0.76912	0.901056	0.357065007855536	1	2
GO:0000052	BP	citrulline metabolic process	0.90121	0.9866788955582232	0.198139797068771	1	2
GO:0000054	BP	ribosomal subunit export from nucleus	0.44988	0.683935188913893	0.130969623739298	1	1-3
GO:0000055	BP	ribosomal large subunit export from nucl...	0.63010	0.7917822575516693	0.162149508500602	1	1-2
GO:0000056	BP	ribosomal small subunit export from nucl...	0.90121	0.9866788955582232	0.204622322435175	1	1
GO:0000070	BP	mitotic sister chromatid segregation	1.00000	1	0.0277100185153566	1	1-3
GO:0000075	BP	cell cycle checkpoint	0.99650	1	0.0227606993721899	1	1-4
GO:0000076	BP	DNA replication checkpoint	0.99300	1	0.204622322435175	1	1
GO:0000077	BP	DNA damage checkpoint	0.94659	1	0.0355988823191447	1	1-4
GO:0000079	BP	regulation of cyclin-dependent protein s...	0.13113	0.36529071428571425	0.180307590944534	1	1-3
GO:0000082	BP	G1/S transition of mitotic cell cycle	0.85635	0.9587963319268636	0.243144410697281	1	1-2
GO:0000083	BP	regulation of transcription involved in ...	0.78257	0.9150951691488313	0.175054203411195	1	2-3
GO:0000086	BP	G2/M transition of mitotic cell cycle	0.98826	1	0.000915503655125502	0.206465976484173	1-2
GO:0000096	BP	sulfur amino acid metabolic process	0.98019	1	0.175054203411195	1	2-3
GO:0000097	BP	sulfur amino acid biosynthetic process	0.95181	1	0.162149508500602	1	1-2
GO:0000098	BP	sulfur amino acid catabolic process	0.91724	0.9990862052505965	0.162149508500602	1	1-2
GO:0000101	BP	sulfur amino acid transport	0.80857	0.9247931622612386	0.198139797068771	1	2
GO:0000103	BP	sulfate assimilation	0.19309	0.4593248475120385	0.355255517071606	1	4
GO:0000117	BP	regulation of transcription involved in ...	0.28150	0.5079853881278539	0.198985343855693	1	3
GO:0000122	BP	negative regulation of transcription by ...	0.16896	0.4383347396061269	0.1633523005382	1	5
GO:0000132	BP	establishment of mitotic spindle orienta...	0.10936	0.3125776663452266	0.0303917675557849	1	1-2
GO:0000147	BP	actin cortical patch assembly	0.13944	0.37075591836734695	0.217770786189405	1	1-3
GO:0000154	BP	rRNA modification	0.99869	1	0.0652530593994244	1	1-2
GO:0000160	BP	phosphorelay signal transduction system	0.28150	0.5079853881278539	0.204622322435175	1	1
GO:0000165	BP	MAPK cascade	4.5e-15	2.853048128342246E-13	0.00119550736456376	0.2553862218787016	4-5
GO:0000183	BP	chromatin silencing at rDNA	0.99504	1	0.358420457257971	1	3
GO:0000184	BP	nuclear-transcribed mRNA catabolic proce...	0.99974	1	2.04314766377379e-06	0.0014309275182440035	1-2
GO:0000185	BP	activation of MAPKKK activity	0.01503	0.07860418173797971	0.407071317709151	1	2-4
GO:0000186	BP	activation of MAPKK activity	0.03749	0.15552184744576628	0.0222977998687838	1	3
GO:0000187	BP	activation of MAPK activity	0.00010	0.0012324324324324324	0.124062440837633	1	5	+
GO:0000188	BP	inactivation of MAPK activity	0.13733	0.37075591836734695	0.0306612553028917	1	4
GO:0000209	BP	protein polyubiquitination	0.73781	0.8745726214757047	9.84659679401492e-05	0.036738599391566644	1-3
GO:0000212	BP	meiotic spindle organization	0.86023	0.9587963319268636	0.358420457257971	1	3
GO:0000226	BP	microtubule cytoskeleton organization	0.71919	0.8698589957991598	0.000868993410690238	0.20033194761112286	1-4
GO:0000244	BP	spliceosomal tri-snRNP complex assembly	0.63779	0.7977253127967086	0.00853944533143149	0.8690443248879978	1
GO:0000245	BP	spliceosomal complex assembly	0.99999	1	0.355942406702957	1	1-2
GO:0000266	BP	mitochondrial fission	0.67958	0.8425285454355327	0.00884297263463912	0.8906875385325235	1-2
GO:0000271	BP	polysaccharide biosynthetic process	0.00184	0.014184031209362808	0.213988333033629	1	5
GO:0000272	BP	polysaccharide catabolic process	0.42878	0.6805070798569727	0.155883089271219	1	1
GO:0000278	BP	mitotic cell cycle	0.99282	1	2.95851401865272e-05	0.014111091691725664	1-2
GO:0000280	BP	nuclear division	0.99999	1	0.0266778959139184	1	1
GO:0000281	BP	mitotic cytokinesis	0.31106	0.5335368937019094	0.000211024157843004	0.0682780386265364	1-3
GO:0000288	BP	nuclear-transcribed mRNA catabolic proce...	0.99059	1	0.0671358486291957	1	1-4
GO:0000289	BP	nuclear-transcribed mRNA poly(A) tail sh...	0.99232	1	0.176140388460854	1	4
GO:0000290	BP	deadenylation-dependent decapping of nuc...	0.81978	0.9319504918975933	0.0392145862820066	1	2
GO:0000291	BP	nuclear-transcribed mRNA catabolic proce...	0.81035	0.9262035669526656	0.00884297263463912	0.8906875385325235	1-2
GO:0000294	BP	nuclear-transcribed mRNA catabolic proce...	0.07923	0.24310322981366456	0.162149508500602	1	1-2
GO:0000302	BP	response to reactive oxygen species	0.00014	0.0016177777777777777	0.0914865896635525	1	5	+
GO:0000303	BP	response to superoxide	0.78504	0.9169885950738916	0.0563723847265179	1	2
GO:0000304	BP	response to singlet oxygen	0.28150	0.5079853881278539	0.197012401352875	1	4
GO:0000305	BP	response to oxygen radical	0.81872	0.9319504918975933	0.0563723847265179	1	2
GO:0000338	BP	protein deneddylation	0.96338	1	0.204622322435175	1	1
GO:0000375	BP	RNA splicing, via transesterification re...	1.00000	1	4.08625035136197e-12	1.8840338286679592E-8	1
GO:0000377	BP	RNA splicing, via transesterification re...	1.00000	1	4.08625035136197e-12	1.8840338286679592E-8	1
GO:0000378	BP	RNA exon ligation	0.28150	0.5079853881278539	0.204622322435175	1	1
GO:0000380	BP	alternative mRNA splicing, via spliceoso...	0.99994	1	0.356006530429599	1	1
GO:0000381	BP	regulation of alternative mRNA splicing,...	0.99916	1	0.356006530429599	1	1
GO:0000387	BP	spliceosomal snRNP assembly	0.98965	1	0.000354809471553998	0.10312120255839928	1
GO:0000390	BP	spliceosomal complex disassembly	0.48377	0.683935188913893	0.204622322435175	1	1
GO:0000394	BP	RNA splicing, via endonucleolytic cleava...	0.99497	1	0.204622322435175	1	1
GO:0000398	BP	mRNA splicing, via spliceosome	1.00000	1	4.08625035136197e-12	1.8840338286679592E-8	1
GO:0000413	BP	protein peptidyl-prolyl isomerization	0.85826	0.9587963319268636	0.107947012730963	1	1-3
GO:0000422	BP	autophagy of mitochondrion	0.46815	0.683935188913893	0.000735274740034336	0.1750116699167305	2-3
GO:0000423	BP	mitophagy	0.78504	0.9169885950738916	0.258854969437048	1	2
GO:0000429	BP	carbon catabolite regulation of transcri...	0.73354	0.8698589957991598	0.201240135287486	1	5
GO:0000430	BP	regulation of transcription from RNA pol...	0.62911	0.7917822575516693	0.201240135287486	1	5
GO:0000432	BP	positive regulation of transcription fro...	0.62911	0.7917822575516693	0.201240135287486	1	5
GO:0000436	BP	carbon catabolite activation of transcri...	0.73354	0.8698589957991598	0.201240135287486	1	5
GO:0000447	BP	endonucleolytic cleavage in ITS1 to sepa...	0.92903	1	0.204622322435175	1	1
GO:0000459	BP	exonucleolytic trimming involved in rRNA...	0.92903	1	0.204622322435175	1	1
GO:0000460	BP	maturation of 5.8S rRNA	0.96806	1	0.00174161325095203	0.3138761496699476	1
GO:0000462	BP	maturation of SSU-rRNA from tricistronic...	0.81035	0.9262035669526656	0.000684375045523939	0.16647436652398978	1-2
GO:0000463	BP	maturation of LSU-rRNA from tricistronic...	0.80028	0.9247931622612386	0.00853944533143149	0.8690443248879978	1
GO:0000466	BP	maturation of 5.8S rRNA from tricistroni...	0.90463	0.9896007824321831	0.00174161325095203	0.3138761496699476	1
GO:0000467	BP	exonucleolytic trimming to generate matu...	0.92903	1	0.204622322435175	1	1
GO:0000469	BP	cleavage involved in rRNA processing	0.90463	0.9896007824321831	0.00174161325095203	0.3138761496699476	1
GO:0000470	BP	maturation of LSU-rRNA	0.96007	1	0.00853944533143149	0.8690443248879978	1
GO:0000472	BP	endonucleolytic cleavage to generate mat...	0.62911	0.7917822575516693	0.204622322435175	1	1
GO:0000478	BP	endonucleolytic cleavage involved in rRN...	0.97370	1	0.204622322435175	1	1
GO:0000479	BP	endonucleolytic cleavage of tricistronic...	0.97370	1	0.204622322435175	1	1
GO:0000480	BP	endonucleolytic cleavage in 5'-ETS of tr...	0.86248	0.9587963319268636	0.204622322435175	1	1
GO:0000491	BP	small nucleolar ribonucleoprotein comple...	0.86023	0.9587963319268636	0.162149508500602	1	1-2
GO:0000492	BP	box C/D snoRNP assembly	0.76912	0.901056	0.162149508500602	1	1-2
GO:0000578	BP	embryonic axis specification	0.30817	0.5335368937019094	0.200664186092381	1	3
GO:0000710	BP	meiotic mismatch repair	0.19309	0.4593248475120385	0.355255517071606	1	4
GO:0000715	BP	nucleotide-excision repair, DNA damage r...	0.81872	0.9319504918975933	0.00728882836854418	0.8273425851707067	1
GO:0000717	BP	nucleotide-excision repair, DNA duplex u...	0.56511	0.7611866439986399	0.00176783844237729	0.3154621187986364	1
GO:0000720	BP	pyrimidine dimer repair by nucleotide-ex...	0.73354	0.8698589957991598	0.197012401352875	1	4
GO:0000722	BP	telomere maintenance via recombination	0.52042	0.725041071680376	0.406892578283981	1	1-4
GO:0000723	BP	telomere maintenance	1.00000	1	0.00842605314070815	0.8676116653271101	1-3
GO:0000724	BP	double-strand break repair via homologou...	0.99977	1	0.000666035121200059	0.16402251269624718	1
GO:0000725	BP	recombinational repair	0.99981	1	0.000666035121200059	0.16402251269624718	1
GO:0000726	BP	non-recombinational repair	0.99900	1	0.000668290537396919	0.1643341282359855	1
GO:0000727	BP	double-strand break repair via break-ind...	0.97370	1	0.204622322435175	1	1
GO:0000729	BP	DNA double-strand break processing	0.99504	1	0.355255517071606	1	4
GO:0000730	BP	DNA recombinase assembly	0.80857	0.9247931622612386	0.198985343855693	1	3
GO:0000731	BP	DNA synthesis involved in DNA repair	0.94279	1	0.000357551177533188	0.10339333563008482	1
GO:0000733	BP	DNA strand renaturation	0.70644	0.8630141823802163	0.362027996410896	1	5
GO:0000735	BP	removal of nonhomologous ends	0.28150	0.5079853881278539	0.204622322435175	1	1
GO:0000737	BP	DNA catabolic process, endonucleolytic	0.95240	1	0.084700300811075	1	2-3
GO:0000738	BP	DNA catabolic process, exonucleolytic	0.80857	0.9247931622612386	0.198139797068771	1	2
GO:0000768	BP	syncytium formation by plasma membrane f...	0.08781	0.2640982648401826	0.00758045246156654	0.8484155690223163	3-5
GO:0000819	BP	sister chromatid segregation	1.00000	1	0.0163506004664189	1	1-3
GO:0000820	BP	regulation of glutamine family amino aci...	0.80857	0.9247931622612386	0.198139797068771	1	2
GO:0000821	BP	regulation of arginine metabolic process	0.48377	0.683935188913893	0.198139797068771	1	2
GO:0000902	BP	cell morphogenesis	1.4e-24	2.0241951219512197E-22	0.00042237445295868	0.11607185629121446	2-5
GO:0000904	BP	cell morphogenesis involved in different...	3.6e-18	3.2091428571428573E-16	0.000609400969411753	0.15343908515474977	2-5
GO:0000910	BP	cytokinesis	0.02503	0.1111028378884313	7.48531085173215e-07	6.212209182069545E-4	1-3
GO:0000912	BP	assembly of actomyosin apparatus involve...	0.22218	0.5079853881278539	0.217770786189405	1	1-3
GO:0000915	BP	actomyosin contractile ring assembly	0.22218	0.5079853881278539	0.217770786189405	1	1-3
GO:0000917	BP	division septum assembly	0.28150	0.5079853881278539	0.198985343855693	1	3
GO:0000921	BP	septin ring assembly	0.28150	0.5079853881278539	0.204622322435175	1	1
GO:0000956	BP	nuclear-transcribed mRNA catabolic proce...	0.99997	1	1.1386460027399e-06	8.712978854878766E-4	1-2
GO:0000966	BP	RNA 5'-end processing	0.94904	1	0.0652530593994244	1	1-2
GO:0000967	BP	rRNA 5'-end processing	0.62911	0.7917822575516693	0.204622322435175	1	1
GO:0000968	BP	tRNA exon ligation	0.28150	0.5079853881278539	0.204622322435175	1	1
GO:0000971	BP	tRNA exon ligation utilizing 2',3' cycli...	0.28150	0.5079853881278539	0.204622322435175	1	1
GO:0001100	BP	negative regulation of exit from mitosis	0.28150	0.5079853881278539	0.197012401352875	1	4
GO:0001101	BP	response to acid chemical	1.1e-06	2.08E-5	0.0211584236618872	1	3-5	+
GO:0001188	BP	RNA polymerase I preinitiation complex a...	0.94902	1	0.198985343855693	1	3
GO:0001300	BP	chronological cell aging	0.07923	0.24310322981366456	0.158537519519647	1	4-5
GO:0001302	BP	replicative cell aging	0.53903	0.7353284639282016	0.158537519519647	1	4-5
GO:0001325	BP	formation of extrachromosomal circular D...	0.99300	1	0.197012401352875	1	4
GO:0001501	BP	skeletal system development	6.6e-10	2.1918655462184876E-8	9.91447243362372e-08	9.913516821822889E-5	3-5	+
GO:0001502	BP	cartilage condensation	0.00721	0.042719520239880064	0.149978401470749	1	5
GO:0001503	BP	ossification	3.9e-09	1.1676363636363637E-7	3.35865750538194e-05	0.015442753666850858	3-5	+
GO:0001504	BP	neurotransmitter uptake	0.81162	0.9270295491329481	0.0987334201336364	1	1-2
GO:0001505	BP	regulation of neurotransmitter levels	0.54552	0.7419622714236549	0.0838755177412598	1	2	+
GO:0001508	BP	action potential	0.07929	0.24316146921883083	0.00814624870452147	0.8507391555552198	4
GO:0001510	BP	RNA methylation	0.99917	1	0.000770413574838229	0.18216000969508347	1-2
GO:0001516	BP	prostaglandin biosynthetic process	0.03147	0.13479346820809246	0.000882355460097508	0.20117704490223182	5	+
GO:0001519	BP	peptide amidation	0.48377	0.683935188913893	0.197012401352875	1	4
GO:0001523	BP	retinoid metabolic process	0.00098	0.008407293777134587	0.00126988846900846	0.2634604512984692	2-5
GO:0001525	BP	angiogenesis	1.6e-25	2.496E-23	1.33795751068725e-10	3.965706061677009E-7	3-5	+
GO:0001539	BP	cilium or flagellum-dependent cell motil...	0.99630	1	0.0387692856341434	1	4
GO:0001541	BP	ovarian follicle development	0.03686	0.15323007012622722	0.0897186119981162	1	3-5
GO:0001542	BP	ovulation from ovarian follicle	0.53903	0.7353284639282016	0.355255517071606	1	4
GO:0001543	BP	ovarian follicle rupture	0.28150	0.5079853881278539	0.204622322435175	1	1
GO:0001545	BP	primary ovarian follicle growth	0.28150	0.5079853881278539	0.198985343855693	1	3
GO:0001547	BP	antral ovarian follicle growth	0.80857	0.9247931622612386	0.201240135287486	1	5
GO:0001550	BP	ovarian cumulus expansion	0.48377	0.683935188913893	0.201240135287486	1	5
GO:0001553	BP	luteinization	0.13944	0.37075591836734695	0.102139289030066	1	2
GO:0001554	BP	luteolysis	0.02177	0.10290897196261684	0.256552044708213	1	4
GO:0001556	BP	oocyte maturation	0.70344	0.8630141823802163	0.265205276236605	1	5
GO:0001558	BP	regulation of cell growth	3.1e-06	5.461158989598812E-5	0.0782718917080004	1	5	+
GO:0001562	BP	response to protozoan	0.09062	0.27076379032258063	0.100236161272716	1	5
GO:0001568	BP	blood vessel development	1e-30	2.419591836734694E-28	2.42183029928542e-09	4.0604553575413244E-6	3-5	+
GO:0001569	BP	branching involved in blood vessel morph...	0.00020	0.0021935245143385753	0.160457754943645	1	3-5	+
GO:0001570	BP	vasculogenesis	4.3e-09	1.27452E-7	0.0783130501554003	1	4-5	+
GO:0001573	BP	ganglioside metabolic process	0.70042	0.8630141823802163	0.346204397448811	1	3-4
GO:0001574	BP	ganglioside biosynthetic process	0.86248	0.9587963319268636	0.204622322435175	1	1
GO:0001575	BP	globoside metabolic process	0.48377	0.683935188913893	0.197012401352875	1	4
GO:0001576	BP	globoside biosynthetic process	0.28150	0.5079853881278539	0.197012401352875	1	4
GO:0001578	BP	microtubule bundle formation	0.92055	1	0.0242211229922923	1	2-4
GO:0001579	BP	medium-chain fatty acid transport	0.48377	0.683935188913893	0.198139797068771	1	2
GO:0001580	BP	detection of chemical stimulus involved ...	0.92903	1	0.201240135287486	1	5
GO:0001649	BP	osteoblast differentiation	0.00112	0.00934463054187192	0.00510138199476065	0.6563936348979471	5	+
GO:0001654	BP	eye development	0.00509	0.03294052401746725	0.000611042240741816	0.15343908515474977	3-5	+
GO:0001655	BP	urogenital system development	3.3e-08	8.306751592356687E-7	7.2077940673604e-06	0.004382338792955123	4-5	+
GO:0001656	BP	metanephros development	4.2e-05	5.730172612197929E-4	0.109256493831087	1	5
GO:0001657	BP	ureteric bud development	8.7e-08	2.038482213438735E-6	0.00881617903408123	0.8906875385325235	5	+
GO:0001658	BP	branching involved in ureteric bud morph...	6.1e-05	7.991337016574586E-4	0.0271657549289411	1	3-5
GO:0001659	BP	temperature homeostasis	0.04077	0.16673650224215247	0.000157920575308554	0.05426974901038308	5	+
GO:0001660	BP	fever generation	0.02177	0.10290897196261684	0.00683985324373422	0.7989487690415066	5
GO:0001662	BP	behavioral fear response	0.48155	0.683935188913893	0.0183018216357101	1	4-5
GO:0001666	BP	response to hypoxia	0.00014	0.0016177777777777777	0.000901742908784236	0.2050341027008803	5	+
GO:0001667	BP	ameboidal-type cell migration	5.1e-18	4.512358208955224E-16	5.01942559170958e-06	0.0032044012977473957	5	+
GO:0001675	BP	acrosome assembly	0.63779	0.7977253127967086	0.102946595342646	1	3
GO:0001676	BP	long-chain fatty acid metabolic process	0.56097	0.7608809426839034	0.0290984119916666	1	2-5
GO:0001678	BP	cellular glucose homeostasis	0.34825	0.5816103676574166	0.195183923775514	1	5
GO:0001692	BP	histamine metabolic process	0.28150	0.5079853881278539	0.197012401352875	1	4
GO:0001695	BP	histamine catabolic process	0.28150	0.5079853881278539	0.197012401352875	1	4
GO:0001696	BP	gastric acid secretion	0.86023	0.9587963319268636	0.352931435460489	1	2-4
GO:0001701	BP	in utero embryonic development	0.00051	0.0048295207667731635	0.254906791436492	1	1	+
GO:0001702	BP	gastrulation with mouth forming second	0.08052	0.2460425567010309	0.0840469109942876	1	3
GO:0001704	BP	formation of primary germ layer	3.1e-08	7.870149892933619E-7	6.4641705853862e-06	0.0039592209979510806	4-5	+
GO:0001705	BP	ectoderm formation	0.19309	0.4593248475120385	0.352931435460489	1	2-4
GO:0001706	BP	endoderm formation	4.4e-05	5.968695652173913E-4	6.62620920595073e-06	0.004043546723678404	5	+
GO:0001707	BP	mesoderm formation	4.9e-05	6.564338983050847E-4	0.00728393721639155	0.8273425851707067	4-5	+
GO:0001708	BP	cell fate specification	0.11518	0.3284998989656002	0.00329493491026057	0.4898541300064709	3-5
GO:0001709	BP	cell fate determination	0.00496	0.032328620120945575	0.0637965685476091	1	2-5
GO:0001710	BP	mesodermal cell fate commitment	0.17135	0.4406780043383948	0.00997563371730777	0.9734248012543286	4-5
GO:0001711	BP	endodermal cell fate commitment	0.80028	0.9247931622612386	0.105112028806485	1	5
GO:0001712	BP	ectodermal cell fate commitment	0.19309	0.4593248475120385	0.352931435460489	1	2-4
GO:0001714	BP	endodermal cell fate specification	0.63010	0.7917822575516693	0.040452274164076	1	5
GO:0001715	BP	ectodermal cell fate specification	0.28150	0.5079853881278539	0.198139797068771	1	2
GO:0001731	BP	formation of translation preinitiation c...	0.97370	1	0.204622322435175	1	1
GO:0001732	BP	formation of cytoplasmic translation ini...	0.48422	0.683935188913893	0.0613991113793583	1	1
GO:0001736	BP	establishment of planar polarity	0.01177	0.06433615491009681	0.194445846434145	1	1-2	+
GO:0001738	BP	morphogenesis of a polarized epithelium	0.00571	0.03639664516129032	0.317554989216501	1	1	+
GO:0001754	BP	eye photoreceptor cell differentiation	0.48155	0.683935188913893	0.149978401470749	1	5
GO:0001755	BP	neural crest cell migration	0.00098	0.008407293777134587	0.0101514117780404	0.9844960230569971	3-5
GO:0001756	BP	somitogenesis	0.19284	0.4593248475120385	0.0889094859554109	1	4-5
GO:0001757	BP	somite specification	0.48377	0.683935188913893	0.197012401352875	1	4
GO:0001759	BP	organ induction	0.00977	0.054381746478873234	0.068098827789129	1	3-5
GO:0001763	BP	morphogenesis of a branching structure	1.2e-14	7.258775510204082E-13	0.000138451870480096	0.04879149738804301	3-5	+
GO:0001764	BP	neuron migration	0.00692	0.041436121212121216	0.189654801404784	1	3-5
GO:0001765	BP	membrane raft assembly	0.00286	0.020040283687943264	0.00476362418709951	0.6255422445186115	5
GO:0001766	BP	membrane raft polarization	0.28150	0.5079853881278539	0.197012401352875	1	4
GO:0001767	BP	establishment of lymphocyte polarity	0.10326	0.29962079295154187	0.0245272775899026	1	3-4
GO:0001768	BP	establishment of T cell polarity	0.05670	0.21293481152993346	0.0245272775899026	1	3-4
GO:0001771	BP	immunological synapse formation	0.10326	0.29962079295154187	0.127084815701436	1	3-5
GO:0001773	BP	myeloid dendritic cell activation	0.02145	0.10290897196261684	0.0572179968465337	1	5
GO:0001774	BP	microglial cell activation	0.00017	0.0019104454976303319	0.00235524346523619	0.3882152247604407	4-5	+
GO:0001775	BP	cell activation	1e-30	2.419591836734694E-28	2.33044703232734e-05	0.011512408339697059	5
GO:0001776	BP	leukocyte homeostasis	0.00031	0.0032155380577427823	0.154077697599859	1	5	+
GO:0001777	BP	T cell homeostatic proliferation	0.28150	0.5079853881278539	0.198985343855693	1	3
GO:0001778	BP	plasma membrane repair	0.56646	0.7611866439986399	0.105112028806485	1	5
GO:0001779	BP	natural killer cell differentiation	0.83871	0.9502815137614679	0.00812239684287144	0.8507391555552198	5
GO:0001780	BP	neutrophil homeostasis	0.29118	0.5220369091184032	0.00683985324373422	0.7989487690415066	5
GO:0001781	BP	neutrophil apoptotic process	0.31136	0.5335368937019094	0.00812239684287144	0.8507391555552198	5
GO:0001782	BP	B cell homeostasis	0.01273	0.06832362154821187	0.15278564309563	1	2-3
GO:0001783	BP	B cell apoptotic process	0.00623	0.038063041474654384	0.239877829095864	1	2-3
GO:0001787	BP	natural killer cell proliferation	0.05670	0.21293481152993346	0.177062740863789	1	4-5
GO:0001788	BP	antibody-dependent cellular cytotoxicity	0.28150	0.5079853881278539	0.201240135287486	1	5
GO:0001794	BP	type IIa hypersensitivity	0.07923	0.24310322981366456	0.040452274164076	1	5
GO:0001796	BP	regulation of type IIa hypersensitivity	0.07923	0.24310322981366456	0.040452274164076	1	5
GO:0001798	BP	positive regulation of type IIa hypersen...	0.07923	0.24310322981366456	0.040452274164076	1	5
GO:0001806	BP	type IV hypersensitivity	0.19309	0.4593248475120385	0.040452274164076	1	5
GO:0001807	BP	regulation of type IV hypersensitivity	0.48377	0.683935188913893	0.201240135287486	1	5
GO:0001808	BP	negative regulation of type IV hypersens...	0.28150	0.5079853881278539	0.201240135287486	1	5
GO:0001813	BP	regulation of antibody-dependent cellula...	0.28150	0.5079853881278539	0.201240135287486	1	5
GO:0001815	BP	positive regulation of antibody-dependen...	0.28150	0.5079853881278539	0.201240135287486	1	5
GO:0001816	BP	cytokine production	4.8e-29	1.0162285714285714E-26	1.62948575826409e-06	0.0011810854327498111	3-5
GO:0001817	BP	regulation of cytokine production	6.4e-28	1.1856E-25	8.90167624705449e-07	7.103537645149482E-4	3-5	+
GO:0001818	BP	negative regulation of cytokine producti...	5.8e-13	2.8892773109243696E-11	7.41577007937429e-06	0.0044759970212904085	4-5	+
GO:0001819	BP	positive regulation of cytokine producti...	5.1e-17	4.11330612244898E-15	5.01942559170958e-06	0.0032044012977473957	5	+
GO:0001820	BP	serotonin secretion	0.48377	0.683935188913893	0.201240135287486	1	5
GO:0001821	BP	histamine secretion	0.00802	0.04630356798457087	0.182845771059352	1	1-2
GO:0001822	BP	kidney development	3.9e-07	7.958416523235801E-6	1.69400584687598e-05	0.00878680832774571	3-5	+
GO:0001823	BP	mesonephros development	3.9e-07	7.958416523235801E-6	0.00881617903408123	0.8906875385325235	5	+
GO:0001824	BP	blastocyst development	0.60347	0.7917822575516693	0.273034837608262	1	3-4
GO:0001825	BP	blastocyst formation	0.41257	0.6666798309935942	0.170564676651333	1	1-2
GO:0001829	BP	trophectodermal cell differentiation	0.44988	0.683935188913893	0.18226679666378	1	1-2
GO:0001832	BP	blastocyst growth	0.79025	0.9216214833759592	0.0289329415728699	1	1
GO:0001833	BP	inner cell mass cell proliferation	0.52042	0.725041071680376	0.0289329415728699	1	1
GO:0001835	BP	blastocyst hatching	0.56511	0.7611866439986399	0.0390194574485602	1	3-4
GO:0001836	BP	release of cytochrome c from mitochondri...	0.37255	0.6167205808433398	0.191530019448565	1	2-3
GO:0001837	BP	epithelial to mesenchymal transition	2.7e-05	3.8943065693430656E-4	0.00422134681876122	0.5799782298386381	5	+
GO:0001838	BP	embryonic epithelial tube formation	0.00041	0.00400079012345679	0.140210803624809	1	2-5
GO:0001839	BP	neural plate morphogenesis	0.73354	0.8698589957991598	0.197012401352875	1	4
GO:0001840	BP	neural plate development	0.63010	0.7917822575516693	0.156746781582416	1	3-4
GO:0001841	BP	neural tube formation	0.00088	0.007665892725936812	0.112118330181124	1	2-4
GO:0001842	BP	neural fold formation	0.07036	0.24158359687228498	0.346204397448811	1	3-4
GO:0001843	BP	neural tube closure	0.00403	0.026918129577464787	0.211196927485304	1	2-4
GO:0001844	BP	protein insertion into mitochondrial mem...	0.01677	0.0861276404494382	0.0406217979235724	1	1-3
GO:0001845	BP	phagolysosome assembly	0.05901	0.21849549031855092	0.100236161272716	1	5
GO:0001865	BP	NK T cell differentiation	0.31136	0.5335368937019094	0.105112028806485	1	5
GO:0001866	BP	NK T cell proliferation	0.13944	0.37075591836734695	0.349444233662031	1	4-5
GO:0001867	BP	complement activation, lectin pathway	0.31582	0.5335368937019094	0.158537519519647	1	4-5
GO:0001868	BP	regulation of complement activation, lec...	0.28150	0.5079853881278539	0.201240135287486	1	5
GO:0001869	BP	negative regulation of complement activa...	0.28150	0.5079853881278539	0.201240135287486	1	5
GO:0001878	BP	response to yeast	0.28150	0.5079853881278539	0.204622322435175	1	1
GO:0001881	BP	receptor recycling	0.00315	0.021738300349243306	0.20507157749471	1	5	+
GO:0001885	BP	endothelial cell development	9.2e-06	1.4759837618403247E-4	0.0455893054914417	1	2-5	+
GO:0001886	BP	endothelial cell morphogenesis	0.30175	0.5335368937019094	0.176140388460854	1	4
GO:0001889	BP	liver development	0.28252	0.5097484583777203	0.249162680808452	1	3
GO:0001890	BP	placenta development	3.9e-05	5.364083526682135E-4	0.0516436389192517	1	5	+
GO:0001892	BP	embryonic placenta development	0.00018	0.0020113854853911406	0.245036926714278	1	2
GO:0001893	BP	maternal placenta development	0.06930	0.24158359687228498	0.0306439919177528	1	5	+
GO:0001894	BP	tissue homeostasis	0.00018	0.0020113854853911406	0.026611610563812	1	5
GO:0001895	BP	retina homeostasis	0.81113	0.9269163643373495	0.0802733770732454	1	2-5
GO:0001897	BP	cytolysis by symbiont of host cells	0.28150	0.5079853881278539	0.201240135287486	1	5
GO:0001898	BP	regulation of cytolysis by symbiont of h...	0.28150	0.5079853881278539	0.201240135287486	1	5
GO:0001899	BP	negative regulation of cytolysis by symb...	0.28150	0.5079853881278539	0.201240135287486	1	5
GO:0001905	BP	activation of membrane attack complex	0.07923	0.24310322981366456	0.158537519519647	1	4-5
GO:0001906	BP	cell killing	2.6e-07	5.514418604651163E-6	0.00384447948628343	0.5482148479821897	5	+
GO:0001907	BP	killing by symbiont of host cells	0.07036	0.24158359687228498	0.355942406702957	1	1-2
GO:0001909	BP	leukocyte mediated cytotoxicity	1.4e-06	2.6139212598425194E-5	0.0294432701601281	1	5	+
GO:0001910	BP	regulation of leukocyte mediated cytotox...	1.1e-05	1.7228005284015852E-4	0.0151882779242404	1	5	+
GO:0001911	BP	negative regulation of leukocyte mediate...	0.00620	0.038063041474654384	0.17071413483081	1	4-5
GO:0001912	BP	positive regulation of leukocyte mediate...	0.00197	0.015000847784200385	0.0523504129746677	1	5	+
GO:0001913	BP	T cell mediated cytotoxicity	2.4e-09	7.547586206896551E-8	0.0753145286942937	1	5	+
GO:0001914	BP	regulation of T cell mediated cytotoxici...	7.5e-07	1.4553191489361703E-5	0.0111719253048513	1	5	+
GO:0001915	BP	negative regulation of T cell mediated c...	0.07036	0.24158359687228498	0.349444233662031	1	4-5
GO:0001916	BP	positive regulation of T cell mediated c...	0.00013	0.0015245103857566764	0.0198017937843301	1	5	+
GO:0001919	BP	regulation of receptor recycling	0.00285	0.020040283687943264	0.0738751542917808	1	5
GO:0001920	BP	negative regulation of receptor recyclin...	0.19309	0.4593248475120385	0.040452274164076	1	5
GO:0001921	BP	positive regulation of receptor recyclin...	0.00247	0.018121485148514853	0.256744516391042	1	2
GO:0001922	BP	B-1 B cell homeostasis	0.07036	0.24158359687228498	0.486157388215634	1	3
GO:0001923	BP	B-1 B cell differentiation	0.62911	0.7917822575516693	0.197012401352875	1	4
GO:0001927	BP	exocyst assembly	0.28150	0.5079853881278539	0.198139797068771	1	2
GO:0001928	BP	regulation of exocyst assembly	0.28150	0.5079853881278539	0.198139797068771	1	2
GO:0001932	BP	regulation of protein phosphorylation	3.5e-17	2.842191780821918E-15	0.00436225447311545	0.5915804614193314	5
GO:0001933	BP	negative regulation of protein phosphory...	2.7e-07	5.695943060498221E-6	0.0505055976508077	1	2-5	+
GO:0001934	BP	positive regulation of protein phosphory...	9.4e-16	6.633714285714286E-14	0.000383009242444327	0.10793447554818196	5
GO:0001935	BP	endothelial cell proliferation	8.5e-06	1.374843110504775E-4	4.48327618973367e-07	3.855710440812194E-4	5	+
GO:0001936	BP	regulation of endothelial cell prolifera...	1.3e-05	2.0173821989528796E-4	3.10258340737588e-06	0.0020599168171595125	5	+
GO:0001937	BP	negative regulation of endothelial cell ...	0.00314	0.021738300349243306	0.00038922396984048	0.10876254446128322	5	+
GO:0001938	BP	positive regulation of endothelial cell ...	0.00022	0.002395151515151515	0.0011839974790611	0.25340342784982406	3-5	+
GO:0001941	BP	postsynaptic membrane organization	0.38665	0.6340418257261411	0.127064688662691	1	2-5
GO:0001942	BP	hair follicle development	3.2e-05	4.538181818181818E-4	0.0410766860445935	1	3-5
GO:0001944	BP	vasculature development	1e-30	2.419591836734694E-28	1.29730810770673e-08	1.8404477687999476E-5	4-5
GO:0001945	BP	lymph vessel development	0.00127	0.010377064093728464	0.00715256262867036	0.8195524034814298	5	+
GO:0001946	BP	lymphangiogenesis	0.01216	0.06562082840236687	0.00125678759687369	0.26239827984840575	5
GO:0001947	BP	heart looping	0.15180	0.40199705159705157	0.0311705010911127	1	3-4
GO:0001951	BP	intestinal D-glucose absorption	0.07923	0.24310322981366456	0.355255517071606	1	4
GO:0001952	BP	regulation of cell-matrix adhesion	3.2e-09	9.82880829015544E-8	0.305054238793485	1	5	+
GO:0001953	BP	negative regulation of cell-matrix adhes...	0.00717	0.042719520239880064	0.0832820172980744	1	5
GO:0001954	BP	positive regulation of cell-matrix adhes...	2.6e-06	4.6424096385542175E-5	0.103942782059412	1	4-5	+
GO:0001955	BP	blood vessel maturation	0.53903	0.7353284639282016	0.040452274164076	1	5
GO:0001956	BP	positive regulation of neurotransmitter ...	0.22133	0.5079853881278539	0.144651687035318	1	2
GO:0001957	BP	intramembranous ossification	0.13944	0.37075591836734695	0.105112028806485	1	5
GO:0001958	BP	endochondral ossification	0.21611	0.5079853881278539	0.016101379266198	1	3-5
GO:0001959	BP	regulation of cytokine-mediated signalin...	5.9e-08	1.4393086419753087E-6	0.0264300770083828	1	5	+
GO:0001960	BP	negative regulation of cytokine-mediated...	0.01911	0.09551777403035414	0.00804265529670178	0.8507391555552198	2-5	+
GO:0001961	BP	positive regulation of cytokine-mediated...	0.00098	0.008407293777134587	0.110726027188189	1	5	+
GO:0001963	BP	synaptic transmission, dopaminergic	0.70066	0.8630141823802163	0.182621655704346	1	5
GO:0001964	BP	startle response	0.98643	1	0.201240135287486	1	5
GO:0001967	BP	suckling behavior	0.70644	0.8630141823802163	0.355255517071606	1	4
GO:0001969	BP	regulation of activation of membrane att...	0.07923	0.24310322981366456	0.158537519519647	1	4-5
GO:0001970	BP	positive regulation of activation of mem...	0.28150	0.5079853881278539	0.201240135287486	1	5
GO:0001971	BP	negative regulation of activation of mem...	0.28150	0.5079853881278539	0.197012401352875	1	4
GO:0001973	BP	adenosine receptor signaling pathway	0.22916	0.5079853881278539	0.1244645974274	1	2-4
GO:0001974	BP	blood vessel remodeling	0.00120	0.009928262386601534	0.001505779433888	0.2940415218287833	5	+
GO:0001975	BP	response to amphetamine	0.74667	0.884151997604073	0.265205276236605	1	5
GO:0001976	BP	neurological system process involved in ...	0.73354	0.8698589957991598	0.197012401352875	1	4
GO:0001977	BP	renal system process involved in regulat...	0.00721	0.042719520239880064	0.0339131743420048	1	5
GO:0001990	BP	regulation of systemic arterial blood pr...	0.10697	0.30797385138416705	0.26493841479486	1	5
GO:0001991	BP	regulation of systemic arterial blood pr...	0.16183	0.4211274100087796	0.130969623739298	1	1-3
GO:0001993	BP	regulation of systemic arterial blood pr...	0.73354	0.8698589957991598	0.204622322435175	1	1
GO:0001996	BP	positive regulation of heart rate by epi...	0.62911	0.7917822575516693	0.204622322435175	1	1
GO:0001998	BP	angiotensin-mediated vasoconstriction in...	0.28150	0.5079853881278539	0.204622322435175	1	1
GO:0001999	BP	renal response to blood flow involved in...	0.73354	0.8698589957991598	0.198985343855693	1	3
GO:0002001	BP	renin secretion into blood stream	0.73354	0.8698589957991598	0.198985343855693	1	3
GO:0002002	BP	regulation of angiotensin levels in bloo...	0.07036	0.24158359687228498	0.217770786189405	1	1-3
GO:0002003	BP	angiotensin maturation	0.07036	0.24158359687228498	0.217770786189405	1	1-3
GO:0002009	BP	morphogenesis of an epithelium	3.2e-18	2.89612213740458E-16	5.07247817658463e-05	0.02153325364865021	5	+
GO:0002011	BP	morphogenesis of an epithelial sheet	3.6e-07	7.422886956521739E-6	0.0454537937862471	1	4-5	+
GO:0002016	BP	regulation of blood volume by renin-angi...	0.48377	0.683935188913893	0.201240135287486	1	5
GO:0002019	BP	regulation of renal output by angiotensi...	0.48377	0.683935188913893	0.201240135287486	1	5
GO:0002021	BP	response to dietary excess	0.87057	0.9663494626474444	0.105112028806485	1	5
GO:0002024	BP	diet induced thermogenesis	0.70644	0.8630141823802163	0.35662526949271	1	3-5
GO:0002026	BP	regulation of the force of heart contrac...	0.02693	0.11825262222222221	0.0916077148857953	1	1
GO:0002027	BP	regulation of heart rate	0.01376	0.0732548540637629	0.0709366902817254	1	4-5
GO:0002028	BP	regulation of sodium ion transport	0.00429	0.02838294642857143	0.131013805071973	1	4-5
GO:0002029	BP	desensitization of G protein-coupled rec...	0.91724	0.9990862052505965	0.35662526949271	1	3-5
GO:0002031	BP	G protein-coupled receptor internalizati...	0.96338	1	0.201240135287486	1	5
GO:0002034	BP	regulation of blood vessel diameter by r...	0.19309	0.4593248475120385	0.362027996410896	1	5
GO:0002040	BP	sprouting angiogenesis	7.3e-09	2.0656038186157518E-7	0.000440724897983384	0.11917634736584244	3-5	+
GO:0002041	BP	intussusceptive angiogenesis	0.28150	0.5079853881278539	0.197012401352875	1	4
GO:0002042	BP	cell migration involved in sprouting ang...	3.6e-07	7.422886956521739E-6	0.0261968869447857	1	5	+
GO:0002043	BP	blood vessel endothelial cell proliferat...	0.01216	0.06562082840236687	0.0106083518374759	1	5
GO:0002051	BP	osteoblast fate commitment	0.31582	0.5335368937019094	0.352931435460489	1	2-4
GO:0002052	BP	positive regulation of neuroblast prolif...	0.06892	0.24158359687228498	0.0326211339111676	1	3
GO:0002053	BP	positive regulation of mesenchymal cell ...	0.00429	0.02838294642857143	0.00613047007374846	0.7495251432128243	3
GO:0002062	BP	chondrocyte differentiation	5.2e-06	8.857931034482759E-5	3.24376533809506e-05	0.015081600724884327	5	+
GO:0002063	BP	chondrocyte development	0.00249	0.018256920222634507	0.00191394982128699	0.33653077027171585	3-5
GO:0002064	BP	epithelial cell development	5.4e-12	2.3978426966292134E-10	0.00685498655651407	0.799183937632295	2-5	+
GO:0002065	BP	columnar/cuboidal epithelial cell differ...	8.1e-05	0.001030403433476395	0.0814719375779443	1	2
GO:0002066	BP	columnar/cuboidal epithelial cell develo...	0.00039	0.0038372116182572615	0.0159283802474286	1	2
GO:0002067	BP	glandular epithelial cell differentiatio...	0.00641	0.03865562563580875	0.127848120942974	1	2
GO:0002068	BP	glandular epithelial cell development	0.00127	0.010377064093728464	0.0955589029053136	1	2
GO:0002069	BP	columnar/cuboidal epithelial cell matura...	0.63010	0.7917822575516693	0.0395502304534153	1	3
GO:0002070	BP	epithelial cell maturation	0.58630	0.7836722435174747	0.127084815701436	1	3-5
GO:0002072	BP	optic cup morphogenesis involved in came...	0.22218	0.5079853881278539	0.0620179736492188	1	3-4
GO:0002076	BP	osteoblast development	0.63779	0.7977253127967086	0.0630841624484553	1	4-5
GO:0002082	BP	regulation of oxidative phosphorylation	0.94992	1	0.182621655704346	1	5
GO:0002084	BP	protein depalmitoylation	0.48705	0.683935188913893	0.217770786189405	1	1-3
GO:0002085	BP	inhibition of neuroepithelial cell diffe...	0.02229	0.10290897196261684	0.209609025121204	1	2-4
GO:0002087	BP	regulation of respiratory gaseous exchan...	0.40109	0.6496342950819672	0.346204397448811	1	3-4
GO:0002088	BP	lens development in camera-type eye	0.02013	0.10015160721779269	0.00468586307532181	0.6251625910156633	3-5	+
GO:0002089	BP	lens morphogenesis in camera-type eye	0.33797	0.565557137614679	0.0452526641674493	1	3-5
GO:0002090	BP	regulation of receptor internalization	0.18820	0.4593248475120385	0.221897824633147	1	2-3
GO:0002091	BP	negative regulation of receptor internal...	0.76912	0.901056	0.162149508500602	1	1-2
GO:0002092	BP	positive regulation of receptor internal...	0.17566	0.44694652649646	0.146096180208448	1	3
GO:0002093	BP	auditory receptor cell morphogenesis	0.37626	0.6188871476137624	0.175773950003743	1	2-3
GO:0002097	BP	tRNA wobble base modification	0.88288	0.9785384014209592	0.0262484803113058	1	1-2
GO:0002098	BP	tRNA wobble uridine modification	0.74851	0.8847791186440678	0.0262484803113058	1	1-2
GO:0002115	BP	store-operated calcium entry	0.42062	0.6773798859005705	0.260584396561954	1	3
GO:0002118	BP	aggressive behavior	0.28150	0.5079853881278539	0.201240135287486	1	5
GO:0002121	BP	inter-male aggressive behavior	0.28150	0.5079853881278539	0.201240135287486	1	5
GO:0002128	BP	tRNA nucleoside ribose methylation	0.28150	0.5079853881278539	0.198139797068771	1	2
GO:0002138	BP	retinoic acid biosynthetic process	0.16183	0.4211274100087796	0.0250913029766776	1	4-5
GO:0002154	BP	thyroid hormone mediated signaling pathw...	0.80857	0.9247931622612386	0.204622322435175	1	1
GO:0002155	BP	regulation of thyroid hormone mediated s...	0.62911	0.7917822575516693	0.204622322435175	1	1
GO:0002158	BP	osteoclast proliferation	0.22218	0.5079853881278539	0.212909107590544	1	3-5
GO:0002159	BP	desmosome assembly	0.07036	0.24158359687228498	0.346204397448811	1	3-4
GO:0002174	BP	mammary stem cell proliferation	0.28150	0.5079853881278539	0.201240135287486	1	5
GO:0002175	BP	protein localization to paranode region ...	0.62911	0.7917822575516693	0.197012401352875	1	4
GO:0002181	BP	cytoplasmic translation	0.99911	1	0.000481589351198947	0.12660687250601746	1-3
GO:0002182	BP	cytoplasmic translational elongation	0.81978	0.9319504918975933	0.0392145862820066	1	2
GO:0002183	BP	cytoplasmic translational initiation	0.94608	1	0.018330808220878	1	1
GO:0002190	BP	cap-independent translational initiation	0.80857	0.9247931622612386	0.204622322435175	1	1
GO:0002191	BP	cap-dependent translational initiation	0.19309	0.4593248475120385	0.0418244104216244	1	1
GO:0002200	BP	somatic diversification of immune recept...	0.45454	0.683935188913893	0.0472644478631147	1	4
GO:0002204	BP	somatic recombination of immunoglobulin ...	0.37688	0.6193913612420294	0.0555497321161486	1	4-5
GO:0002208	BP	somatic diversification of immunoglobuli...	0.37688	0.6193913612420294	0.0555497321161486	1	4-5
GO:0002209	BP	behavioral defense response	0.53285	0.7353284639282016	0.0183018216357101	1	4-5
GO:0002218	BP	activation of innate immune response	0.00128	0.010451570247933886	0.147001480210335	1	1-2	+
GO:0002220	BP	innate immune response activating cell s...	0.03557	0.1483877269528501	0.0141980336300115	1	1-2
GO:0002221	BP	pattern recognition receptor signaling p...	0.00042	0.0040950000000000005	0.0981403217034876	1	1-3
GO:0002223	BP	stimulatory C-type lectin receptor signa...	0.02128	0.10290897196261684	0.0141980336300115	1	1-2	+
GO:0002224	BP	toll-like receptor signaling pathway	0.00028	0.002945590062111801	0.135073093748358	1	1-2
GO:0002225	BP	positive regulation of antimicrobial pep...	0.19309	0.4593248475120385	0.040452274164076	1	5
GO:0002228	BP	natural killer cell mediated immunity	0.00277	0.019724396396396397	0.0479667916965438	1	3-5	+
GO:0002230	BP	positive regulation of defense response ...	0.00496	0.032328620120945575	0.435145403168566	1	2
GO:0002232	BP	leukocyte chemotaxis involved in inflamm...	0.48377	0.683935188913893	0.197012401352875	1	4
GO:0002237	BP	response to molecule of bacterial origin	8.1e-14	4.487551401869159E-12	6.13157327067504e-07	5.166208415023989E-4	5	+
GO:0002238	BP	response to molecule of fungal origin	0.48377	0.683935188913893	0.201240135287486	1	5
GO:0002244	BP	hematopoietic progenitor cell differenti...	0.02018	0.10031617610062893	0.0703145692284137	1	1	+
GO:0002246	BP	wound healing involved in inflammatory r...	0.00264	0.019027258358662615	0.100236161272716	1	5
GO:0002248	BP	connective tissue replacement involved i...	0.00050	0.0047424	0.100236161272716	1	5
GO:0002250	BP	adaptive immune response	1.3e-09	4.199673024523161E-8	5.04796821942631e-05	0.021484152741878374	5	+
GO:0002251	BP	organ or tissue specific immune response	0.97909	1	0.040452274164076	1	5
GO:0002252	BP	immune effector process	2.1e-24	2.999710843373494E-22	0.00936311689004462	0.9347079869597277	5
GO:0002253	BP	activation of immune response	1.5e-07	3.3303370786516853E-6	0.0474842066439196	1	1-2	+
GO:0002254	BP	kinin cascade	0.62911	0.7917822575516693	0.204622322435175	1	1
GO:0002260	BP	lymphocyte homeostasis	0.00353	0.02398377077363897	0.218965363396475	1	2-3
GO:0002262	BP	myeloid cell homeostasis	0.02536	0.11231533806499815	0.0490666360282004	1	3
GO:0002263	BP	cell activation involved in immune respo...	4.4e-14	2.5697733990147784E-12	0.0305332043417549	1	5
GO:0002265	BP	astrocyte activation involved in immune ...	0.07036	0.24158359687228498	0.0076204715417366	0.8484155690223163	4
GO:0002266	BP	follicular dendritic cell activation	0.07923	0.24310322981366456	0.358420457257971	1	3
GO:0002268	BP	follicular dendritic cell differentiatio...	0.07923	0.24310322981366456	0.358420457257971	1	3
GO:0002269	BP	leukocyte activation involved in inflamm...	0.00017	0.0019104454976303319	0.00235524346523619	0.3882152247604407	4-5	+
GO:0002274	BP	myeloid leukocyte activation	1.6e-15	1.0538666666666665E-13	0.00731021555780171	0.8288106688156824	5	+
GO:0002275	BP	myeloid cell activation involved in immu...	3.8e-12	1.7065454545454545E-10	0.0486798612656635	1	3	+
GO:0002277	BP	myeloid dendritic cell activation involv...	0.28150	0.5079853881278539	0.201240135287486	1	5
GO:0002278	BP	eosinophil activation involved in immune...	0.73354	0.8698589957991598	0.204622322435175	1	1
GO:0002279	BP	mast cell activation involved in immune ...	0.01451	0.07683365788298348	0.198290404576123	1	3
GO:0002280	BP	monocyte activation involved in immune r...	0.28150	0.5079853881278539	0.201240135287486	1	5
GO:0002281	BP	macrophage activation involved in immune...	0.01834	0.0922916129032258	0.0172562885392018	1	5
GO:0002282	BP	microglial cell activation involved in i...	0.02229	0.10290897196261684	0.0630841624484553	1	4-5
GO:0002283	BP	neutrophil activation involved in immune...	3.8e-11	1.4918145695364237E-9	0.0515284760732327	1	1-3	+
GO:0002285	BP	lymphocyte activation involved in immune...	0.00122	0.01007966550522648	0.00443919786731941	0.5985668714940251	4-5	+
GO:0002286	BP	T cell activation involved in immune res...	0.03816	0.15773562913907285	0.0237432983476745	1	5	+
GO:0002287	BP	alpha-beta T cell activation involved in...	0.08532	0.25917343581860103	0.130777178684354	1	4-5
GO:0002291	BP	T cell activation via T cell receptor co...	0.31136	0.5335368937019094	0.0630841624484553	1	4-5
GO:0002292	BP	T cell differentiation involved in immun...	0.08424	0.2563525256673511	0.166068984024684	1	5
GO:0002293	BP	alpha-beta T cell differentiation involv...	0.08532	0.25917343581860103	0.130777178684354	1	4-5
GO:0002294	BP	CD4-positive, alpha-beta T cell differen...	0.07056	0.24213006078147611	0.130777178684354	1	4-5
GO:0002295	BP	T-helper cell lineage commitment	0.56646	0.7611866439986399	0.105112028806485	1	5
GO:0002296	BP	T-helper 1 cell lineage commitment	0.62911	0.7917822575516693	0.201240135287486	1	5
GO:0002298	BP	CD4-positive, CD25-positive, alpha-beta ...	0.28150	0.5079853881278539	0.197012401352875	1	4
GO:0002312	BP	B cell activation involved in immune res...	0.02013	0.10015160721779269	0.0780663972459836	1	4-5	+
GO:0002313	BP	mature B cell differentiation involved i...	0.00520	0.03336103896103896	0.256744516391042	1	2
GO:0002314	BP	germinal center B cell differentiation	0.48377	0.683935188913893	0.198139797068771	1	2
GO:0002315	BP	marginal zone B cell differentiation	0.00802	0.04630356798457087	0.337292791843403	1	4
GO:0002316	BP	follicular B cell differentiation	0.28150	0.5079853881278539	0.198985343855693	1	3
GO:0002317	BP	plasma cell differentiation	0.48377	0.683935188913893	0.201240135287486	1	5
GO:0002320	BP	lymphoid progenitor cell differentiation	0.04518	0.1778596486576069	0.28408090575815	1	2-3
GO:0002322	BP	B cell proliferation involved in immune ...	0.19309	0.4593248475120385	0.362027996410896	1	5
GO:0002323	BP	natural killer cell activation involved ...	0.01834	0.0922916129032258	0.176597836066923	1	4-5
GO:0002326	BP	B cell lineage commitment	0.73354	0.8698589957991598	0.204622322435175	1	1
GO:0002327	BP	immature B cell differentiation	0.10326	0.29962079295154187	0.176140388460854	1	4
GO:0002328	BP	pro-B cell differentiation	0.07765	0.24310322981366456	0.0787517686761974	1	1-3
GO:0002329	BP	pre-B cell differentiation	0.07036	0.24158359687228498	0.101066913818957	1	4
GO:0002331	BP	pre-B cell allelic exclusion	0.48377	0.683935188913893	0.197012401352875	1	4
GO:0002332	BP	transitional stage B cell differentiatio...	0.28150	0.5079853881278539	0.204622322435175	1	1
GO:0002333	BP	transitional one stage B cell differenti...	0.28150	0.5079853881278539	0.204622322435175	1	1
GO:0002335	BP	mature B cell differentiation	0.00351	0.0238752495697074	0.242344069107265	1	4-5	+
GO:0002337	BP	B-1a B cell differentiation	0.48377	0.683935188913893	0.197012401352875	1	4
GO:0002339	BP	B cell selection	0.07923	0.24310322981366456	0.0395502304534153	1	3
GO:0002347	BP	response to tumor cell	0.07579	0.24310322981366456	0.103256193551793	1	3-5	+
GO:0002349	BP	histamine production involved in inflamm...	0.13944	0.37075591836734695	0.0652530593994244	1	1-2
GO:0002351	BP	serotonin production involved in inflamm...	0.28150	0.5079853881278539	0.201240135287486	1	5
GO:0002352	BP	B cell negative selection	0.07923	0.24310322981366456	0.0395502304534153	1	3
GO:0002353	BP	plasma kallikrein-kinin cascade	0.62911	0.7917822575516693	0.204622322435175	1	1
GO:0002357	BP	defense response to tumor cell	0.48377	0.683935188913893	0.198985343855693	1	3
GO:0002358	BP	B cell homeostatic proliferation	0.28150	0.5079853881278539	0.198985343855693	1	3
GO:0002360	BP	T cell lineage commitment	0.54516	0.7415577053694354	0.265205276236605	1	5
GO:0002361	BP	CD4-positive, CD25-positive, alpha-beta ...	0.48377	0.683935188913893	0.197012401352875	1	4
GO:0002363	BP	alpha-beta T cell lineage commitment	0.52042	0.725041071680376	0.182621655704346	1	5
GO:0002366	BP	leukocyte activation involved in immune ...	6.6e-14	3.708511848341232E-12	0.0258527456020846	1	5
GO:0002367	BP	cytokine production involved in immune r...	2.0e-05	2.967709637046308E-4	0.00343579372680401	0.5046785716370238	3-5	+
GO:0002369	BP	T cell cytokine production	0.02989	0.12905165331391114	0.100894630775548	1	5
GO:0002370	BP	natural killer cell cytokine production	0.13944	0.37075591836734695	0.105112028806485	1	5
GO:0002371	BP	dendritic cell cytokine production	0.05901	0.21849549031855092	0.0165645833054235	1	3
GO:0002372	BP	myeloid dendritic cell cytokine producti...	0.53903	0.7353284639282016	0.157640879171595	1	2-3
GO:0002373	BP	plasmacytoid dendritic cell cytokine pro...	0.28150	0.5079853881278539	0.198985343855693	1	3
GO:0002374	BP	cytokine secretion involved in immune re...	0.02145	0.10290897196261684	0.17071413483081	1	4-5
GO:0002376	BP	immune system process	1e-30	2.419591836734694E-28	0.000156490148166201	0.0540017895077312	5
GO:0002377	BP	immunoglobulin production	0.03101	0.13354143790849674	0.00968897648489119	0.9573974826400689	5	+
GO:0002378	BP	immunoglobulin biosynthetic process	0.62911	0.7917822575516693	0.198139797068771	1	2
GO:0002380	BP	immunoglobulin secretion involved in imm...	0.28150	0.5079853881278539	0.201240135287486	1	5
GO:0002381	BP	immunoglobulin production involved in im...	0.36116	0.5992880279916025	0.0308980271768643	1	4-5
GO:0002384	BP	hepatic immune response	0.48377	0.683935188913893	0.201240135287486	1	5
GO:0002385	BP	mucosal immune response	0.99497	1	0.201240135287486	1	5
GO:0002396	BP	MHC protein complex assembly	0.80857	0.9247931622612386	0.198985343855693	1	3
GO:0002398	BP	MHC class Ib protein complex assembly	0.28150	0.5079853881278539	0.198985343855693	1	3
GO:0002407	BP	dendritic cell chemotaxis	0.30175	0.5335368937019094	0.470381983257866	1	3-5
GO:0002408	BP	myeloid dendritic cell chemotaxis	0.28150	0.5079853881278539	0.204622322435175	1	1
GO:0002413	BP	tolerance induction to tumor cell	0.28150	0.5079853881278539	0.201240135287486	1	5
GO:0002414	BP	immunoglobulin transcytosis in epithelia...	0.62911	0.7917822575516693	0.201240135287486	1	5
GO:0002416	BP	IgG immunoglobulin transcytosis in epith...	0.28150	0.5079853881278539	0.201240135287486	1	5
GO:0002418	BP	immune response to tumor cell	0.22902	0.5079853881278539	0.260584396561954	1	3
GO:0002420	BP	natural killer cell mediated cytotoxicit...	0.13944	0.37075591836734695	0.102946595342646	1	3
GO:0002423	BP	natural killer cell mediated immune resp...	0.22218	0.5079853881278539	0.102946595342646	1	3
GO:0002428	BP	antigen processing and presentation of p...	0.00264	0.019027258358662615	0.00163163559600044	0.30091711418504113	5
GO:0002429	BP	immune response-activating cell surface ...	1.2e-05	1.8744664031620554E-4	0.000618646425924356	0.15511390991031468	1-2	+
GO:0002431	BP	Fc receptor mediated stimulatory signali...	0.00016	0.0018152727272727274	0.00140129013560265	0.28124757178702564	1-3
GO:0002432	BP	granuloma formation	0.28150	0.5079853881278539	0.197012401352875	1	4
GO:0002433	BP	immune response-regulating cell surface ...	9.3e-05	0.0011594195583596214	0.000485021512604204	0.12660687250601746	1-3
GO:0002437	BP	inflammatory response to antigenic stimu...	0.21057	0.49731432669322717	0.00312974212980787	0.47097653460927424	5	+
GO:0002438	BP	acute inflammatory response to antigenic...	0.03502	0.14660915254237292	0.00163163559600044	0.30091711418504113	5
GO:0002439	BP	chronic inflammatory response to antigen...	0.48377	0.683935188913893	0.201240135287486	1	5
GO:0002440	BP	production of molecular mediator of immu...	9.8e-06	1.5574906166219838E-4	0.000759156099500091	0.1797543024528147	3-5	+
GO:0002441	BP	histamine secretion involved in inflamma...	0.13944	0.37075591836734695	0.0652530593994244	1	1-2
GO:0002442	BP	serotonin secretion involved in inflamma...	0.28150	0.5079853881278539	0.201240135287486	1	5
GO:0002443	BP	leukocyte mediated immunity	2.0e-17	1.6466666666666667E-15	0.00305935233451209	0.46417142403259115	5
GO:0002444	BP	myeloid leukocyte mediated immunity	1.3e-12	6.265365853658536E-11	0.0317026675882272	1	3	+
GO:0002445	BP	type II hypersensitivity	0.07923	0.24310322981366456	0.040452274164076	1	5
GO:0002446	BP	neutrophil mediated immunity	1.7e-11	6.950068965517241E-10	0.0611503912292013	1	1-3	+
GO:0002447	BP	eosinophil mediated immunity	0.73354	0.8698589957991598	0.204622322435175	1	1
GO:0002448	BP	mast cell mediated immunity	0.00813	0.046321380632790024	0.191530019448565	1	2-3
GO:0002449	BP	lymphocyte mediated immunity	1.6e-07	3.5194063079777367E-6	0.000123592834821975	0.044022388616074465	5	+
GO:0002455	BP	humoral immune response mediated by circ...	0.74701	0.884151997604073	0.100236161272716	1	5
GO:0002456	BP	T cell mediated immunity	1.1e-08	2.9911926605504584E-7	0.00583464512441342	0.7221907056902588	5	+
GO:0002457	BP	T cell antigen processing and presentati...	0.07036	0.24158359687228498	0.105112028806485	1	5
GO:0002460	BP	adaptive immune response based on somati...	1.6e-08	4.234285714285715E-7	1.07432335641862e-05	0.006065322720809123	5	+
GO:0002461	BP	tolerance induction dependent upon immun...	0.62911	0.7917822575516693	0.201240135287486	1	5
GO:0002465	BP	peripheral tolerance induction	0.48377	0.683935188913893	0.201240135287486	1	5
GO:0002467	BP	germinal center formation	0.05901	0.21849549031855092	0.342144586088124	1	3
GO:0002468	BP	dendritic cell antigen processing and pr...	0.13944	0.37075591836734695	0.105112028806485	1	5
GO:0002474	BP	antigen processing and presentation of p...	0.00074	0.006641514004542013	0.117470680734451	1	1	+
GO:0002475	BP	antigen processing and presentation via ...	0.00099	0.008444201438848921	0.00125678759687369	0.26239827984840575	5
GO:0002476	BP	antigen processing and presentation of e...	0.00810	0.04630356798457087	0.000326363965258824	0.09660155168770884	5
GO:0002477	BP	antigen processing and presentation of e...	0.02229	0.10290897196261684	0.105112028806485	1	5
GO:0002478	BP	antigen processing and presentation of e...	0.00331	0.022776181079512476	0.000318951562517366	0.09614175385571536	1	+
GO:0002479	BP	antigen processing and presentation of e...	0.00691	0.041397150075795856	0.0920581799360937	1	5	+
GO:0002480	BP	antigen processing and presentation of e...	0.00264	0.019027258358662615	0.00163163559600044	0.30091711418504113	5
GO:0002481	BP	antigen processing and presentation of e...	0.28150	0.5079853881278539	0.198139797068771	1	2
GO:0002483	BP	antigen processing and presentation of e...	3.7e-05	5.118693115519253E-4	0.0288466071875624	1	3-5
GO:0002484	BP	antigen processing and presentation of e...	0.00176	0.013682990163934426	0.000326363965258824	0.09660155168770884	5
GO:0002486	BP	antigen processing and presentation of e...	0.00176	0.013682990163934426	0.000326363965258824	0.09660155168770884	5
GO:0002495	BP	antigen processing and presentation of p...	0.05109	0.19898917214191855	0.000282242571369544	0.0870776040263985	1
GO:0002504	BP	antigen processing and presentation of p...	0.03647	0.1517684520884521	0.000444965585240199	0.11989799951381361	1
GO:0002507	BP	tolerance induction	0.00977	0.054381746478873234	0.0199566139720609	1	5	+
GO:0002513	BP	tolerance induction to self antigen	0.07036	0.24158359687228498	0.105112028806485	1	5
GO:0002514	BP	B cell tolerance induction	0.28150	0.5079853881278539	0.201240135287486	1	5
GO:0002517	BP	T cell tolerance induction	0.73354	0.8698589957991598	0.201240135287486	1	5
GO:0002519	BP	natural killer cell tolerance induction	0.19309	0.4593248475120385	0.158537519519647	1	4-5
GO:0002520	BP	immune system development	1.6e-11	6.586666666666667E-10	0.00158315960875139	0.30091711418504113	4-5
GO:0002521	BP	leukocyte differentiation	1.7e-14	1.017939393939394E-12	2.30328902687525e-05	0.011446381013079685	4-5	+
GO:0002523	BP	leukocyte migration involved in inflamma...	0.04470	0.1778596486576069	0.00683985324373422	0.7989487690415066	5
GO:0002524	BP	hypersensitivity	0.02430	0.10847168674698796	0.0016290618209539	0.30091711418504113	5
GO:0002526	BP	acute inflammatory response	5.1e-05	6.793887640449438E-4	5.21771652236005e-05	0.02199258709303073	5	+
GO:0002528	BP	regulation of vascular permeability invo...	0.48377	0.683935188913893	0.198139797068771	1	2
GO:0002532	BP	production of molecular mediator involve...	0.00137	0.011094754098360656	0.162993813380484	1	5
GO:0002534	BP	cytokine production involved in inflamma...	0.04244	0.1730886274509804	0.305894607477916	1	5
GO:0002536	BP	respiratory burst involved in inflammato...	0.07036	0.24158359687228498	0.355942406702957	1	1-2
GO:0002537	BP	nitric oxide production involved in infl...	0.48377	0.683935188913893	0.201240135287486	1	5
GO:0002538	BP	arachidonic acid metabolite production i...	0.28150	0.5079853881278539	0.201240135287486	1	5
GO:0002540	BP	leukotriene production involved in infla...	0.28150	0.5079853881278539	0.201240135287486	1	5
GO:0002541	BP	activation of plasma proteins involved i...	0.62911	0.7917822575516693	0.201240135287486	1	5
GO:0002543	BP	activation of blood coagulation via clot...	0.07923	0.24310322981366456	0.35662526949271	1	3-5
GO:0002544	BP	chronic inflammatory response	0.01216	0.06562082840236687	0.0082211876175449	0.8507391555552198	4-5
GO:0002545	BP	chronic inflammatory response to non-ant...	0.28150	0.5079853881278539	0.198985343855693	1	3
GO:0002548	BP	monocyte chemotaxis	9.7e-05	0.0012054842767295598	0.001505779433888	0.2940415218287833	5	+
GO:0002551	BP	mast cell chemotaxis	0.00084	0.007398989598811294	0.0943576278679322	1	4-5
GO:0002553	BP	histamine secretion by mast cell	0.13944	0.37075591836734695	0.0652530593994244	1	1-2
GO:0002554	BP	serotonin secretion by platelet	0.28150	0.5079853881278539	0.201240135287486	1	5
GO:0002562	BP	somatic diversification of immune recept...	0.27765	0.5079853881278539	0.0333324848178548	1	4-5	+
GO:0002566	BP	somatic diversification of immune recept...	0.99026	1	0.198985343855693	1	3
GO:0002568	BP	somatic diversification of T cell recept...	0.13944	0.37075591836734695	0.0620179736492188	1	3-4
GO:0002572	BP	pro-T cell differentiation	0.48377	0.683935188913893	0.201240135287486	1	5
GO:0002573	BP	myeloid leukocyte differentiation	5.4e-10	1.824E-8	0.00161251467905011	0.30091711418504113	3-5	+
GO:0002576	BP	platelet degranulation	1.3e-07	2.941374045801527E-6	0.00362081570634877	0.5278870728152228	3-5	+
GO:0002577	BP	regulation of antigen processing and pre...	0.04518	0.1778596486576069	0.00476362418709951	0.6255422445186115	5
GO:0002578	BP	negative regulation of antigen processin...	0.13944	0.37075591836734695	0.105112028806485	1	5
GO:0002579	BP	positive regulation of antigen processin...	0.05670	0.21293481152993346	0.027602401908624	1	5
GO:0002580	BP	regulation of antigen processing and pre...	0.02430	0.10847168674698796	0.0016290618209539	0.30091711418504113	5
GO:0002581	BP	negative regulation of antigen processin...	0.19309	0.4593248475120385	0.040452274164076	1	5
GO:0002582	BP	positive regulation of antigen processin...	0.07923	0.24310322981366456	0.040452274164076	1	5
GO:0002583	BP	regulation of antigen processing and pre...	0.05670	0.21293481152993346	0.027602401908624	1	5
GO:0002584	BP	negative regulation of antigen processin...	0.31582	0.5335368937019094	0.35662526949271	1	3-5
GO:0002585	BP	positive regulation of antigen processin...	0.07923	0.24310322981366456	0.040452274164076	1	5
GO:0002586	BP	regulation of antigen processing and pre...	0.07036	0.24158359687228498	0.00812239684287144	0.8507391555552198	5
GO:0002587	BP	negative regulation of antigen processin...	0.48377	0.683935188913893	0.201240135287486	1	5
GO:0002588	BP	positive regulation of antigen processin...	0.07923	0.24310322981366456	0.040452274164076	1	5
GO:0002589	BP	regulation of antigen processing and pre...	0.48377	0.683935188913893	0.198985343855693	1	3
GO:0002590	BP	negative regulation of antigen processin...	0.48377	0.683935188913893	0.198985343855693	1	3
GO:0002604	BP	regulation of dendritic cell antigen pro...	0.13944	0.37075591836734695	0.105112028806485	1	5
GO:0002605	BP	negative regulation of dendritic cell an...	0.28150	0.5079853881278539	0.201240135287486	1	5
GO:0002606	BP	positive regulation of dendritic cell an...	0.31582	0.5335368937019094	0.357065007855536	1	2
GO:0002625	BP	regulation of T cell antigen processing ...	0.48377	0.683935188913893	0.198985343855693	1	3
GO:0002626	BP	negative regulation of T cell antigen pr...	0.28150	0.5079853881278539	0.198985343855693	1	3
GO:0002634	BP	regulation of germinal center formation	0.53903	0.7353284639282016	0.357065007855536	1	2
GO:0002636	BP	positive regulation of germinal center f...	0.48377	0.683935188913893	0.198139797068771	1	2
GO:0002637	BP	regulation of immunoglobulin production	0.12304	0.34707643112062814	0.000502132256169044	0.13002483682989485	5	+
GO:0002638	BP	negative regulation of immunoglobulin pr...	0.70644	0.8630141823802163	0.040452274164076	1	5
GO:0002639	BP	positive regulation of immunoglobulin pr...	0.23480	0.5079853881278539	0.000239882003683499	0.07642336756123204	5	+
GO:0002643	BP	regulation of tolerance induction	0.22916	0.5079853881278539	0.177062740863789	1	4-5
GO:0002645	BP	positive regulation of tolerance inducti...	0.13944	0.37075591836734695	0.0630841624484553	1	4-5
GO:0002649	BP	regulation of tolerance induction to sel...	0.28150	0.5079853881278539	0.201240135287486	1	5
GO:0002651	BP	positive regulation of tolerance inducti...	0.28150	0.5079853881278539	0.201240135287486	1	5
GO:0002652	BP	regulation of tolerance induction depend...	0.62911	0.7917822575516693	0.201240135287486	1	5
GO:0002654	BP	positive regulation of tolerance inducti...	0.48377	0.683935188913893	0.201240135287486	1	5
GO:0002658	BP	regulation of peripheral tolerance induc...	0.48377	0.683935188913893	0.201240135287486	1	5
GO:0002660	BP	positive regulation of peripheral tolera...	0.48377	0.683935188913893	0.201240135287486	1	5
GO:0002661	BP	regulation of B cell tolerance induction	0.28150	0.5079853881278539	0.201240135287486	1	5
GO:0002663	BP	positive regulation of B cell tolerance ...	0.28150	0.5079853881278539	0.201240135287486	1	5
GO:0002664	BP	regulation of T cell tolerance induction	0.73354	0.8698589957991598	0.201240135287486	1	5
GO:0002666	BP	positive regulation of T cell tolerance ...	0.62911	0.7917822575516693	0.201240135287486	1	5
GO:0002673	BP	regulation of acute inflammatory respons...	0.00667	0.040141888324873094	0.00161923364955985	0.30091711418504113	5	+
GO:0002674	BP	negative regulation of acute inflammator...	0.02177	0.10290897196261684	0.0855539800141568	1	4-5
GO:0002675	BP	positive regulation of acute inflammator...	0.00429	0.02838294642857143	0.000882355460097508	0.20117704490223182	5
GO:0002676	BP	regulation of chronic inflammatory respo...	0.22218	0.5079853881278539	0.105112028806485	1	5
GO:0002677	BP	negative regulation of chronic inflammat...	0.48377	0.683935188913893	0.201240135287486	1	5
GO:0002678	BP	positive regulation of chronic inflammat...	0.19309	0.4593248475120385	0.35662526949271	1	3-5
GO:0002679	BP	respiratory burst involved in defense re...	0.31136	0.5335368937019094	0.355942406702957	1	1-2
GO:0002681	BP	somatic recombination of T cell receptor...	0.13944	0.37075591836734695	0.0620179736492188	1	3-4
GO:0002682	BP	regulation of immune system process	9.6e-24	1.2507428571428569E-21	1.83894166500917e-05	0.009391842871534833	5
GO:0002683	BP	negative regulation of immune system pro...	8.0e-10	2.627368421052632E-8	3.90961013284791e-05	0.017559774382260303	4-5	+
GO:0002684	BP	positive regulation of immune system pro...	7.4e-20	7.3112E-18	5.67117817318253e-06	0.0035388151800658987	5
GO:0002685	BP	regulation of leukocyte migration	9.3e-13	4.5751369294605815E-11	1.16520752685575e-06	8.8370770250506E-4	5	+
GO:0002686	BP	negative regulation of leukocyte migrati...	0.04244	0.1730886274509804	0.0167454767850356	1	4-5
GO:0002687	BP	positive regulation of leukocyte migrati...	2.0e-10	7.078208955223881E-9	1.20739206481971e-06	9.109443840319762E-4	5	+
GO:0002688	BP	regulation of leukocyte chemotaxis	2.9e-06	5.139372197309418E-5	0.000701432091097678	0.16894738414240762	5	+
GO:0002689	BP	negative regulation of leukocyte chemota...	0.56646	0.7611866439986399	0.00812239684287144	0.8507391555552198	5
GO:0002690	BP	positive regulation of leukocyte chemota...	1.7e-06	3.096036866359447E-5	0.00197989546595799	0.3461680109540815	5	+
GO:0002691	BP	regulation of cellular extravasation	0.00027	0.0028479715302491106	0.0402859588145019	1	2-5	+
GO:0002692	BP	negative regulation of cellular extravas...	0.05670	0.21293481152993346	0.1244645974274	1	2-4
GO:0002693	BP	positive regulation of cellular extravas...	0.01216	0.06562082840236687	0.0485437236902057	1	4-5
GO:0002694	BP	regulation of leukocyte activation	6.6e-18	5.753647058823529E-16	3.03904131886226e-06	0.002025832266144712	5	+
GO:0002695	BP	negative regulation of leukocyte activat...	3.1e-06	5.461158989598812E-5	0.000459274119436911	0.12335300233109422	4-5	+
GO:0002696	BP	positive regulation of leukocyte activat...	2.4e-13	1.2479999999999999E-11	8.02787710204894e-06	0.004758925546094612	5	+
GO:0002697	BP	regulation of immune effector process	6.5e-10	2.1647191011235955E-8	0.000103173119813923	0.037803724324931995	5	+
GO:0002698	BP	negative regulation of immune effector p...	9.7e-06	1.5436671140939598E-4	0.00685631101303974	0.799183937632295	5	+
GO:0002699	BP	positive regulation of immune effector p...	2.7e-06	4.813714285714286E-5	6.00232181942677e-05	0.025032396604917913	5	+
GO:0002700	BP	regulation of production of molecular me...	0.00011	0.0013389733059548255	0.000109103973137859	0.03936850842894432	5	+
GO:0002701	BP	negative regulation of production of mol...	0.00815	0.046321380632790024	0.00203378126210542	0.3487346580674649	3-5	+
GO:0002702	BP	positive regulation of production of mol...	0.00144	0.011614040816326533	8.88056144690085e-05	0.03373068904353297	5	+
GO:0002703	BP	regulation of leukocyte mediated immunit...	6.4e-07	1.26043853820598E-5	0.000191831928808744	0.06292693848100903	5	+
GO:0002704	BP	negative regulation of leukocyte mediate...	0.01315	0.07035487364620938	0.167012339933261	1	5
GO:0002705	BP	positive regulation of leukocyte mediate...	0.00078	0.0069322938530734625	7.94306223793669e-05	0.030591061569649153	5	+
GO:0002706	BP	regulation of lymphocyte mediated immuni...	8.2e-05	0.001036452025586354	0.000355367552676188	0.10312120255839928	5	+
GO:0002707	BP	negative regulation of lymphocyte mediat...	0.03517	0.14682236619718309	0.16358489029798	1	5
GO:0002708	BP	positive regulation of lymphocyte mediat...	0.00144	0.011614040816326533	8.88056144690085e-05	0.03373068904353297	5	+
GO:0002709	BP	regulation of T cell mediated immunity	3.2e-05	4.538181818181818E-4	0.00147404246271823	0.2916179548651045	5	+
GO:0002710	BP	negative regulation of T cell mediated i...	0.01503	0.07860418173797971	0.149978401470749	1	5
GO:0002711	BP	positive regulation of T cell mediated i...	0.00079	0.00701065868263473	0.00264676157027961	0.4235591219211259	5	+
GO:0002712	BP	regulation of B cell mediated immunity	0.33768	0.565557137614679	0.00398578198573998	0.5550134539606248	5	+
GO:0002714	BP	positive regulation of B cell mediated i...	0.24306	0.5079853881278539	0.000882355460097508	0.20117704490223182	5	+
GO:0002715	BP	regulation of natural killer cell mediat...	0.00506	0.03280008747949699	0.11960632623042	1	3-5	+
GO:0002716	BP	negative regulation of natural killer ce...	0.01834	0.0922916129032258	0.100236161272716	1	5
GO:0002717	BP	positive regulation of natural killer ce...	0.03147	0.13479346820809246	0.031925019249046	1	3
GO:0002718	BP	regulation of cytokine production involv...	7.9e-05	0.0010103818770226538	0.0081817053236265	0.8507391555552198	3-5	+
GO:0002719	BP	negative regulation of cytokine producti...	0.00977	0.054381746478873234	0.00960169820083163	0.9514795666667685	3-5
GO:0002720	BP	positive regulation of cytokine producti...	0.00093	0.008036501457725949	0.0279550495244195	1	5	+
GO:0002724	BP	regulation of T cell cytokine production	0.03517	0.14682236619718309	0.0513445874136763	1	5
GO:0002725	BP	negative regulation of T cell cytokine p...	0.43341	0.6805070798569727	0.35662526949271	1	3-5
GO:0002726	BP	positive regulation of T cell cytokine p...	0.02693	0.11825262222222221	0.0870271031461119	1	5	+
GO:0002727	BP	regulation of natural killer cell cytoki...	0.13944	0.37075591836734695	0.105112028806485	1	5
GO:0002728	BP	negative regulation of natural killer ce...	0.28150	0.5079853881278539	0.201240135287486	1	5
GO:0002729	BP	positive regulation of natural killer ce...	0.13944	0.37075591836734695	0.105112028806485	1	5
GO:0002730	BP	regulation of dendritic cell cytokine pr...	0.05901	0.21849549031855092	0.0165645833054235	1	3
GO:0002731	BP	negative regulation of dendritic cell cy...	0.07923	0.24310322981366456	0.0395502304534153	1	3
GO:0002732	BP	positive regulation of dendritic cell cy...	0.63010	0.7917822575516693	0.157640879171595	1	2-3
GO:0002733	BP	regulation of myeloid dendritic cell cyt...	0.53903	0.7353284639282016	0.157640879171595	1	2-3
GO:0002735	BP	positive regulation of myeloid dendritic...	0.53903	0.7353284639282016	0.157640879171595	1	2-3
GO:0002736	BP	regulation of plasmacytoid dendritic cel...	0.28150	0.5079853881278539	0.198985343855693	1	3
GO:0002737	BP	negative regulation of plasmacytoid dend...	0.28150	0.5079853881278539	0.198985343855693	1	3
GO:0002739	BP	regulation of cytokine secretion involve...	0.03502	0.14660915254237292	0.347689833718549	1	5
GO:0002740	BP	negative regulation of cytokine secretio...	0.28150	0.5079853881278539	0.201240135287486	1	5
GO:0002741	BP	positive regulation of cytokine secretio...	0.04470	0.1778596486576069	0.272160158465679	1	1
GO:0002753	BP	cytoplasmic pattern recognition receptor...	0.00635	0.03848957055214724	0.0572617295971961	1	1-3
GO:0002755	BP	MyD88-dependent toll-like receptor signa...	0.00506	0.03280008747949699	0.0407108240009187	1	4
GO:0002756	BP	MyD88-independent toll-like receptor sig...	0.00614	0.038063041474654384	0.00979414530524143	0.9650679025018165	1-2
GO:0002757	BP	immune response-activating signal transd...	2.0e-07	4.311272727272726E-6	0.006129277774631	0.7495251432128243	1-2	+
GO:0002758	BP	innate immune response-activating signal...	0.00044	0.004282955665024631	0.0919360181650983	1	1-2	+
GO:0002759	BP	regulation of antimicrobial humoral resp...	0.13944	0.37075591836734695	0.00812239684287144	0.8507391555552198	5
GO:0002760	BP	positive regulation of antimicrobial hum...	0.19309	0.4593248475120385	0.040452274164076	1	5
GO:0002761	BP	regulation of myeloid leukocyte differen...	5.0e-07	9.996627318718382E-6	0.0111974294803679	1	5	+
GO:0002762	BP	negative regulation of myeloid leukocyte...	0.00197	0.015000847784200385	0.0523504129746677	1	5
GO:0002763	BP	positive regulation of myeloid leukocyte...	0.00040	0.0039193388429752075	0.0115577286001666	1	4-5	+
GO:0002764	BP	immune response-regulating signaling pat...	4.6e-08	1.1314854771784233E-6	0.00482973187710442	0.6277668096235709	1-2	+
GO:0002765	BP	immune response-inhibiting signal transd...	0.07923	0.24310322981366456	0.362027996410896	1	5
GO:0002767	BP	immune response-inhibiting cell surface ...	0.28150	0.5079853881278539	0.204622322435175	1	1
GO:0002768	BP	immune response-regulating cell surface ...	7.0e-06	1.1574895397489541E-4	0.00026986172163896	0.08419685715135553	1-2	+
GO:0002774	BP	Fc receptor mediated inhibitory signalin...	0.28150	0.5079853881278539	0.204622322435175	1	1
GO:0002775	BP	antimicrobial peptide production	0.13944	0.37075591836734695	0.00812239684287144	0.8507391555552198	5
GO:0002778	BP	antibacterial peptide production	0.13944	0.37075591836734695	0.00812239684287144	0.8507391555552198	5
GO:0002784	BP	regulation of antimicrobial peptide prod...	0.07036	0.24158359687228498	0.00812239684287144	0.8507391555552198	5
GO:0002785	BP	negative regulation of antimicrobial pep...	0.28150	0.5079853881278539	0.201240135287486	1	5
GO:0002786	BP	regulation of antibacterial peptide prod...	0.07036	0.24158359687228498	0.00812239684287144	0.8507391555552198	5
GO:0002787	BP	negative regulation of antibacterial pep...	0.28150	0.5079853881278539	0.201240135287486	1	5
GO:0002790	BP	peptide secretion	2.3e-10	8.06769230769231E-9	0.000571808246241315	0.14624194136227803	5	+
GO:0002791	BP	regulation of peptide secretion	2.0e-10	7.078208955223881E-9	0.000259729394164302	0.08180440941360057	5	+
GO:0002792	BP	negative regulation of peptide secretion	0.00017	0.0019104454976303319	3.12125960990795e-05	0.014593779016646793	2-5
GO:0002793	BP	positive regulation of peptide secretion	6.5e-10	2.1647191011235955E-8	0.000366218699322452	0.10553202185475326	5	+
GO:0002803	BP	positive regulation of antibacterial pep...	0.19309	0.4593248475120385	0.040452274164076	1	5
GO:0002819	BP	regulation of adaptive immune response	3.5e-06	6.129394387001476E-5	1.0542218302634e-05	0.005972148678308538	5	+
GO:0002820	BP	negative regulation of adaptive immune r...	0.04244	0.1730886274509804	0.0563726178821558	1	4-5
GO:0002821	BP	positive regulation of adaptive immune r...	0.00013	0.0015245103857566764	7.76630935285922e-06	0.0046369895382193695	5	+
GO:0002822	BP	regulation of adaptive immune response b...	3.1e-05	4.4175000000000003E-4	1.94455141364693e-06	0.00137346562486286	5	+
GO:0002823	BP	negative regulation of adaptive immune r...	0.02989	0.12905165331391114	0.0949924600190035	1	4-5
GO:0002824	BP	positive regulation of adaptive immune r...	0.00048	0.004634267100977199	7.24873564441958e-06	0.004391146486143575	5	+
GO:0002825	BP	regulation of T-helper 1 type immune res...	0.01036	0.05699682598607888	0.0282797716389675	1	4-5
GO:0002826	BP	negative regulation of T-helper 1 type i...	0.05670	0.21293481152993346	0.127084815701436	1	3-5
GO:0002827	BP	positive regulation of T-helper 1 type i...	0.06892	0.24158359687228498	0.0943576278679322	1	4-5
GO:0002828	BP	regulation of type 2 immune response	0.01273	0.06832362154821187	0.000298276343879756	0.09067600853944582	4-5	+
GO:0002829	BP	negative regulation of type 2 immune res...	0.40109	0.6496342950819672	0.0630841624484553	1	4-5
GO:0002830	BP	positive regulation of type 2 immune res...	0.02145	0.10290897196261684	0.00125678759687369	0.26239827984840575	5
GO:0002831	BP	regulation of response to biotic stimulu...	0.00073	0.006556727272727273	0.00384447948628343	0.5482148479821897	5	+
GO:0002832	BP	negative regulation of response to bioti...	0.08756	0.2639751345860843	0.0622604879962519	1	5
GO:0002833	BP	positive regulation of response to bioti...	0.10881	0.3121343721267844	0.100894630775548	1	5
GO:0002834	BP	regulation of response to tumor cell	0.30175	0.5335368937019094	0.127084815701436	1	3-5
GO:0002835	BP	negative regulation of response to tumor...	0.48377	0.683935188913893	0.201240135287486	1	5
GO:0002836	BP	positive regulation of response to tumor...	0.31136	0.5335368937019094	0.102946595342646	1	3
GO:0002837	BP	regulation of immune response to tumor c...	0.30175	0.5335368937019094	0.127084815701436	1	3-5
GO:0002838	BP	negative regulation of immune response t...	0.48377	0.683935188913893	0.201240135287486	1	5
GO:0002839	BP	positive regulation of immune response t...	0.31136	0.5335368937019094	0.102946595342646	1	3
GO:0002843	BP	regulation of tolerance induction to tum...	0.28150	0.5079853881278539	0.201240135287486	1	5
GO:0002845	BP	positive regulation of tolerance inducti...	0.28150	0.5079853881278539	0.201240135287486	1	5
GO:0002855	BP	regulation of natural killer cell mediat...	0.22218	0.5079853881278539	0.102946595342646	1	3
GO:0002856	BP	negative regulation of natural killer ce...	0.48377	0.683935188913893	0.201240135287486	1	5
GO:0002857	BP	positive regulation of natural killer ce...	0.31582	0.5335368937019094	0.0395502304534153	1	3
GO:0002858	BP	regulation of natural killer cell mediat...	0.13944	0.37075591836734695	0.102946595342646	1	3
GO:0002859	BP	negative regulation of natural killer ce...	0.48377	0.683935188913893	0.201240135287486	1	5
GO:0002860	BP	positive regulation of natural killer ce...	0.19309	0.4593248475120385	0.0395502304534153	1	3
GO:0002861	BP	regulation of inflammatory response to a...	0.05901	0.21849549031855092	0.0172562885392018	1	5
GO:0002862	BP	negative regulation of inflammatory resp...	0.13944	0.37075591836734695	0.355942406702957	1	1-2
GO:0002863	BP	positive regulation of inflammatory resp...	0.22218	0.5079853881278539	0.00812239684287144	0.8507391555552198	5
GO:0002864	BP	regulation of acute inflammatory respons...	0.05670	0.21293481152993346	0.027602401908624	1	5
GO:0002865	BP	negative regulation of acute inflammator...	0.07923	0.24310322981366456	0.362027996410896	1	5
GO:0002866	BP	positive regulation of acute inflammator...	0.31582	0.5335368937019094	0.040452274164076	1	5
GO:0002874	BP	regulation of chronic inflammatory respo...	0.28150	0.5079853881278539	0.201240135287486	1	5
GO:0002876	BP	positive regulation of chronic inflammat...	0.28150	0.5079853881278539	0.201240135287486	1	5
GO:0002880	BP	regulation of chronic inflammatory respo...	0.28150	0.5079853881278539	0.198985343855693	1	3
GO:0002882	BP	positive regulation of chronic inflammat...	0.28150	0.5079853881278539	0.198985343855693	1	3
GO:0002883	BP	regulation of hypersensitivity	0.07036	0.24158359687228498	0.00812239684287144	0.8507391555552198	5
GO:0002884	BP	negative regulation of hypersensitivity	0.28150	0.5079853881278539	0.201240135287486	1	5
GO:0002885	BP	positive regulation of hypersensitivity	0.19309	0.4593248475120385	0.040452274164076	1	5
GO:0002886	BP	regulation of myeloid leukocyte mediated...	0.00315	0.021738300349243306	0.0439978026646216	1	5	+
GO:0002887	BP	negative regulation of myeloid leukocyte...	0.31136	0.5335368937019094	0.349444233662031	1	4-5
GO:0002888	BP	positive regulation of myeloid leukocyte...	0.04883	0.19056236998025017	0.0513445874136763	1	5
GO:0002889	BP	regulation of immunoglobulin mediated im...	0.33768	0.565557137614679	0.00398578198573998	0.5550134539606248	5	+
GO:0002891	BP	positive regulation of immunoglobulin me...	0.24306	0.5079853881278539	0.000882355460097508	0.20117704490223182	5	+
GO:0002892	BP	regulation of type II hypersensitivity	0.07923	0.24310322981366456	0.040452274164076	1	5
GO:0002894	BP	positive regulation of type II hypersens...	0.07923	0.24310322981366456	0.040452274164076	1	5
GO:0002901	BP	mature B cell apoptotic process	0.02229	0.10290897196261684	0.102139289030066	1	2
GO:0002902	BP	regulation of B cell apoptotic process	0.04518	0.1778596486576069	0.294995572293638	1	1-2
GO:0002903	BP	negative regulation of B cell apoptotic ...	0.07765	0.24310322981366456	0.258854969437048	1	2
GO:0002904	BP	positive regulation of B cell apoptotic ...	0.48377	0.683935188913893	0.198985343855693	1	3
GO:0002905	BP	regulation of mature B cell apoptotic pr...	0.02229	0.10290897196261684	0.102139289030066	1	2
GO:0002906	BP	negative regulation of mature B cell apo...	0.02229	0.10290897196261684	0.102139289030066	1	2
GO:0002920	BP	regulation of humoral immune response	0.15920	0.42037309576837417	0.00127139857751394	0.2634604512984692	5	+
GO:0002921	BP	negative regulation of humoral immune re...	0.22218	0.5079853881278539	0.0630841624484553	1	4-5
GO:0002922	BP	positive regulation of humoral immune re...	0.12029	0.3397232586946165	0.000326363965258824	0.09660155168770884	5
GO:0002923	BP	regulation of humoral immune response me...	0.80857	0.9247931622612386	0.201240135287486	1	5
GO:0002925	BP	positive regulation of humoral immune re...	0.62911	0.7917822575516693	0.201240135287486	1	5
GO:0002930	BP	trabecular meshwork development	0.28150	0.5079853881278539	0.198985343855693	1	3
GO:0002931	BP	response to ischemia	0.10524	0.30402666666666667	0.20507157749471	1	5
GO:0002934	BP	desmosome organization	0.00099	0.008444201438848921	0.0471864183614364	1	3-4
GO:0002943	BP	tRNA dihydrouridine synthesis	0.73354	0.8698589957991598	0.204622322435175	1	1
GO:0003002	BP	regionalization	0.00175	0.013682990163934426	1.35376824787203e-05	0.007320104535545782	3-5	+
GO:0003006	BP	developmental process involved in reprod...	0.00011	0.0013389733059548255	0.00168719690374424	0.3095097217231139	5	+
GO:0003007	BP	heart morphogenesis	1.6e-05	2.4319999999999998E-4	0.00579997943912748	0.7189722085318414	3-5
GO:0003008	BP	system process	2.5e-08	6.443478260869565E-7	8.52759713924018e-06	0.005019307388509369	3-5
GO:0003009	BP	skeletal muscle contraction	0.25176	0.5079853881278539	0.0234404851351127	1	3-4
GO:0003010	BP	voluntary skeletal muscle contraction	0.73354	0.8698589957991598	0.197012401352875	1	4
GO:0003012	BP	muscle system process	1.5e-08	3.9785234899328856E-7	0.0126417992600582	1	4
GO:0003013	BP	circulatory system process	7.0e-09	1.9902158273381295E-7	0.0012136284064762	0.2569424711996755	3-5	+
GO:0003014	BP	renal system process	0.00390	0.026286753837407615	0.00281467648110332	0.44033106601267996	5
GO:0003015	BP	heart process	0.00223	0.016607336683417087	0.0254009392231344	1	4-5
GO:0003016	BP	respiratory system process	0.61623	0.7917822575516693	0.342144586088124	1	3
GO:0003017	BP	lymph circulation	0.28150	0.5079853881278539	0.197012401352875	1	4
GO:0003018	BP	vascular process in circulatory system	1.7e-05	2.567541401273885E-4	0.000956135125805055	0.21331066226025033	2-5	+
GO:0003025	BP	regulation of systemic arterial blood pr...	0.28150	0.5079853881278539	0.197012401352875	1	4
GO:0003032	BP	detection of oxygen	0.07923	0.24310322981366456	0.355255517071606	1	4
GO:0003044	BP	regulation of systemic arterial blood pr...	0.20491	0.48549419664268584	0.325867634833934	1	5
GO:0003056	BP	regulation of vascular smooth muscle con...	0.05670	0.21293481152993346	0.130969623739298	1	1-3
GO:0003057	BP	regulation of the force of heart contrac...	0.80857	0.9247931622612386	0.201240135287486	1	5
GO:0003062	BP	regulation of heart rate by chemical sig...	0.80857	0.9247931622612386	0.204622322435175	1	1
GO:0003065	BP	positive regulation of heart rate by epi...	0.28150	0.5079853881278539	0.204622322435175	1	1
GO:0003071	BP	renal system process involved in regulat...	0.00977	0.054381746478873234	0.0199566139720609	1	5
GO:0003072	BP	renal control of peripheral vascular res...	0.19309	0.4593248475120385	0.362027996410896	1	5
GO:0003073	BP	regulation of systemic arterial blood pr...	0.03111	0.13388027586206896	0.0205899501577366	1	5
GO:0003081	BP	regulation of systemic arterial blood pr...	0.04518	0.1778596486576069	0.420563948439994	1	3
GO:0003083	BP	negative regulation of renal output by a...	0.28150	0.5079853881278539	0.201240135287486	1	5
GO:0003084	BP	positive regulation of systemic arterial...	0.31136	0.5335368937019094	0.105112028806485	1	5
GO:0003085	BP	negative regulation of systemic arterial...	0.86023	0.9587963319268636	0.362027996410896	1	5
GO:0003091	BP	renal water homeostasis	0.48155	0.683935188913893	0.413776718049584	1	3-5
GO:0003093	BP	regulation of glomerular filtration	0.00286	0.020040283687943264	0.0339131743420048	1	5
GO:0003094	BP	glomerular filtration	0.00037	0.0036832241813602017	0.00650082213437341	0.7768412247313434	5
GO:0003096	BP	renal sodium ion transport	0.13944	0.37075591836734695	0.0620179736492188	1	3-4
GO:0003097	BP	renal water transport	0.80857	0.9247931622612386	0.201240135287486	1	5
GO:0003100	BP	regulation of systemic arterial blood pr...	0.13944	0.37075591836734695	0.349444233662031	1	4-5
GO:0003104	BP	positive regulation of glomerular filtra...	0.07036	0.24158359687228498	0.105112028806485	1	5
GO:0003105	BP	negative regulation of glomerular filtra...	0.07923	0.24310322981366456	0.35662526949271	1	3-5
GO:0003106	BP	negative regulation of glomerular filtra...	0.28150	0.5079853881278539	0.201240135287486	1	5
GO:0003127	BP	detection of nodal flow	0.48377	0.683935188913893	0.204622322435175	1	1
GO:0003128	BP	heart field specification	0.12029	0.3397232586946165	0.0587462249059587	1	5
GO:0003129	BP	heart induction	0.05670	0.21293481152993346	0.0250913029766776	1	4-5
GO:0003130	BP	BMP signaling pathway involved in heart ...	0.07923	0.24310322981366456	0.040452274164076	1	5
GO:0003131	BP	mesodermal-endodermal cell signaling	0.28150	0.5079853881278539	0.201240135287486	1	5
GO:0003133	BP	endodermal-mesodermal cell signaling	0.07923	0.24310322981366456	0.040452274164076	1	5
GO:0003134	BP	endodermal-mesodermal cell signaling inv...	0.07923	0.24310322981366456	0.040452274164076	1	5
GO:0003137	BP	Notch signaling pathway involved in hear...	0.62911	0.7917822575516693	0.197012401352875	1	4
GO:0003139	BP	secondary heart field specification	0.53903	0.7353284639282016	0.35662526949271	1	3-5
GO:0003140	BP	determination of left/right asymmetry in...	0.31582	0.5335368937019094	0.0418244104216244	1	1
GO:0003143	BP	embryonic heart tube morphogenesis	0.02380	0.10847168674698796	0.0189261742658913	1	3-4
GO:0003148	BP	outflow tract septum morphogenesis	0.00231	0.017138523153942428	0.0506980649374382	1	2-5
GO:0003149	BP	membranous septum morphogenesis	0.07765	0.24310322981366456	0.0587462249059587	1	5
GO:0003150	BP	muscular septum morphogenesis	0.73354	0.8698589957991598	0.197012401352875	1	4
GO:0003151	BP	outflow tract morphogenesis	0.00037	0.0036832241813602017	0.0020154222751556	0.3480346005059829	2-5
GO:0003156	BP	regulation of animal organ formation	0.00104	0.008751057487579844	0.0377941860727158	1	3-5
GO:0003157	BP	endocardium development	0.00286	0.020040283687943264	0.0932841766509793	1	2-3
GO:0003158	BP	endothelium development	8.5e-08	2.011497005988024E-6	0.0036668092152694	0.5306291724387759	2-5	+
GO:0003159	BP	morphogenesis of an endothelium	0.12956	0.3615968361581921	0.342144586088124	1	3
GO:0003160	BP	endocardium morphogenesis	0.62911	0.7917822575516693	0.198985343855693	1	3
GO:0003161	BP	cardiac conduction system development	0.22916	0.5079853881278539	0.0267368325851123	1	3
GO:0003162	BP	atrioventricular node development	0.48377	0.683935188913893	0.198985343855693	1	3
GO:0003163	BP	sinoatrial node development	0.62911	0.7917822575516693	0.198985343855693	1	3
GO:0003164	BP	His-Purkinje system development	0.62911	0.7917822575516693	0.198985343855693	1	3
GO:0003165	BP	Purkinje myocyte development	0.28150	0.5079853881278539	0.198985343855693	1	3
GO:0003169	BP	coronary vein morphogenesis	0.07923	0.24310322981366456	0.0395502304534153	1	3
GO:0003170	BP	heart valve development	0.00198	0.015047999999999999	0.00507204184693788	0.6531247431513865	2-5
GO:0003171	BP	atrioventricular valve development	0.13693	0.37075591836734695	0.103256193551793	1	3-5
GO:0003174	BP	mitral valve development	0.76912	0.901056	0.0395502304534153	1	3
GO:0003175	BP	tricuspid valve development	0.73354	0.8698589957991598	0.201240135287486	1	5
GO:0003176	BP	aortic valve development	0.00186	0.014273242718446603	0.00758045246156654	0.8484155690223163	3-5
GO:0003177	BP	pulmonary valve development	0.03480	0.14660915254237292	0.0572179968465337	1	5
GO:0003178	BP	coronary sinus valve development	0.28150	0.5079853881278539	0.198985343855693	1	3
GO:0003179	BP	heart valve morphogenesis	0.00277	0.019724396396396397	0.0101265124506652	0.983521967589943	2-5
GO:0003180	BP	aortic valve morphogenesis	0.00127	0.010377064093728464	0.0118967001203021	1	3-5
GO:0003181	BP	atrioventricular valve morphogenesis	0.13693	0.37075591836734695	0.103256193551793	1	3-5
GO:0003182	BP	coronary sinus valve morphogenesis	0.28150	0.5079853881278539	0.198985343855693	1	3
GO:0003183	BP	mitral valve morphogenesis	0.76912	0.901056	0.0395502304534153	1	3
GO:0003184	BP	pulmonary valve morphogenesis	0.02740	0.11916866886688668	0.0339131743420048	1	5
GO:0003186	BP	tricuspid valve morphogenesis	0.73354	0.8698589957991598	0.201240135287486	1	5
GO:0003188	BP	heart valve formation	0.48705	0.683935188913893	0.0625495535799305	1	2-3
GO:0003190	BP	atrioventricular valve formation	0.53903	0.7353284639282016	0.157640879171595	1	2-3
GO:0003192	BP	mitral valve formation	0.62911	0.7917822575516693	0.198985343855693	1	3
GO:0003197	BP	endocardial cushion development	0.01677	0.0861276404494382	0.00758045246156654	0.8484155690223163	3-5
GO:0003198	BP	epithelial to mesenchymal transition inv...	0.00620	0.038063041474654384	0.103256193551793	1	3-5
GO:0003203	BP	endocardial cushion morphogenesis	0.01273	0.06832362154821187	0.0185780322500483	1	3-5
GO:0003205	BP	cardiac chamber development	0.00020	0.0021935245143385753	0.011708728720695	1	3-5	+
GO:0003206	BP	cardiac chamber morphogenesis	7.7e-06	1.2591889655172417E-4	0.0247839684588089	1	3-5
GO:0003207	BP	cardiac chamber formation	0.80857	0.9247931622612386	0.198985343855693	1	3
GO:0003208	BP	cardiac ventricle morphogenesis	0.00062	0.005702653219550038	0.00468586307532181	0.6251625910156633	3-5
GO:0003209	BP	cardiac atrium morphogenesis	0.00086	0.00750821796759941	0.0941851781154096	1	3-4
GO:0003211	BP	cardiac ventricle formation	0.80857	0.9247931622612386	0.198985343855693	1	3
GO:0003213	BP	cardiac right atrium morphogenesis	0.07923	0.24310322981366456	0.0395502304534153	1	3
GO:0003214	BP	cardiac left ventricle morphogenesis	0.10326	0.29962079295154187	0.175773950003743	1	2-3
GO:0003215	BP	cardiac right ventricle morphogenesis	0.02740	0.11916866886688668	0.0269957310518973	1	3-5
GO:0003219	BP	cardiac right ventricle formation	0.48377	0.683935188913893	0.198985343855693	1	3
GO:0003220	BP	left ventricular cardiac muscle tissue m...	0.48377	0.683935188913893	0.198139797068771	1	2
GO:0003222	BP	ventricular trabecula myocardium morphog...	0.05901	0.21849549031855092	0.0452526641674493	1	3-5
GO:0003223	BP	ventricular compact myocardium morphogen...	0.43341	0.6805070798569727	0.156746781582416	1	3-4
GO:0003228	BP	atrial cardiac muscle tissue development	0.28150	0.5079853881278539	0.197012401352875	1	4
GO:0003229	BP	ventricular cardiac muscle tissue develo...	0.00300	0.020934667451442023	0.00761288943098247	0.8484155690223163	3-5
GO:0003230	BP	cardiac atrium development	0.01036	0.05699682598607888	0.0941851781154096	1	3-4
GO:0003231	BP	cardiac ventricle development	0.00041	0.00400079012345679	0.00124501728900498	0.26158601227620587	3-5	+
GO:0003241	BP	growth involved in heart morphogenesis	0.31582	0.5335368937019094	0.35662526949271	1	3-5
GO:0003245	BP	cardiac muscle tissue growth involved in...	0.48377	0.683935188913893	0.201240135287486	1	5
GO:0003249	BP	cell proliferation involved in heart val...	0.19309	0.4593248475120385	0.157640879171595	1	2-3
GO:0003250	BP	regulation of cell proliferation involve...	0.19309	0.4593248475120385	0.157640879171595	1	2-3
GO:0003251	BP	positive regulation of cell proliferatio...	0.28150	0.5079853881278539	0.198139797068771	1	2
GO:0003252	BP	negative regulation of cell proliferatio...	0.48377	0.683935188913893	0.198985343855693	1	3
GO:0003253	BP	cardiac neural crest cell migration invo...	0.19309	0.4593248475120385	0.158537519519647	1	4-5
GO:0003254	BP	regulation of membrane depolarization	0.22695	0.5079853881278539	0.150840669135655	1	3-4
GO:0003256	BP	regulation of transcription from RNA pol...	0.31582	0.5335368937019094	0.358420457257971	1	3
GO:0003257	BP	positive regulation of transcription fro...	0.48377	0.683935188913893	0.204622322435175	1	1
GO:0003263	BP	cardioblast proliferation	0.00264	0.019027258358662615	0.0165645833054235	1	3
GO:0003264	BP	regulation of cardioblast proliferation	0.00264	0.019027258358662615	0.0165645833054235	1	3
GO:0003266	BP	regulation of secondary heart field card...	0.00810	0.04630356798457087	0.00655185403684156	0.779572000323376	3
GO:0003270	BP	Notch signaling pathway involved in regu...	0.28150	0.5079853881278539	0.198985343855693	1	3
GO:0003272	BP	endocardial cushion formation	0.01681	0.0861276404494382	0.068098827789129	1	3-5
GO:0003273	BP	cell migration involved in endocardial c...	0.07036	0.24158359687228498	0.212909107590544	1	3-5
GO:0003274	BP	endocardial cushion fusion	0.02229	0.10290897196261684	0.105112028806485	1	5
GO:0003275	BP	apoptotic process involved in outflow tr...	0.02229	0.10290897196261684	0.00812239684287144	0.8507391555552198	5
GO:0003278	BP	apoptotic process involved in heart morp...	0.00627	0.038063041474654384	0.0250913029766776	1	4-5
GO:0003279	BP	cardiac septum development	0.00109	0.00912	0.00721187004398418	0.8221531850141964	3-5	+
GO:0003281	BP	ventricular septum development	0.00635	0.03848957055214724	0.01966974291153	1	3-5
GO:0003283	BP	atrial septum development	0.17504	0.44694652649646	0.342144586088124	1	3
GO:0003284	BP	septum primum development	0.31582	0.5335368937019094	0.35662526949271	1	3-5
GO:0003289	BP	atrial septum primum morphogenesis	0.31582	0.5335368937019094	0.35662526949271	1	3-5
GO:0003294	BP	atrial ventricular junction remodeling	0.28150	0.5079853881278539	0.201240135287486	1	5
GO:0003298	BP	physiological muscle hypertrophy	0.32228	0.542671734128675	0.144651687035318	1	2
GO:0003299	BP	muscle hypertrophy in response to stress	0.03480	0.14660915254237292	0.100122849785186	1	2-4
GO:0003300	BP	cardiac muscle hypertrophy	0.00015	0.0017249272550921434	0.0355988823191447	1	1-4
GO:0003301	BP	physiological cardiac muscle hypertrophy	0.32228	0.542671734128675	0.144651687035318	1	2
GO:0003306	BP	Wnt signaling pathway involved in heart ...	0.04470	0.1778596486576069	0.0758420951491357	1	3-5
GO:0003307	BP	regulation of Wnt signaling pathway invo...	0.43341	0.6805070798569727	0.040452274164076	1	5
GO:0003308	BP	negative regulation of Wnt signaling pat...	0.31582	0.5335368937019094	0.040452274164076	1	5
GO:0003309	BP	type B pancreatic cell differentiation	0.01629	0.0844487275907302	0.10242954239565	1	1-2
GO:0003310	BP	pancreatic A cell differentiation	0.62911	0.7917822575516693	0.198139797068771	1	2
GO:0003321	BP	positive regulation of blood pressure by...	0.62911	0.7917822575516693	0.204622322435175	1	1
GO:0003323	BP	type B pancreatic cell development	0.00183	0.01411612231620039	0.10242954239565	1	1-2
GO:0003330	BP	regulation of extracellular matrix const...	0.02430	0.10847168674698796	0.0245272775899026	1	3-4
GO:0003331	BP	positive regulation of extracellular mat...	0.48377	0.683935188913893	0.197012401352875	1	4
GO:0003332	BP	negative regulation of extracellular mat...	0.02229	0.10290897196261684	0.0620179736492188	1	3-4
GO:0003333	BP	amino acid transmembrane transport	0.79659	0.9247931622612386	0.0622604879962519	1	5
GO:0003334	BP	keratinocyte development	0.03502	0.14660915254237292	0.095070550437832	1	4
GO:0003335	BP	corneocyte development	0.48377	0.683935188913893	0.204622322435175	1	1
GO:0003337	BP	mesenchymal to epithelial transition inv...	0.02177	0.10290897196261684	0.0587462249059587	1	5
GO:0003338	BP	metanephros morphogenesis	0.00055	0.005150710900473934	0.305894607477916	1	5
GO:0003339	BP	regulation of mesenchymal to epithelial ...	0.13944	0.37075591836734695	0.105112028806485	1	5
GO:0003340	BP	negative regulation of mesenchymal to ep...	0.48377	0.683935188913893	0.198985343855693	1	3
GO:0003341	BP	cilium movement	0.98701	1	0.0159752577417988	1	4
GO:0003342	BP	proepicardium development	0.28150	0.5079853881278539	0.197012401352875	1	4
GO:0003343	BP	septum transversum development	0.28150	0.5079853881278539	0.197012401352875	1	4
GO:0003344	BP	pericardium morphogenesis	0.02430	0.10847168674698796	0.175773950003743	1	2-3
GO:0003345	BP	proepicardium cell migration involved in...	0.28150	0.5079853881278539	0.201240135287486	1	5
GO:0003348	BP	cardiac endothelial cell differentiation	0.00176	0.013682990163934426	0.260584396561954	1	3
GO:0003350	BP	pulmonary myocardium development	0.28150	0.5079853881278539	0.197012401352875	1	4
GO:0003351	BP	epithelial cilium movement	0.96007	1	0.101066913818957	1	4
GO:0003352	BP	regulation of cilium movement	0.98643	1	0.197012401352875	1	4
GO:0003356	BP	regulation of cilium beat frequency	0.96338	1	0.197012401352875	1	4
GO:0003360	BP	brainstem development	0.73354	0.8698589957991598	0.198139797068771	1	2
GO:0003365	BP	establishment of cell polarity involved ...	0.19309	0.4593248475120385	0.040452274164076	1	5
GO:0003366	BP	cell-matrix adhesion involved in ameboid...	0.48377	0.683935188913893	0.201240135287486	1	5
GO:0003373	BP	dynamin family protein polymerization in...	0.31582	0.5335368937019094	0.162149508500602	1	1-2
GO:0003374	BP	dynamin family protein polymerization in...	0.31582	0.5335368937019094	0.162149508500602	1	1-2
GO:0003376	BP	sphingosine-1-phosphate receptor signali...	0.04470	0.1778596486576069	0.0587462249059587	1	5
GO:0003382	BP	epithelial cell morphogenesis	0.00399	0.026681015228426395	0.0568855800355818	1	4
GO:0003383	BP	apical constriction	0.19309	0.4593248475120385	0.35662526949271	1	3-5
GO:0003401	BP	axis elongation	0.00085	0.007459363434492968	0.0255941300842862	1	3-5	+
GO:0003402	BP	planar cell polarity pathway involved in...	0.07036	0.24158359687228498	0.212909107590544	1	3-5
GO:0003404	BP	optic vesicle morphogenesis	0.28150	0.5079853881278539	0.197012401352875	1	4
GO:0003407	BP	neural retina development	0.43556	0.6835207624090006	0.0282797716389675	1	4-5
GO:0003408	BP	optic cup formation involved in camera-t...	0.48377	0.683935188913893	0.198985343855693	1	3
GO:0003409	BP	optic cup structural organization	0.28150	0.5079853881278539	0.197012401352875	1	4
GO:0003413	BP	chondrocyte differentiation involved in ...	0.04526	0.1778596486576069	0.00572466323926386	0.7112294184924944	3-5
GO:0003414	BP	chondrocyte morphogenesis involved in en...	0.17135	0.4406780043383948	0.0758420951491357	1	3-5
GO:0003415	BP	chondrocyte hypertrophy	0.00627	0.038063041474654384	0.127084815701436	1	3-5
GO:0003416	BP	endochondral bone growth	0.06930	0.24158359687228498	0.0308980271768643	1	4-5
GO:0003417	BP	growth plate cartilage development	0.06566	0.24034114232787895	0.0282797716389675	1	4-5
GO:0003418	BP	growth plate cartilage chondrocyte diffe...	0.05279	0.20386913355048858	0.0082211876175449	0.8507391555552198	4-5
GO:0003419	BP	growth plate cartilage chondrocyte proli...	0.48377	0.683935188913893	0.198139797068771	1	2
GO:0003420	BP	regulation of growth plate cartilage cho...	0.48377	0.683935188913893	0.198139797068771	1	2
GO:0003422	BP	growth plate cartilage morphogenesis	0.22902	0.5079853881278539	0.0758420951491357	1	3-5
GO:0003429	BP	growth plate cartilage chondrocyte morph...	0.17135	0.4406780043383948	0.0758420951491357	1	3-5
GO:0003430	BP	growth plate cartilage chondrocyte growt...	0.07923	0.24310322981366456	0.158537519519647	1	4-5
GO:0003431	BP	growth plate cartilage chondrocyte devel...	0.07036	0.24158359687228498	0.0630841624484553	1	4-5
GO:0003433	BP	chondrocyte development involved in endo...	0.02693	0.11825262222222221	0.00364218775844613	0.5284483329527294	4-5
GO:0005513	BP	detection of calcium ion	0.37626	0.6188871476137624	0.18226679666378	1	1-2
GO:0005975	BP	carbohydrate metabolic process	0.19042	0.4593248475120385	0.0892589944785274	1	1-3
GO:0005976	BP	polysaccharide metabolic process	0.00104	0.008751057487579844	0.321573067206858	1	4-5
GO:0005977	BP	glycogen metabolic process	0.15394	0.4073002990403927	0.128201670711705	1	1-3
GO:0005978	BP	glycogen biosynthetic process	0.21947	0.5079853881278539	0.100928703580955	1	1-2
GO:0005979	BP	regulation of glycogen biosynthetic proc...	0.42878	0.6805070798569727	0.0987334201336364	1	1-2
GO:0005980	BP	glycogen catabolic process	0.51090	0.7147174513274337	0.104467414537839	1	1
GO:0005981	BP	regulation of glycogen catabolic process	0.80857	0.9247931622612386	0.204622322435175	1	1
GO:0005982	BP	starch metabolic process	0.28150	0.5079853881278539	0.201240135287486	1	5
GO:0005983	BP	starch catabolic process	0.28150	0.5079853881278539	0.201240135287486	1	5
GO:0005984	BP	disaccharide metabolic process	0.10326	0.29962079295154187	0.400041004714273	1	2-5
GO:0005988	BP	lactose metabolic process	0.07923	0.24310322981366456	0.352931435460489	1	2-4
GO:0005989	BP	lactose biosynthetic process	0.07923	0.24310322981366456	0.352931435460489	1	2-4
GO:0005996	BP	monosaccharide metabolic process	0.30928	0.5335368937019094	0.0090647449989179	0.9091254585500838	1-3
GO:0005997	BP	xylulose metabolic process	0.73354	0.8698589957991598	0.204622322435175	1	1
GO:0005999	BP	xylulose biosynthetic process	0.48377	0.683935188913893	0.204622322435175	1	1
GO:0006000	BP	fructose metabolic process	0.22902	0.5079853881278539	0.0563723847265179	1	2
GO:0006001	BP	fructose catabolic process	0.31582	0.5335368937019094	0.357065007855536	1	2
GO:0006002	BP	fructose 6-phosphate metabolic process	0.70644	0.8630141823802163	0.157640879171595	1	2-3
GO:0006003	BP	fructose 2,6-bisphosphate metabolic proc...	0.43341	0.6805070798569727	0.0392145862820066	1	2
GO:0006004	BP	fucose metabolic process	0.52042	0.725041071680376	0.0262484803113058	1	1-2
GO:0006006	BP	glucose metabolic process	0.63537	0.7977253127967086	0.00273573759884643	0.43251536394311774	1-3
GO:0006007	BP	glucose catabolic process	0.05156	0.2004247081967213	0.00222643003827177	0.3717824582218325	1-3
GO:0006011	BP	UDP-glucose metabolic process	0.02430	0.10847168674698796	0.130969623739298	1	1-3
GO:0006012	BP	galactose metabolic process	0.09062	0.27076379032258063	0.0473444163929722	1	1-3
GO:0006013	BP	mannose metabolic process	0.70644	0.8630141823802163	0.358420457257971	1	3
GO:0006015	BP	5-phosphoribose 1-diphosphate biosynthet...	0.43341	0.6805070798569727	0.355255517071606	1	4
GO:0006022	BP	aminoglycan metabolic process	3.4e-06	5.971911111111111E-5	0.00576360246573209	0.7149968547623881	4-5	+
GO:0006023	BP	aminoglycan biosynthetic process	1.1e-07	2.5372762645914396E-6	0.00292575566175492	0.4530117796275453	4-5	+
GO:0006024	BP	glycosaminoglycan biosynthetic process	7.8e-07	1.5110588235294117E-5	0.0104729223131594	1	4-5	+
GO:0006026	BP	aminoglycan catabolic process	0.08532	0.25917343581860103	0.0554153317722562	1	4-5
GO:0006027	BP	glycosaminoglycan catabolic process	0.05762	0.21557043862417166	0.0554153317722562	1	4-5
GO:0006029	BP	proteoglycan metabolic process	1.7e-05	2.567541401273885E-4	0.0235202009412532	1	3-5	+
GO:0006040	BP	amino sugar metabolic process	0.71677	0.8698589957991598	0.165373156468314	1	1-4
GO:0006041	BP	glucosamine metabolic process	0.73354	0.8698589957991598	0.204622322435175	1	1
GO:0006044	BP	N-acetylglucosamine metabolic process	0.22588	0.5079853881278539	0.17351793776591	1	3-4
GO:0006045	BP	N-acetylglucosamine biosynthetic process	0.48377	0.683935188913893	0.197012401352875	1	4
GO:0006047	BP	UDP-N-acetylglucosamine metabolic proces...	0.70066	0.8630141823802163	0.18226679666378	1	1-2
GO:0006048	BP	UDP-N-acetylglucosamine biosynthetic pro...	0.86023	0.9587963319268636	0.0418244104216244	1	1
GO:0006049	BP	UDP-N-acetylglucosamine catabolic proces...	0.28150	0.5079853881278539	0.198139797068771	1	2
GO:0006050	BP	mannosamine metabolic process	0.48377	0.683935188913893	0.204622322435175	1	1
GO:0006051	BP	N-acetylmannosamine metabolic process	0.48377	0.683935188913893	0.204622322435175	1	1
GO:0006054	BP	N-acetylneuraminate metabolic process	0.86023	0.9587963319268636	0.355255517071606	1	4
GO:0006059	BP	hexitol metabolic process	0.62911	0.7917822575516693	0.201240135287486	1	5
GO:0006060	BP	sorbitol metabolic process	0.48377	0.683935188913893	0.201240135287486	1	5
GO:0006061	BP	sorbitol biosynthetic process	0.28150	0.5079853881278539	0.201240135287486	1	5
GO:0006063	BP	uronic acid metabolic process	0.99300	1	0.197012401352875	1	4	+
GO:0006065	BP	UDP-glucuronate biosynthetic process	0.19309	0.4593248475120385	0.156746781582416	1	3-4
GO:0006066	BP	alcohol metabolic process	0.00078	0.0069322938530734625	0.0729206619902353	1	3-5
GO:0006067	BP	ethanol metabolic process	0.58630	0.7836722435174747	0.17915635810018	1	3
GO:0006069	BP	ethanol oxidation	0.16183	0.4211274100087796	0.17915635810018	1	3
GO:0006071	BP	glycerol metabolic process	0.95181	1	0.040452274164076	1	5
GO:0006072	BP	glycerol-3-phosphate metabolic process	0.90121	0.9866788955582232	0.197012401352875	1	4
GO:0006073	BP	cellular glucan metabolic process	0.11257	0.32152009636232237	0.18055861177765	1	1-2
GO:0006081	BP	cellular aldehyde metabolic process	0.17045	0.4406780043383948	0.247402314662443	1	1
GO:0006082	BP	organic acid metabolic process	0.78675	0.9188954782780021	0.122600108069823	1	1-4
GO:0006083	BP	acetate metabolic process	0.62911	0.7917822575516693	0.204622322435175	1	1
GO:0006084	BP	acetyl-CoA metabolic process	0.88227	0.9780451725105188	0.142735401442824	1	4
GO:0006085	BP	acetyl-CoA biosynthetic process	0.94904	1	0.10839434060201	1	1
GO:0006086	BP	acetyl-CoA biosynthetic process from pyr...	0.93673	1	0.355255517071606	1	4
GO:0006089	BP	lactate metabolic process	0.80028	0.9247931622612386	0.0625495535799305	1	2-3
GO:0006090	BP	pyruvate metabolic process	0.59266	0.7917269814084507	0.000970858055841088	0.2157254398135571	1-3
GO:0006091	BP	generation of precursor metabolites and ...	0.99999	1	0.0289243615610729	1	1-3
GO:0006094	BP	gluconeogenesis	0.80199	0.9247931622612386	0.0026574183048505	0.4235591219211259	1-2
GO:0006096	BP	glycolytic process	0.54101	0.7379446111366773	0.000182897778804744	0.06061120163258967	1-3
GO:0006098	BP	pentose-phosphate shunt	0.17504	0.44694652649646	0.00424193639762933	0.5799782298386381	1-2
GO:0006099	BP	tricarboxylic acid cycle	0.93482	1	0.0421155174084856	1	1-2
GO:0006101	BP	citrate metabolic process	0.94608	1	0.0421155174084856	1	1-2
GO:0006103	BP	2-oxoglutarate metabolic process	0.99026	1	0.198139797068771	1	2
GO:0006104	BP	succinyl-CoA metabolic process	0.53903	0.7353284639282016	0.362027996410896	1	5
GO:0006105	BP	succinate metabolic process	0.70644	0.8630141823802163	0.0418244104216244	1	1
GO:0006108	BP	malate metabolic process	0.63010	0.7917822575516693	0.357065007855536	1	2
GO:0006109	BP	regulation of carbohydrate metabolic pro...	0.58742	0.7850807710517417	0.101531145496481	1	1-3
GO:0006110	BP	regulation of glycolytic process	0.88446	0.9800147439252337	0.00529407699790415	0.6707878445955133	1-3
GO:0006111	BP	regulation of gluconeogenesis	0.78323	0.9156863110146928	0.132018231689112	1	1-4
GO:0006112	BP	energy reserve metabolic process	0.14547	0.3860963331094694	0.235622418127551	1	1-2
GO:0006113	BP	fermentation	0.31582	0.5335368937019094	0.357065007855536	1	2
GO:0006117	BP	acetaldehyde metabolic process	0.28150	0.5079853881278539	0.204622322435175	1	1
GO:0006119	BP	oxidative phosphorylation	1.00000	1	0.177714941406724	1	1-2
GO:0006120	BP	mitochondrial electron transport, NADH t...	0.99965	1	0.177861935552836	1	2
GO:0006121	BP	mitochondrial electron transport, succin...	0.73354	0.8698589957991598	0.204622322435175	1	1
GO:0006139	BP	nucleobase-containing compound metabolic...	1.00000	1	1.92654233660381e-10	5.07579687617217E-7	1-2
GO:0006140	BP	regulation of nucleotide metabolic proce...	0.61127	0.7917822575516693	0.100564266948246	1	1
GO:0006144	BP	purine nucleobase metabolic process	0.32228	0.542671734128675	0.415115748003634	1	4
GO:0006145	BP	purine nucleobase catabolic process	0.07036	0.24158359687228498	0.0630841624484553	1	4-5
GO:0006148	BP	inosine catabolic process	0.28150	0.5079853881278539	0.204622322435175	1	1
GO:0006152	BP	purine nucleoside catabolic process	0.22916	0.5079853881278539	0.130969623739298	1	1-3
GO:0006154	BP	adenosine catabolic process	0.19309	0.4593248475120385	0.157640879171595	1	2-3
GO:0006157	BP	deoxyadenosine catabolic process	0.28150	0.5079853881278539	0.198139797068771	1	2
GO:0006163	BP	purine nucleotide metabolic process	0.99477	1	0.00362559802757708	0.5278870728152228	1-3
GO:0006164	BP	purine nucleotide biosynthetic process	0.78241	0.9150885824208346	0.0133669718484048	1	1
GO:0006165	BP	nucleoside diphosphate phosphorylation	0.81668	0.9319504918975933	0.000727607483778188	0.1737715116366025	1-3
GO:0006166	BP	purine ribonucleoside salvage	0.02430	0.10847168674698796	0.18226679666378	1	1-2
GO:0006167	BP	AMP biosynthetic process	0.80857	0.9247931622612386	0.204622322435175	1	1
GO:0006168	BP	adenine salvage	0.48377	0.683935188913893	0.204622322435175	1	1
GO:0006171	BP	cAMP biosynthetic process	0.40109	0.6496342950819672	0.0620179736492188	1	3-4
GO:0006172	BP	ADP biosynthetic process	0.80857	0.9247931622612386	0.204622322435175	1	1
GO:0006175	BP	dATP biosynthetic process	0.28150	0.5079853881278539	0.204622322435175	1	1
GO:0006177	BP	GMP biosynthetic process	0.73354	0.8698589957991598	0.204622322435175	1	1
GO:0006178	BP	guanine salvage	0.28150	0.5079853881278539	0.204622322435175	1	1
GO:0006182	BP	cGMP biosynthetic process	0.62911	0.7917822575516693	0.201240135287486	1	5
GO:0006183	BP	GTP biosynthetic process	0.94902	1	0.201240135287486	1	5
GO:0006188	BP	IMP biosynthetic process	0.76912	0.901056	0.362027996410896	1	5
GO:0006193	BP	ITP catabolic process	0.28150	0.5079853881278539	0.198139797068771	1	2
GO:0006195	BP	purine nucleotide catabolic process	0.07096	0.24279993073593073	0.00648235587061666	0.7768412247313434	2
GO:0006196	BP	AMP catabolic process	0.07923	0.24310322981366456	0.040452274164076	1	5
GO:0006198	BP	cAMP catabolic process	0.90121	0.9866788955582232	0.198139797068771	1	2
GO:0006203	BP	dGTP catabolic process	0.62911	0.7917822575516693	0.198139797068771	1	2
GO:0006206	BP	pyrimidine nucleobase metabolic process	0.64655	0.8054530629400021	0.470381983257866	1	3-5
GO:0006208	BP	pyrimidine nucleobase catabolic process	0.48377	0.683935188913893	0.197012401352875	1	4
GO:0006210	BP	thymine catabolic process	0.48377	0.683935188913893	0.197012401352875	1	4
GO:0006212	BP	uracil catabolic process	0.28150	0.5079853881278539	0.197012401352875	1	4
GO:0006213	BP	pyrimidine nucleoside metabolic process	0.72666	0.8698589957991598	0.0334124058097484	1	5	+
GO:0006214	BP	thymidine catabolic process	0.28150	0.5079853881278539	0.197012401352875	1	4
GO:0006216	BP	cytidine catabolic process	0.31136	0.5335368937019094	0.0630841624484553	1	4-5
GO:0006218	BP	uridine catabolic process	0.28150	0.5079853881278539	0.201240135287486	1	5
GO:0006220	BP	pyrimidine nucleotide metabolic process	0.97776	1	0.336128798652466	1	1
GO:0006221	BP	pyrimidine nucleotide biosynthetic proce...	0.92474	1	0.401788759167013	1	4-5
GO:0006222	BP	UMP biosynthetic process	0.94902	1	0.201240135287486	1	5
GO:0006226	BP	dUMP biosynthetic process	0.62911	0.7917822575516693	0.204622322435175	1	1
GO:0006228	BP	UTP biosynthetic process	0.92903	1	0.201240135287486	1	5
GO:0006231	BP	dTMP biosynthetic process	0.73354	0.8698589957991598	0.204622322435175	1	1
GO:0006241	BP	CTP biosynthetic process	0.98111	1	0.201240135287486	1	5
GO:0006244	BP	pyrimidine nucleotide catabolic process	0.98643	1	0.198139797068771	1	2
GO:0006258	BP	UDP-glucose catabolic process	0.48377	0.683935188913893	0.198139797068771	1	2
GO:0006259	BP	DNA metabolic process	1.00000	1	3.33306443184115e-07	2.9904614413768727E-4	1
GO:0006260	BP	DNA replication	1.00000	1	0.00764788515137378	0.8491147618499167	1-3
GO:0006261	BP	DNA-dependent DNA replication	1.00000	1	0.00047736963115323	0.12660687250601746	1-2
GO:0006264	BP	mitochondrial DNA replication	0.98111	1	0.198139797068771	1	2
GO:0006266	BP	DNA ligation	0.54516	0.7415577053694354	0.272160158465679	1	1
GO:0006267	BP	pre-replicative complex assembly involve...	0.90121	0.9866788955582232	0.204622322435175	1	1
GO:0006268	BP	DNA unwinding involved in DNA replicatio...	0.93673	1	0.355255517071606	1	4
GO:0006270	BP	DNA replication initiation	0.99925	1	0.0652530593994244	1	1-2
GO:0006271	BP	DNA strand elongation involved in DNA re...	0.99866	1	0.198139797068771	1	2
GO:0006273	BP	lagging strand elongation	0.90121	0.9866788955582232	0.198139797068771	1	2
GO:0006275	BP	regulation of DNA replication	0.99088	1	0.096125826938089	1	1-3
GO:0006278	BP	RNA-dependent DNA biosynthetic process	0.99811	1	0.0357309559858619	1	1
GO:0006281	BP	DNA repair	1.00000	1	1.04338099303364e-11	4.224013432870627E-8	1
GO:0006282	BP	regulation of DNA repair	0.98280	1	0.0102995496781919	0.9927761055662047	1
GO:0006283	BP	transcription-coupled nucleotide-excisio...	0.96639	1	6.24504587329265e-05	0.025468739416034572	1-2
GO:0006284	BP	base-excision repair	0.98701	1	0.182845771059352	1	1-2
GO:0006288	BP	base-excision repair, DNA ligation	0.62911	0.7917822575516693	0.204622322435175	1	1
GO:0006289	BP	nucleotide-excision repair	0.99288	1	0.000107435369899807	0.038935704011898616	1-2
GO:0006290	BP	pyrimidine dimer repair	0.22916	0.5079853881278539	0.18226679666378	1	1-2
GO:0006293	BP	nucleotide-excision repair, preincision ...	0.85694	0.9587963319268636	0.18226679666378	1	1-2
GO:0006294	BP	nucleotide-excision repair, preincision ...	0.55160	0.7492861594867094	0.000684375045523939	0.16647436652398978	1-2
GO:0006295	BP	nucleotide-excision repair, DNA incision...	0.85694	0.9587963319268636	0.18226679666378	1	1-2
GO:0006296	BP	nucleotide-excision repair, DNA incision...	0.91584	0.9990862052505965	0.0194683563184253	1	1-2
GO:0006297	BP	nucleotide-excision repair, DNA gap fill...	0.66377	0.8247387465940054	0.0421155174084856	1	1-2
GO:0006298	BP	mismatch repair	0.81162	0.9270295491329481	0.0987334201336364	1	1-2
GO:0006301	BP	postreplication repair	0.93973	1	0.000981461247440131	0.21605684840199296	1
GO:0006302	BP	double-strand break repair	0.99998	1	1.01397787503293e-05	0.005783646172146593	1
GO:0006303	BP	double-strand break repair via nonhomolo...	0.99933	1	0.000981461247440131	0.21605684840199296	1
GO:0006304	BP	DNA modification	0.99624	1	0.0922689155564351	1	1-3
GO:0006305	BP	DNA alkylation	0.99183	1	0.0171017899859656	1	1-3
GO:0006306	BP	DNA methylation	0.99183	1	0.0171017899859656	1	1-3
GO:0006307	BP	DNA dealkylation involved in DNA repair	0.81978	0.9319504918975933	0.0418244104216244	1	1
GO:0006308	BP	DNA catabolic process	0.95556	1	0.0395233495110149	1	2-3
GO:0006309	BP	apoptotic DNA fragmentation	0.81872	0.9319504918975933	0.084700300811075	1	2-3
GO:0006310	BP	DNA recombination	0.99944	1	0.00177131949296516	0.3154621187986364	1
GO:0006312	BP	mitotic recombination	0.42878	0.6805070798569727	0.155883089271219	1	1
GO:0006313	BP	transposition, DNA-mediated	0.48377	0.683935188913893	0.197012401352875	1	4
GO:0006323	BP	DNA packaging	1.00000	1	0.147012522519736	1	1-2
GO:0006325	BP	chromatin organization	1.00000	1	0.000944395248062341	0.21097510209203177	1-2
GO:0006333	BP	chromatin assembly or disassembly	1.00000	1	0.132095055954258	1	5
GO:0006334	BP	nucleosome assembly	1.00000	1	0.205634644245277	1	5
GO:0006336	BP	DNA replication-independent nucleosome a...	1.00000	1	0.0418244104216244	1	1
GO:0006337	BP	nucleosome disassembly	0.70066	0.8630141823802163	0.1244645974274	1	2-4
GO:0006338	BP	chromatin remodeling	0.99884	1	0.104802657955457	1	3
GO:0006342	BP	chromatin silencing	0.99999	1	0.0604085905617524	1	1
GO:0006346	BP	methylation-dependent chromatin silencin...	0.91802	0.9990862052505965	0.102946595342646	1	3
GO:0006351	BP	transcription, DNA-templated	0.85247	0.9587963319268636	0.0677054194303311	1	1
GO:0006352	BP	DNA-templated transcription, initiation	0.69971	0.8630141823802163	7.1275845994985e-05	0.02823544157907301	1-3
GO:0006353	BP	DNA-templated transcription, termination	0.97515	1	0.0006415525473746	0.1589392448769846	1-2
GO:0006354	BP	DNA-templated transcription, elongation	0.96854	1	2.24181386961529e-05	0.011174331331358088	1-3
GO:0006355	BP	regulation of transcription, DNA-templat...	0.66430	0.825310782772713	0.14637243697887	1	1
GO:0006356	BP	regulation of transcription by RNA polym...	0.98751	1	0.18226679666378	1	1-2
GO:0006357	BP	regulation of transcription by RNA polym...	0.85922	0.9587963319268636	0.332853977455983	1	5
GO:0006359	BP	regulation of transcription by RNA polym...	0.92271	1	0.0289329415728699	1	1
GO:0006360	BP	transcription by RNA polymerase I	0.91196	0.996332266863251	0.00815171952741238	0.8507391555552198	1-2
GO:0006361	BP	transcription initiation from RNA polyme...	0.64962	0.8088526275992438	0.0259276291115066	1	1-2
GO:0006362	BP	transcription elongation from RNA polyme...	0.38665	0.6340418257261411	0.00396164221267698	0.554354406817702	1-2
GO:0006363	BP	termination of RNA polymerase I transcri...	0.47915	0.683935188913893	0.0259276291115066	1	1-2
GO:0006364	BP	rRNA processing	1.00000	1	4.02364824281801e-08	4.770437356685033E-5	1-2
GO:0006366	BP	transcription by RNA polymerase II	0.94102	1	0.153631742905543	1	1
GO:0006367	BP	transcription initiation from RNA polyme...	0.47178	0.683935188913893	0.00018335179275567	0.06062443021664767	1-3
GO:0006368	BP	transcription elongation from RNA polyme...	0.94547	1	3.8975437068354e-05	0.017559774382260303	1
GO:0006369	BP	termination of RNA polymerase II transcr...	0.99533	1	0.0262484803113058	1	1-2
GO:0006370	BP	7-methylguanosine mRNA capping	0.56802	0.7626778165345414	0.00342424247947856	0.5037654060056872	1
GO:0006376	BP	mRNA splice site selection	0.99795	1	0.362027996410896	1	5
GO:0006378	BP	mRNA polyadenylation	0.98103	1	0.00514402821653808	0.6564991455361684	1
GO:0006379	BP	mRNA cleavage	0.96007	1	0.0652530593994244	1	1-2
GO:0006383	BP	transcription by RNA polymerase III	0.98322	1	0.00342424247947856	0.5037654060056872	1
GO:0006384	BP	transcription initiation from RNA polyme...	0.89219	0.9853567433628319	0.0418244104216244	1	1
GO:0006388	BP	tRNA splicing, via endonucleolytic cleav...	0.99300	1	0.204622322435175	1	1
GO:0006396	BP	RNA processing	1.00000	1	3.79629481722695e-18	3.139111607136615E-13	1-2
GO:0006397	BP	mRNA processing	1.00000	1	5.63364669169001e-13	3.46331560175361E-9	1
GO:0006399	BP	tRNA metabolic process	1.00000	1	4.51163156224024e-07	3.8600961506540414E-4	1-2
GO:0006400	BP	tRNA modification	0.99993	1	0.00175511258777336	0.31489306304864095	1-2
GO:0006401	BP	RNA catabolic process	1.00000	1	1.31066301551078e-07	1.2722169003891303E-4	1-2
GO:0006402	BP	mRNA catabolic process	1.00000	1	2.03403372507851e-08	2.637633232995558E-5	1-2
GO:0006403	BP	RNA localization	0.99988	1	2.80135435596635e-05	0.01351686050641624	1-2
GO:0006405	BP	RNA export from nucleus	0.99988	1	1.20912253494052e-05	0.006712207185269809	1-2
GO:0006406	BP	mRNA export from nucleus	0.99997	1	0.00014517932853888	0.050227687356236825	1-2
GO:0006409	BP	tRNA export from nucleus	0.99400	1	0.0262484803113058	1	1-2
GO:0006412	BP	translation	1.00000	1	7.29029162044322e-08	7.624794660950812E-5	1-2
GO:0006413	BP	translational initiation	1.00000	1	0.00109143537767329	0.23681151598395211	1-3
GO:0006414	BP	translational elongation	0.99993	1	0.00135161175008705	0.2755138213380692	1-2
GO:0006415	BP	translational termination	0.99995	1	0.00138261185927532	0.27986761810970084	1-2
GO:0006417	BP	regulation of translation	0.98970	1	6.07436411205309e-05	0.025143323011845888	1-2
GO:0006418	BP	tRNA aminoacylation for protein translat...	0.99994	1	0.0652530593994244	1	1-2
GO:0006420	BP	arginyl-tRNA aminoacylation	0.62911	0.7917822575516693	0.198139797068771	1	2
GO:0006421	BP	asparaginyl-tRNA aminoacylation	0.62911	0.7917822575516693	0.204622322435175	1	1
GO:0006423	BP	cysteinyl-tRNA aminoacylation	0.48377	0.683935188913893	0.198139797068771	1	2
GO:0006446	BP	regulation of translational initiation	0.99211	1	0.0785122810090531	1	1
GO:0006447	BP	regulation of translational initiation b...	0.62911	0.7917822575516693	0.201240135287486	1	5
GO:0006448	BP	regulation of translational elongation	0.54516	0.7415577053694354	0.00644614769448072	0.7764567336144323	2
GO:0006449	BP	regulation of translational termination	0.01834	0.0922916129032258	0.00424193639762933	0.5799782298386381	1-2
GO:0006450	BP	regulation of translational fidelity	0.99931	1	0.204622322435175	1	1
GO:0006452	BP	translational frameshifting	0.02229	0.10290897196261684	0.0652530593994244	1	1-2
GO:0006457	BP	protein folding	0.70408	0.8630141823802163	2.00416992625033e-05	0.010111250487499536	1-2
GO:0006458	BP	'de novo' protein folding	0.75380	0.8898251173895743	0.256744516391042	1	2
GO:0006464	BP	cellular protein modification process	1.7e-06	3.096036866359447E-5	0.00129845456197825	0.26839686427820403	1-2
GO:0006465	BP	signal peptide processing	0.63779	0.7977253127967086	0.346204397448811	1	3-4
GO:0006468	BP	protein phosphorylation	1.1e-16	8.63682119205298E-15	0.0113597170762372	1	2-5
GO:0006469	BP	negative regulation of protein kinase ac...	0.00018	0.0020113854853911406	0.121250093363801	1	4-5	+
GO:0006470	BP	protein dephosphorylation	0.00150	0.01199190829399865	0.0025232204303301	0.4097986496163516	1-2
GO:0006471	BP	protein ADP-ribosylation	0.71195	0.8687607245780156	0.20714055431705	1	1-4
GO:0006473	BP	protein acetylation	0.99903	1	0.139518113274145	1	1
GO:0006474	BP	N-terminal protein amino acid acetylatio...	0.64655	0.8054530629400021	0.00174161325095203	0.3138761496699476	1
GO:0006475	BP	internal protein amino acid acetylation	0.99966	1	0.224148779066188	1	5
GO:0006476	BP	protein deacetylation	0.95031	1	0.21249614283526	1	1-3
GO:0006477	BP	protein sulfation	0.07036	0.24158359687228498	0.0620179736492188	1	3-4
GO:0006478	BP	peptidyl-tyrosine sulfation	0.07923	0.24310322981366456	0.0395502304534153	1	3
GO:0006479	BP	protein methylation	1.00000	1	0.0369010459301979	1	1-2
GO:0006482	BP	protein demethylation	0.95240	1	0.656233402959821	1	3-4
GO:0006486	BP	protein glycosylation	0.13389	0.37075591836734695	0.289510475905566	1	4
GO:0006487	BP	protein N-linked glycosylation	0.59063	0.7891040432724814	0.00559875710588647	0.7034853137497803	1-3
GO:0006488	BP	dolichol-linked oligosaccharide biosynth...	0.98426	1	0.355255517071606	1	4
GO:0006489	BP	dolichyl diphosphate biosynthetic proces...	0.63010	0.7917822575516693	0.355255517071606	1	4
GO:0006490	BP	oligosaccharide-lipid intermediate biosy...	0.98817	1	0.355255517071606	1	4
GO:0006491	BP	N-glycan processing	0.91724	0.9990862052505965	0.358420457257971	1	3
GO:0006493	BP	protein O-linked glycosylation	0.01769	0.0901300558659218	0.0876401596186168	1	4-5
GO:0006497	BP	protein lipidation	0.92765	1	0.21249614283526	1	1-3
GO:0006498	BP	N-terminal protein lipidation	0.73354	0.8698589957991598	0.198985343855693	1	3
GO:0006499	BP	N-terminal protein myristoylation	0.73354	0.8698589957991598	0.198985343855693	1	3
GO:0006501	BP	C-terminal protein lipidation	0.86248	0.9587963319268636	0.198139797068771	1	2
GO:0006505	BP	GPI anchor metabolic process	0.99954	1	0.35662526949271	1	3-5
GO:0006506	BP	GPI anchor biosynthetic process	0.99938	1	0.35662526949271	1	3-5
GO:0006508	BP	proteolysis	7.1e-07	1.3845E-5	0.0230756187207602	1	5
GO:0006509	BP	membrane protein ectodomain proteolysis	7.1e-06	1.170759388038943E-4	0.0128975130414232	1	5	+
GO:0006511	BP	ubiquitin-dependent protein catabolic pr...	0.71194	0.8687607245780156	1.78011207823776e-10	4.843772511380596E-7	1-3
GO:0006513	BP	protein monoubiquitination	0.92170	1	0.0182814450053318	1	1-2
GO:0006515	BP	protein quality control for misfolded or...	0.67186	0.8340039953931526	0.00170419974416334	0.31050481924830714	1-2
GO:0006516	BP	glycoprotein catabolic process	0.00351	0.0238752495697074	0.0841160101315853	1	1-4
GO:0006517	BP	protein deglycosylation	0.59675	0.7917822575516693	0.00884297263463912	0.8906875385325235	1-2
GO:0006518	BP	peptide metabolic process	0.99998	1	7.70973278595075e-06	0.00463656625631612	1-2
GO:0006520	BP	cellular amino acid metabolic process	1.00000	1	0.0226784732180821	1	1-2	+
GO:0006521	BP	regulation of cellular amino acid metabo...	0.81375	0.9293728927848955	0.00815171952741238	0.8507391555552198	1-2
GO:0006525	BP	arginine metabolic process	0.22588	0.5079853881278539	0.22405378471953	1	2-4
GO:0006526	BP	arginine biosynthetic process	0.31582	0.5335368937019094	0.357065007855536	1	2
GO:0006527	BP	arginine catabolic process	0.48705	0.683935188913893	0.101066913818957	1	4
GO:0006534	BP	cysteine metabolic process	0.89672	0.9866788955582232	0.346204397448811	1	3-4
GO:0006536	BP	glutamate metabolic process	0.67186	0.8340039953931526	0.407071317709151	1	2-4
GO:0006537	BP	glutamate biosynthetic process	0.53903	0.7353284639282016	0.162149508500602	1	1-2
GO:0006538	BP	glutamate catabolic process	0.86248	0.9587963319268636	0.198139797068771	1	2
GO:0006541	BP	glutamine metabolic process	0.99336	1	0.162149508500602	1	1-2
GO:0006542	BP	glutamine biosynthetic process	0.28150	0.5079853881278539	0.198139797068771	1	2
GO:0006543	BP	glutamine catabolic process	0.62911	0.7917822575516693	0.204622322435175	1	1
GO:0006547	BP	histidine metabolic process	0.90121	0.9866788955582232	0.197012401352875	1	4
GO:0006548	BP	histidine catabolic process	0.80857	0.9247931622612386	0.197012401352875	1	4
GO:0006551	BP	leucine metabolic process	0.90121	0.9866788955582232	0.197012401352875	1	4
GO:0006553	BP	lysine metabolic process	0.91724	0.9990862052505965	0.35662526949271	1	3-5
GO:0006554	BP	lysine catabolic process	0.89219	0.9853567433628319	0.35662526949271	1	3-5
GO:0006555	BP	methionine metabolic process	0.91802	0.9990862052505965	0.217770786189405	1	1-3
GO:0006560	BP	proline metabolic process	0.92903	1	0.197012401352875	1	4
GO:0006561	BP	proline biosynthetic process	0.86248	0.9587963319268636	0.197012401352875	1	4
GO:0006568	BP	tryptophan metabolic process	0.94902	1	0.197012401352875	1	4
GO:0006569	BP	tryptophan catabolic process	0.90121	0.9866788955582232	0.197012401352875	1	4
GO:0006573	BP	valine metabolic process	0.86248	0.9587963319268636	0.197012401352875	1	4
GO:0006575	BP	cellular modified amino acid metabolic p...	0.56075	0.7606695652173913	0.188920741333323	1	3
GO:0006576	BP	cellular biogenic amine metabolic proces...	0.81032	0.9262035669526656	0.115371829678161	1	4
GO:0006577	BP	amino-acid betaine metabolic process	0.91724	0.9990862052505965	0.040452274164076	1	5
GO:0006578	BP	amino-acid betaine biosynthetic process	0.53903	0.7353284639282016	0.040452274164076	1	5
GO:0006582	BP	melanin metabolic process	0.42062	0.6773798859005705	0.258854969437048	1	2
GO:0006584	BP	catecholamine metabolic process	0.38665	0.6340418257261411	0.0199566139720609	1	5
GO:0006586	BP	indolalkylamine metabolic process	0.98111	1	0.197012401352875	1	4
GO:0006589	BP	octopamine biosynthetic process	0.28150	0.5079853881278539	0.198985343855693	1	3
GO:0006590	BP	thyroid hormone generation	0.12956	0.3615968361581921	0.0172562885392018	1	5
GO:0006591	BP	ornithine metabolic process	0.40109	0.6496342950819672	0.0652530593994244	1	1-2
GO:0006595	BP	polyamine metabolic process	0.54516	0.7415577053694354	0.256552044708213	1	4
GO:0006596	BP	polyamine biosynthetic process	0.29118	0.5220369091184032	0.256552044708213	1	4
GO:0006598	BP	polyamine catabolic process	0.31582	0.5335368937019094	0.0387692856341434	1	4
GO:0006599	BP	phosphagen metabolic process	0.31582	0.5335368937019094	0.0418244104216244	1	1
GO:0006600	BP	creatine metabolic process	0.63010	0.7917822575516693	0.0418244104216244	1	1
GO:0006603	BP	phosphocreatine metabolic process	0.31582	0.5335368937019094	0.0418244104216244	1	1
GO:0006605	BP	protein targeting	0.99447	1	1.42784902115593e-05	0.007596156792549547	1-3
GO:0006606	BP	protein import into nucleus	0.69472	0.8603990723910999	0.100564266948246	1	1
GO:0006607	BP	NLS-bearing protein import into nucleus	0.74851	0.8847791186440678	0.130969623739298	1	1-3
GO:0006610	BP	ribosomal protein import into nucleus	0.73354	0.8698589957991598	0.198139797068771	1	2
GO:0006611	BP	protein export from nucleus	0.99844	1	0.00233979584247434	0.38682138756699286	1
GO:0006612	BP	protein targeting to membrane	0.99700	1	0.0140612091712165	1	1-2
GO:0006613	BP	cotranslational protein targeting to mem...	0.99989	1	0.00133673952806871	0.27392268373698364	1-3
GO:0006614	BP	SRP-dependent cotranslational protein ta...	0.99976	1	0.00133673952806871	0.27392268373698364	1-3
GO:0006616	BP	SRP-dependent cotranslational protein ta...	0.70644	0.8630141823802163	0.0395502304534153	1	3
GO:0006620	BP	posttranslational protein targeting to e...	0.56646	0.7611866439986399	0.0652530593994244	1	1-2
GO:0006621	BP	protein retention in ER lumen	0.70644	0.8630141823802163	0.0392145862820066	1	2
GO:0006622	BP	protein targeting to lysosome	0.51090	0.7147174513274337	0.0473444163929722	1	1-3
GO:0006623	BP	protein targeting to vacuole	0.83568	0.9481169454545454	0.0171017899859656	1	1-3
GO:0006625	BP	protein targeting to peroxisome	0.99254	1	0.0070884143275362	0.8170578914873393	1
GO:0006626	BP	protein targeting to mitochondrion	0.84720	0.95870985969266	0.00159609682422073	0.30091711418504113	1-3
GO:0006629	BP	lipid metabolic process	0.00013	0.0015245103857566764	0.0287299402468986	1	3-4
GO:0006631	BP	fatty acid metabolic process	0.68091	0.8440891844416563	0.0789736522849585	1	3-5
GO:0006633	BP	fatty acid biosynthetic process	0.14861	0.3941655838926174	0.0896250627759875	1	5
GO:0006635	BP	fatty acid beta-oxidation	0.99902	1	0.493863869222532	1	3
GO:0006636	BP	unsaturated fatty acid biosynthetic proc...	0.05699	0.21368546489563567	0.00461125840364766	0.6172541248960105	4-5
GO:0006637	BP	acyl-CoA metabolic process	0.78350	0.915731072555205	0.0793089745743188	1	1
GO:0006638	BP	neutral lipid metabolic process	0.07929	0.24316146921883083	0.13150570282102	1	5
GO:0006639	BP	acylglycerol metabolic process	0.10582	0.30562775152253346	0.213988333033629	1	5
GO:0006641	BP	triglyceride metabolic process	0.10742	0.3091943481427531	0.158594687231177	1	4-5
GO:0006643	BP	membrane lipid metabolic process	0.15321	0.40564041089772224	0.0763248366286882	1	1-3
GO:0006644	BP	phospholipid metabolic process	0.01545	0.08065838837516512	0.0998156578306387	1	1-4
GO:0006646	BP	phosphatidylethanolamine biosynthetic pr...	0.80028	0.9247931622612386	0.209609025121204	1	2-4
GO:0006650	BP	glycerophospholipid metabolic process	0.05087	0.1982625641025641	0.0978286400931228	1	1-4
GO:0006651	BP	diacylglycerol biosynthetic process	0.62911	0.7917822575516693	0.198139797068771	1	2
GO:0006654	BP	phosphatidic acid biosynthetic process	0.04244	0.1730886274509804	0.142434816789308	1	3-4
GO:0006655	BP	phosphatidylglycerol biosynthetic proces...	0.40109	0.6496342950819672	0.0652530593994244	1	1-2
GO:0006656	BP	phosphatidylcholine biosynthetic process	0.07025	0.24158359687228498	0.283356213470601	1	1-3
GO:0006657	BP	CDP-choline pathway	0.63010	0.7917822575516693	0.355255517071606	1	4
GO:0006658	BP	phosphatidylserine metabolic process	0.25176	0.5079853881278539	0.258016382649438	1	3-4
GO:0006659	BP	phosphatidylserine biosynthetic process	0.07036	0.24158359687228498	0.355942406702957	1	1-2
GO:0006661	BP	phosphatidylinositol biosynthetic proces...	0.63150	0.7934573972022043	0.065877362626915	1	2-3
GO:0006662	BP	glycerol ether metabolic process	0.37626	0.6188871476137624	0.0262484803113058	1	1-2
GO:0006663	BP	platelet activating factor biosynthetic ...	0.31582	0.5335368937019094	0.158537519519647	1	4-5
GO:0006664	BP	glycolipid metabolic process	0.37430	0.6188871476137624	0.15187923782236	1	1-3
GO:0006665	BP	sphingolipid metabolic process	0.08495	0.258248	0.0699250945377545	1	1-3
GO:0006666	BP	3-keto-sphinganine metabolic process	0.28150	0.5079853881278539	0.197012401352875	1	4
GO:0006667	BP	sphinganine metabolic process	0.19309	0.4593248475120385	0.0392145862820066	1	2
GO:0006670	BP	sphingosine metabolic process	0.44988	0.683935188913893	0.0264166425072955	1	2
GO:0006671	BP	phytosphingosine metabolic process	0.28150	0.5079853881278539	0.198139797068771	1	2
GO:0006672	BP	ceramide metabolic process	0.53870	0.7353284639282016	0.294951131744675	1	1-3
GO:0006677	BP	glycosylceramide metabolic process	0.83871	0.9502815137614679	0.10839434060201	1	1
GO:0006678	BP	glucosylceramide metabolic process	0.92903	1	0.198985343855693	1	3
GO:0006679	BP	glucosylceramide biosynthetic process	0.62911	0.7917822575516693	0.198985343855693	1	3
GO:0006681	BP	galactosylceramide metabolic process	0.70644	0.8630141823802163	0.0418244104216244	1	1
GO:0006683	BP	galactosylceramide catabolic process	0.07923	0.24310322981366456	0.0418244104216244	1	1
GO:0006684	BP	sphingomyelin metabolic process	0.52042	0.725041071680376	0.130969623739298	1	1-3
GO:0006686	BP	sphingomyelin biosynthetic process	0.05670	0.21293481152993346	0.130969623739298	1	1-3
GO:0006687	BP	glycosphingolipid metabolic process	0.21242	0.5011843820895523	0.096125826938089	1	1-3
GO:0006688	BP	glycosphingolipid biosynthetic process	0.74851	0.8847791186440678	0.470381983257866	1	3-5
GO:0006689	BP	ganglioside catabolic process	0.73354	0.8698589957991598	0.198985343855693	1	3
GO:0006690	BP	icosanoid metabolic process	0.23373	0.5079853881278539	0.01771729202917	1	5
GO:0006691	BP	leukotriene metabolic process	0.33797	0.565557137614679	0.340065173465742	1	2
GO:0006692	BP	prostanoid metabolic process	0.01843	0.09250892464013548	0.00433013641736269	0.58912570745863	5
GO:0006693	BP	prostaglandin metabolic process	0.01843	0.09250892464013548	0.00433013641736269	0.58912570745863	5
GO:0006694	BP	steroid biosynthetic process	0.00049	0.0047116301703163015	0.319236109741772	1	3-4
GO:0006695	BP	cholesterol biosynthetic process	0.00509	0.03294052401746725	0.01778577398034	1	1-4
GO:0006696	BP	ergosterol biosynthetic process	0.07923	0.24310322981366456	0.162149508500602	1	1-2
GO:0006699	BP	bile acid biosynthetic process	0.38665	0.6340418257261411	0.0234404851351127	1	3-4
GO:0006700	BP	C21-steroid hormone biosynthetic process	0.27057	0.5079853881278539	0.0269957310518973	1	3-5
GO:0006701	BP	progesterone biosynthetic process	0.43341	0.6805070798569727	0.158537519519647	1	4-5
GO:0006702	BP	androgen biosynthetic process	0.86248	0.9587963319268636	0.204622322435175	1	1
GO:0006703	BP	estrogen biosynthetic process	0.48705	0.683935188913893	0.0620179736492188	1	3-4
GO:0006704	BP	glucocorticoid biosynthetic process	0.70644	0.8630141823802163	0.040452274164076	1	5
GO:0006705	BP	mineralocorticoid biosynthetic process	0.63010	0.7917822575516693	0.040452274164076	1	5
GO:0006706	BP	steroid catabolic process	0.32228	0.542671734128675	0.149978401470749	1	5
GO:0006707	BP	cholesterol catabolic process	0.37626	0.6188871476137624	0.187855739631151	1	1
GO:0006713	BP	glucocorticoid catabolic process	0.28150	0.5079853881278539	0.198985343855693	1	3
GO:0006714	BP	sesquiterpenoid metabolic process	0.48377	0.683935188913893	0.198985343855693	1	3
GO:0006720	BP	isoprenoid metabolic process	0.00071	0.006396474164133738	0.00532622786382831	0.6743467625855669	2-5
GO:0006721	BP	terpenoid metabolic process	0.00065	0.005905287356321838	0.000317098238568524	0.09587110023781036	2-5
GO:0006722	BP	triterpenoid metabolic process	0.48377	0.683935188913893	0.198139797068771	1	2
GO:0006725	BP	cellular aromatic compound metabolic pro...	1.00000	1	2.85313991186602e-09	4.642897795403622E-6	1
GO:0006730	BP	one-carbon metabolic process	0.94992	1	0.1244645974274	1	2-4
GO:0006732	BP	coenzyme metabolic process	0.99515	1	0.00181402091607954	0.32134306054914236	1-4
GO:0006733	BP	oxidoreduction coenzyme metabolic proces...	0.90830	0.9932489208633094	0.000755918444220721	0.17924338149361738	1-3
GO:0006734	BP	NADH metabolic process	0.27251	0.5079853881278539	0.00370757205525764	0.5332735182148043	1-3
GO:0006735	BP	NADH regeneration	0.04526	0.1778596486576069	0.00617288937953014	0.7495251432128243	1-3
GO:0006738	BP	nicotinamide riboside catabolic process	0.28150	0.5079853881278539	0.204622322435175	1	1
GO:0006739	BP	NADP metabolic process	0.34050	0.5690679447420356	0.00396164221267698	0.554354406817702	1-2
GO:0006740	BP	NADPH regeneration	0.19309	0.4593248475120385	0.0392145862820066	1	2
GO:0006743	BP	ubiquinone metabolic process	0.97909	1	0.162149508500602	1	1-2
GO:0006744	BP	ubiquinone biosynthetic process	0.99639	1	0.204622322435175	1	1
GO:0006749	BP	glutathione metabolic process	0.39899	0.6496342950819672	0.0506980649374382	1	2-5
GO:0006750	BP	glutathione biosynthetic process	0.74851	0.8847791186440678	0.1244645974274	1	2-4
GO:0006753	BP	nucleoside phosphate metabolic process	0.99961	1	0.00468173120684487	0.6251625910156633	1-3
GO:0006754	BP	ATP biosynthetic process	0.87626	0.9719280157170923	0.009378838605245	0.9355033985193951	1-3
GO:0006757	BP	ATP generation from ADP	0.56612	0.7611866439986399	0.000182897778804744	0.06061120163258967	1-3
GO:0006760	BP	folic acid-containing compound metabolic...	0.93765	1	0.174490061827167	1	3-4
GO:0006766	BP	vitamin metabolic process	0.27851	0.5079853881278539	0.00469293780367696	0.6251625910156633	4-5
GO:0006767	BP	water-soluble vitamin metabolic process	0.74603	0.8840511424287855	0.00268045707541971	0.4257540547430289	3-4
GO:0006768	BP	biotin metabolic process	0.94902	1	0.204622322435175	1	1
GO:0006771	BP	riboflavin metabolic process	0.90121	0.9866788955582232	0.197012401352875	1	4
GO:0006775	BP	fat-soluble vitamin metabolic process	0.01164	0.06374311316397228	0.0118574938695955	1	5
GO:0006776	BP	vitamin A metabolic process	0.02229	0.10290897196261684	0.349444233662031	1	4-5
GO:0006778	BP	porphyrin-containing compound metabolic ...	0.94608	1	0.0473444163929722	1	1-3
GO:0006779	BP	porphyrin-containing compound biosynthet...	0.93765	1	0.130969623739298	1	1-3
GO:0006780	BP	uroporphyrinogen III biosynthetic proces...	0.48377	0.683935188913893	0.204622322435175	1	1
GO:0006781	BP	succinyl-CoA pathway	0.28150	0.5079853881278539	0.204622322435175	1	1
GO:0006782	BP	protoporphyrinogen IX biosynthetic proce...	0.92903	1	0.204622322435175	1	1
GO:0006783	BP	heme biosynthetic process	0.96007	1	0.217770786189405	1	1-3
GO:0006787	BP	porphyrin-containing compound catabolic ...	0.80857	0.9247931622612386	0.204622322435175	1	1
GO:0006788	BP	heme oxidation	0.48377	0.683935188913893	0.204622322435175	1	1
GO:0006790	BP	sulfur compound metabolic process	0.45572	0.683935188913893	0.041903468510113	1	1-4
GO:0006793	BP	phosphorus metabolic process	8.8e-09	2.432E-7	0.0976123290923481	1	1-3
GO:0006796	BP	phosphate-containing compound metabolic ...	6.6e-09	1.9038832116788322E-7	0.108320898549104	1	1-3
GO:0006797	BP	polyphosphate metabolic process	0.86248	0.9587963319268636	0.204622322435175	1	1
GO:0006801	BP	superoxide metabolic process	0.04698	0.18382669306930693	0.0101992858469724	0.9871243510343247	5
GO:0006805	BP	xenobiotic metabolic process	0.87263	0.9683546686634219	0.0101265124506652	0.983521967589943	2-5
GO:0006807	BP	nitrogen compound metabolic process	0.99998	1	1.35669228353946e-08	1.892346319252216E-5	1-2
GO:0006808	BP	regulation of nitrogen utilization	0.62911	0.7917822575516693	0.198985343855693	1	3
GO:0006809	BP	nitric oxide biosynthetic process	0.03843	0.15861572471324298	0.0573737183828417	1	5
GO:0006810	BP	transport	6.9e-09	1.9712385542168674E-7	0.00121963671713003	0.25755748200523015	1-3
GO:0006811	BP	ion transport	0.00573	0.03650450295540032	0.0158569364104484	1	3-5
GO:0006812	BP	cation transport	0.02971	0.12855538686131388	0.00989761411657832	0.9709489252518534	3-5
GO:0006813	BP	potassium ion transport	0.83056	0.9431203294703572	0.0578635003527597	1	3-4	+
GO:0006814	BP	sodium ion transport	0.02968	0.12847246440306684	0.018520328062466	1	3-4
GO:0006816	BP	calcium ion transport	0.00021	0.002296826568265683	0.056507322933518	1	3-5
GO:0006817	BP	phosphate ion transport	0.45431	0.683935188913893	0.095070550437832	1	4
GO:0006820	BP	anion transport	0.01804	0.09187381443298968	0.00902225947355374	0.9065076976140097	5
GO:0006821	BP	chloride transport	0.07906	0.24310322981366456	0.0175163323092472	1	3-5
GO:0006824	BP	cobalt ion transport	0.31582	0.5335368937019094	0.158537519519647	1	4-5
GO:0006825	BP	copper ion transport	0.80028	0.9247931622612386	0.349444233662031	1	4-5
GO:0006826	BP	iron ion transport	0.43791	0.683935188913893	0.0277100185153566	1	1-3
GO:0006828	BP	manganese ion transport	0.40109	0.6496342950819672	0.102139289030066	1	2
GO:0006829	BP	zinc ion transport	0.82624	0.9385744409313019	0.18226679666378	1	1-2
GO:0006833	BP	water transport	0.63010	0.7917822575516693	0.040452274164076	1	5
GO:0006835	BP	dicarboxylic acid transport	0.56128	0.7611866439986399	0.157207370006521	1	2
GO:0006836	BP	neurotransmitter transport	0.56214	0.7611866439986399	0.044391871291328	1	1-2	+
GO:0006837	BP	serotonin transport	0.13944	0.37075591836734695	0.0630841624484553	1	4-5
GO:0006839	BP	mitochondrial transport	0.89862	0.9866788955582232	1.28274604660085e-05	0.007050176152284619	1-3
GO:0006842	BP	tricarboxylic acid transport	0.05670	0.21293481152993346	0.0267368325851123	1	3
GO:0006843	BP	mitochondrial citrate transmembrane tran...	0.28150	0.5079853881278539	0.204622322435175	1	1
GO:0006851	BP	mitochondrial calcium ion transmembrane ...	0.93765	1	0.177861935552836	1	2
GO:0006853	BP	carnitine shuttle	0.81978	0.9319504918975933	0.358420457257971	1	3
GO:0006855	BP	drug transmembrane transport	0.77435	0.9069143139385558	0.00529407699790415	0.6707878445955133	1-3
GO:0006857	BP	oligopeptide transport	0.70644	0.8630141823802163	0.35662526949271	1	3-5
GO:0006862	BP	nucleotide transport	0.70344	0.8630141823802163	0.260584396561954	1	3
GO:0006865	BP	amino acid transport	0.66836	0.8302678290025146	0.145342032385063	1	2-5
GO:0006868	BP	glutamine transport	0.31582	0.5335368937019094	0.157640879171595	1	2-3
GO:0006869	BP	lipid transport	0.00733	0.043408831168831166	0.00701412105784229	0.8124437331925294	5
GO:0006873	BP	cellular ion homeostasis	0.00078	0.0069322938530734625	0.0318761229857564	1	3-5	+
GO:0006874	BP	cellular calcium ion homeostasis	5.5e-06	9.302139800285306E-5	0.00274398308542387	0.43294419054277156	3-5	+
GO:0006875	BP	cellular metal ion homeostasis	5.4e-05	7.129443207126949E-4	0.00606181907728093	0.744204865180028	3-5	+
GO:0006878	BP	cellular copper ion homeostasis	0.44988	0.683935188913893	0.0250913029766776	1	4-5
GO:0006879	BP	cellular iron ion homeostasis	0.32035	0.5405735269000854	0.0665038306914704	1	1-3
GO:0006880	BP	intracellular sequestering of iron ion	0.02229	0.10290897196261684	0.102946595342646	1	3
GO:0006882	BP	cellular zinc ion homeostasis	0.08373	0.2551279568234387	0.122770234703688	1	5
GO:0006883	BP	cellular sodium ion homeostasis	0.56646	0.7611866439986399	0.349444233662031	1	4-5
GO:0006884	BP	cell volume homeostasis	0.21611	0.5079853881278539	0.103256193551793	1	3-5
GO:0006885	BP	regulation of pH	0.93778	1	0.0890635463511457	1	1
GO:0006886	BP	intracellular protein transport	0.99327	1	9.01263228283991e-13	5.158457782189309E-9	1-2
GO:0006887	BP	exocytosis	1.1e-12	5.344918032786885E-11	0.055277833658755	1	3
GO:0006888	BP	ER to Golgi vesicle-mediated transport	0.08416	0.25624061633281975	1.65064518868913e-05	0.008615744999980395	1-2
GO:0006890	BP	retrograde vesicle-mediated transport, G...	0.71151	0.8684919757026665	0.00016474987079789	0.056151627422006106	1-2
GO:0006891	BP	intra-Golgi vesicle-mediated transport	0.56802	0.7626778165345414	0.00396164221267698	0.554354406817702	1-2
GO:0006892	BP	post-Golgi vesicle-mediated transport	0.36502	0.6054388808058199	0.00519261296349636	0.6609591028627145	1
GO:0006893	BP	Golgi to plasma membrane transport	0.48647	0.683935188913893	0.143946898270261	1	1
GO:0006895	BP	Golgi to endosome transport	0.89672	0.9866788955582232	0.10839434060201	1	1
GO:0006896	BP	Golgi to vacuole transport	0.80028	0.9247931622612386	0.10839434060201	1	1
GO:0006897	BP	endocytosis	2.3e-13	1.2012687224669601E-11	0.0209467680986582	1	5
GO:0006898	BP	receptor-mediated endocytosis	4.8e-05	6.474266211604096E-4	0.0914865896635525	1	5	+
GO:0006900	BP	vesicle budding from membrane	0.09540	0.284115146948003	0.00548898362772564	0.6917869844072989	1-2
GO:0006901	BP	vesicle coating	0.12372	0.3488286135552913	0.0309208111545608	1	1
GO:0006903	BP	vesicle targeting	0.10310	0.29962079295154187	0.000910541084142435	0.20590633693501084	1-2
GO:0006904	BP	vesicle docking involved in exocytosis	0.72170	0.8698589957991598	0.0186874975409427	1	2
GO:0006906	BP	vesicle fusion	0.15558	0.41108903053264984	0.0399668205171601	1	5
GO:0006907	BP	pinocytosis	0.08052	0.2460425567010309	0.258972823641428	1	3
GO:0006909	BP	phagocytosis	7.3e-08	1.7484606060606064E-6	0.00418639765758677	0.5768052174784563	5	+
GO:0006910	BP	phagocytosis, recognition	0.56646	0.7611866439986399	0.349444233662031	1	4-5
GO:0006911	BP	phagocytosis, engulfment	0.01143	0.06270896807033781	0.0333324848178548	1	4-5
GO:0006913	BP	nucleocytoplasmic transport	0.99459	1	0.000509561921002799	0.13174318675347135	1
GO:0006914	BP	autophagy	0.08941	0.26870594676806087	7.1122130085272e-08	7.519194675206235E-5	1-3
GO:0006915	BP	apoptotic process	1.2e-14	7.258775510204082E-13	0.00141884776126314	0.2837422009704832	5
GO:0006919	BP	activation of cysteine-type endopeptidas...	0.00087	0.00758435294117647	0.000317098238568524	0.09587110023781036	2-5	+
GO:0006921	BP	cellular component disassembly involved ...	0.86166	0.9587963319268636	0.0180190186550292	1	2-3
GO:0006924	BP	activation-induced cell death of T cells	0.86248	0.9587963319268636	0.201240135287486	1	5
GO:0006925	BP	inflammatory cell apoptotic process	0.33797	0.565557137614679	0.100236161272716	1	5
GO:0006928	BP	movement of cell or subcellular componen...	1e-30	2.419591836734694E-28	1.68807323940224e-11	6.091155403672639E-8	3-5
GO:0006929	BP	substrate-dependent cell migration	0.00038	0.0037575312760633863	0.018251620336548	1	4-5	+
GO:0006930	BP	substrate-dependent cell migration, cell...	0.01834	0.0922916129032258	0.182845771059352	1	1-2
GO:0006931	BP	substrate-dependent cell migration, cell...	0.19309	0.4593248475120385	0.0387692856341434	1	4
GO:0006933	BP	negative regulation of cell adhesion inv...	0.73354	0.8698589957991598	0.201240135287486	1	5
GO:0006935	BP	chemotaxis	3.7e-29	8.123555555555554E-27	4.30969399875038e-10	9.7991814888847E-7	3-5	+
GO:0006936	BP	muscle contraction	3.2e-07	6.656E-6	0.0277694627987889	1	4
GO:0006937	BP	regulation of muscle contraction	2.1e-05	3.0928695652173913E-4	0.186624750708077	1	1
GO:0006939	BP	smooth muscle contraction	2.6e-05	3.773023255813953E-4	0.0764795948715282	1	5
GO:0006940	BP	regulation of smooth muscle contraction	0.00148	0.011880081245768448	0.110726027188189	1	5
GO:0006941	BP	striated muscle contraction	0.00834	0.04728791965566714	0.00149128423890958	0.2936290902860827	4
GO:0006942	BP	regulation of striated muscle contractio...	0.00453	0.02988741235392321	0.143247822302215	1	3-4
GO:0006949	BP	syncytium formation	0.05625	0.21293481152993346	0.0048091174426866	0.6255772332342419	3-5
GO:0006950	BP	response to stress	3.5e-18	3.1436363636363633E-16	1.29479073975121e-05	0.007069557439041607	5
GO:0006952	BP	defense response	1.3e-27	2.300417910447761E-25	6.33973537789747e-09	9.566314881499397E-6	5
GO:0006953	BP	acute-phase response	0.00150	0.01199190829399865	0.000430042150248737	0.11778897073743624	3-5
GO:0006954	BP	inflammatory response	1.8e-19	1.7072640000000002E-17	2.77012677545584e-09	4.552442798982793E-6	5	+
GO:0006955	BP	immune response	1e-30	2.419591836734694E-28	0.000164528380482531	0.056151627422006106	5
GO:0006956	BP	complement activation	0.19926	0.47276897338403034	0.0288466071875624	1	3-5
GO:0006957	BP	complement activation, alternative pathw...	0.31582	0.5335368937019094	0.040452274164076	1	5
GO:0006958	BP	complement activation, classical pathway	0.74851	0.8847791186440678	0.182621655704346	1	5
GO:0006959	BP	humoral immune response	0.00016	0.0018152727272727274	8.90281573149182e-10	1.660365130759481E-6	5	+
GO:0006968	BP	cellular defense response	0.01629	0.0844487275907302	0.308247484223651	1	2-5
GO:0006970	BP	response to osmotic stress	0.00117	0.009713949579831934	0.0124651083504341	1	4-5	+
GO:0006971	BP	hypotonic response	0.04470	0.1778596486576069	0.260584396561954	1	3
GO:0006972	BP	hyperosmotic response	0.13767	0.37075591836734695	0.068098827789129	1	3-5
GO:0006974	BP	cellular response to DNA damage stimulus	1.00000	1	8.73692634609397e-09	1.272096475991282E-5	1
GO:0006975	BP	DNA damage induced protein phosphorylati...	0.92903	1	0.204622322435175	1	1
GO:0006977	BP	DNA damage response, signal transduction...	0.48915	0.6867214209591473	0.0540944247600875	1	3-4
GO:0006978	BP	DNA damage response, signal transduction...	0.70066	0.8630141823802163	0.0245272775899026	1	3-4
GO:0006979	BP	response to oxidative stress	7.3e-06	1.2003994452149793E-4	0.0438754193510637	1	5	+
GO:0006982	BP	response to lipid hydroperoxide	0.48377	0.683935188913893	0.201240135287486	1	5
GO:0006983	BP	ER overload response	0.70042	0.8630141823802163	0.0652530593994244	1	1-2
GO:0006984	BP	ER-nucleus signaling pathway	0.04642	0.18193570909090911	0.00842605314070815	0.8676116653271101	1-3
GO:0006986	BP	response to unfolded protein	0.02616	0.1155132067039106	0.000241258262368606	0.07671458126626571	1-3
GO:0006990	BP	positive regulation of transcription fro...	0.62911	0.7917822575516693	0.198139797068771	1	2
GO:0006991	BP	response to sterol depletion	0.37626	0.6188871476137624	0.130969623739298	1	1-3
GO:0006995	BP	cellular response to nitrogen starvation	0.30175	0.5335368937019094	0.1244645974274	1	2-4
GO:0006996	BP	organelle organization	0.99396	1	2.5829619616773e-08	3.24795725944731E-5	1-3
GO:0006997	BP	nucleus organization	0.60291	0.7917822575516693	3.07364694222628e-05	0.014593779016646793	1-3
GO:0006998	BP	nuclear envelope organization	0.76374	0.9002685862000397	0.00294471362884541	0.4538405772709984	1-2
GO:0006999	BP	nuclear pore organization	0.93673	1	0.358420457257971	1	3
GO:0007000	BP	nucleolus organization	0.63010	0.7917822575516693	0.162149508500602	1	1-2
GO:0007004	BP	telomere maintenance via telomerase	0.99899	1	0.0214096851566991	1	1
GO:0007005	BP	mitochondrion organization	0.99994	1	0.000284035582696035	0.08746820437517379	2-3
GO:0007006	BP	mitochondrial membrane organization	0.84937	0.9587963319268636	0.0027369022578083	0.43251536394311774	2
GO:0007007	BP	inner mitochondrial membrane organizatio...	0.99998	1	0.0392145862820066	1	2
GO:0007009	BP	plasma membrane organization	0.01769	0.0901300558659218	0.00171401913546852	0.31126887547221754	3-5
GO:0007010	BP	cytoskeleton organization	3.3e-19	3.056625E-17	0.0120187565462444	1	3-4
GO:0007014	BP	actin ubiquitination	0.28150	0.5079853881278539	0.204622322435175	1	1
GO:0007015	BP	actin filament organization	1.6e-16	1.2317922077922079E-14	0.0779625393521904	1	2-4	+
GO:0007016	BP	cytoskeletal anchoring at plasma membran...	0.22916	0.5079853881278539	0.0245272775899026	1	3-4
GO:0007017	BP	microtubule-based process	0.93546	1	2.62221018199981e-05	0.012815223887564706	1-4
GO:0007018	BP	microtubule-based movement	0.99906	1	0.004066212728499	0.563848165018528	1-3
GO:0007019	BP	microtubule depolymerization	0.37688	0.6193913612420294	0.0140433695393864	1	3-4
GO:0007020	BP	microtubule nucleation	0.29530	0.5285442028985508	0.00396164221267698	0.554354406817702	1-2
GO:0007026	BP	negative regulation of microtubule depol...	0.26093	0.5079853881278539	0.0154436610673722	1	2-4
GO:0007028	BP	cytoplasm organization	0.04470	0.1778596486576069	0.265205276236605	1	5
GO:0007029	BP	endoplasmic reticulum organization	0.92958	1	0.169759204316309	1	1-3
GO:0007030	BP	Golgi organization	0.25880	0.5079853881278539	6.18893149603869e-06	0.0038330731546212158	1-2
GO:0007031	BP	peroxisome organization	0.99775	1	0.00222425554299388	0.3717824582218325	1
GO:0007032	BP	endosome organization	0.03122	0.13430490566037737	0.0022549611167577	0.37541370712528593	1-3
GO:0007033	BP	vacuole organization	0.29765	0.5324288473144237	0.00962120874612519	0.9522759168257863	1-3
GO:0007034	BP	vacuolar transport	0.52372	0.7291245091592297	9.82244825370208e-05	0.036738599391566644	1-3
GO:0007035	BP	vacuolar acidification	0.93522	1	0.346204397448811	1	3-4
GO:0007039	BP	protein catabolic process in the vacuole	0.02740	0.11916866886688668	0.026028559657099	1	2-4
GO:0007040	BP	lysosome organization	0.34016	0.5689006855691917	0.0123705182590538	1	1
GO:0007041	BP	lysosomal transport	0.50131	0.7027942958495921	0.00327440274104388	0.4898541300064709	1-3
GO:0007042	BP	lysosomal lumen acidification	0.92903	1	0.197012401352875	1	4
GO:0007043	BP	cell-cell junction assembly	3.6e-06	6.26748898678414E-5	0.0529773852538157	1	5
GO:0007044	BP	cell-substrate junction assembly	3.6e-13	1.8557217391304346E-11	0.0316426576536087	1	5	+
GO:0007045	BP	cell-substrate adherens junction assembl...	3.6e-08	8.9856E-7	0.193332393601267	1	2-5
GO:0007049	BP	cell cycle	0.99674	1	7.77744316623337e-07	6.390748151010294E-4	1-3
GO:0007050	BP	cell cycle arrest	0.61126	0.7917822575516693	0.16929714528909	1	3-4
GO:0007051	BP	spindle organization	0.96467	1	0.00247608381726175	0.4037232773323913	1-3
GO:0007052	BP	mitotic spindle organization	0.89895	0.9866788955582232	0.0409537142461715	1	1-3
GO:0007059	BP	chromosome segregation	1.00000	1	5.36673582725883e-06	0.0033870428880293903	1-3
GO:0007062	BP	sister chromatid cohesion	0.99183	1	0.107947012730963	1	1-3
GO:0007063	BP	regulation of sister chromatid cohesion	0.90463	0.9896007824321831	0.0248080881053265	1	2-3
GO:0007064	BP	mitotic sister chromatid cohesion	0.97573	1	0.217770786189405	1	1-3
GO:0007076	BP	mitotic chromosome condensation	0.99639	1	0.198139797068771	1	2
GO:0007077	BP	mitotic nuclear envelope disassembly	0.97370	1	0.198139797068771	1	2
GO:0007080	BP	mitotic metaphase plate congression	0.96599	1	0.155883089271219	1	1
GO:0007084	BP	mitotic nuclear envelope reassembly	0.81978	0.9319504918975933	0.352931435460489	1	2-4
GO:0007088	BP	regulation of mitotic nuclear division	0.99697	1	0.00147404246271823	0.2916179548651045	5
GO:0007091	BP	metaphase/anaphase transition of mitotic...	1.00000	1	0.157640879171595	1	2-3
GO:0007093	BP	mitotic cell cycle checkpoint	0.97437	1	0.0286463714197105	1	2-4
GO:0007094	BP	mitotic spindle assembly checkpoint	0.99997	1	0.198139797068771	1	2
GO:0007095	BP	mitotic G2 DNA damage checkpoint	0.79025	0.9216214833759592	0.177861935552836	1	2
GO:0007096	BP	regulation of exit from mitosis	0.74851	0.8847791186440678	0.177062740863789	1	4-5
GO:0007097	BP	nuclear migration	0.53285	0.7353284639282016	0.00514402821653808	0.6564991455361684	1
GO:0007098	BP	centrosome cycle	0.92664	1	0.00226127199750044	0.37608714552416134	1-4
GO:0007099	BP	centriole replication	0.97972	1	0.256552044708213	1	4
GO:0007100	BP	mitotic centrosome separation	0.80028	0.9247931622612386	0.0652530593994244	1	1-2
GO:0007113	BP	endomitotic cell cycle	0.62911	0.7917822575516693	0.197012401352875	1	4
GO:0007127	BP	meiosis I	1.00000	1	0.0359131815599979	1	1
GO:0007129	BP	synapsis	0.99135	1	0.346204397448811	1	3-4
GO:0007130	BP	synaptonemal complex assembly	0.98111	1	0.197012401352875	1	4
GO:0007131	BP	reciprocal meiotic recombination	0.99802	1	0.0613991113793583	1	1
GO:0007140	BP	male meiotic nuclear division	0.97477	1	0.256552044708213	1	4
GO:0007141	BP	male meiosis I	0.74851	0.8847791186440678	0.470381983257866	1	3-5
GO:0007143	BP	female meiotic nuclear division	0.94992	1	0.18226679666378	1	1-2
GO:0007154	BP	cell communication	1e-30	2.419591836734694E-28	9.52171516957159e-07	7.490295595763843E-4	3-5
GO:0007155	BP	cell adhesion	1e-30	2.419591836734694E-28	9.23758875401118e-17	2.5554865529096527E-12	4-5
GO:0007156	BP	homophilic cell adhesion via plasma memb...	2.9e-06	5.139372197309418E-5	1.05292371055764e-05	0.005972148678308538	3-5	+
GO:0007157	BP	heterophilic cell-cell adhesion via plas...	0.01164	0.06374311316397228	4.67624081483031e-05	0.020160549491137512	5
GO:0007158	BP	neuron cell-cell adhesion	0.97370	1	0.198985343855693	1	3
GO:0007159	BP	leukocyte cell-cell adhesion	2.7e-16	2.0389299363057324E-14	3.74046123223589e-06	0.0024637171316327063	5	+
GO:0007160	BP	cell-matrix adhesion	2.6e-15	1.6844590163934428E-13	0.00869511596527832	0.8827217910585669	4-5	+
GO:0007161	BP	calcium-independent cell-matrix adhesion	0.31582	0.5335368937019094	0.0387692856341434	1	4
GO:0007162	BP	negative regulation of cell adhesion	5.4e-13	2.7128135593220338E-11	0.000121656111823361	0.043519327726053346	5	+
GO:0007163	BP	establishment or maintenance of cell pol...	2.7e-05	3.8943065693430656E-4	0.0636399863097397	1	1-4
GO:0007164	BP	establishment of tissue polarity	0.01177	0.06433615491009681	0.194445846434145	1	1-2	+
GO:0007165	BP	signal transduction	1e-30	2.419591836734694E-28	2.9077912167254e-06	0.0019619789321827187	3-5
GO:0007166	BP	cell surface receptor signaling pathway	1e-30	2.419591836734694E-28	1.02067590190513e-07	1.0144662808492281E-4	5
GO:0007167	BP	enzyme linked receptor protein signaling...	1.3e-24	1.9028148148148148E-22	0.000288617301612657	0.08866210949162266	5
GO:0007168	BP	receptor guanylyl cyclase signaling path...	0.07923	0.24310322981366456	0.35662526949271	1	3-5
GO:0007169	BP	transmembrane receptor protein tyrosine ...	3.5e-20	3.546666666666666E-18	0.00164819514662326	0.30363376605673165	5
GO:0007171	BP	activation of transmembrane receptor pro...	0.81978	0.9319504918975933	0.040452274164076	1	5
GO:0007172	BP	signal complex assembly	0.02177	0.10290897196261684	0.260584396561954	1	3
GO:0007173	BP	epidermal growth factor receptor signali...	1.5e-08	3.9785234899328856E-7	0.137715061570398	1	2-3	+
GO:0007174	BP	epidermal growth factor catabolic proces...	0.07923	0.24310322981366456	0.162149508500602	1	1-2
GO:0007175	BP	negative regulation of epidermal growth ...	0.17504	0.44694652649646	0.22405378471953	1	2-4
GO:0007176	BP	regulation of epidermal growth factor-ac...	0.00506	0.03280008747949699	0.0377941860727158	1	3-5
GO:0007178	BP	transmembrane receptor protein serine/th...	2.7e-07	5.695943060498221E-6	0.00945231497483705	0.9410865587631226	3-5	+
GO:0007179	BP	transforming growth factor beta receptor...	1.6e-06	2.9686384976525823E-5	0.136104875169018	1	2-5	+
GO:0007181	BP	transforming growth factor beta receptor...	0.62911	0.7917822575516693	0.201240135287486	1	5
GO:0007182	BP	common-partner SMAD protein phosphorylat...	0.00050	0.0047424	0.0172562885392018	1	5
GO:0007183	BP	SMAD protein complex assembly	0.09062	0.27076379032258063	0.340065173465742	1	2
GO:0007185	BP	transmembrane receptor protein tyrosine ...	0.73354	0.8698589957991598	0.198139797068771	1	2
GO:0007186	BP	G protein-coupled receptor signaling pat...	3.0e-05	4.2956521739130436E-4	6.09915682039642e-05	0.025183145414842772	2-5
GO:0007187	BP	G protein-coupled receptor signaling pat...	0.00050	0.0047424	0.00880827990634575	0.8906875385325235	3-5
GO:0007188	BP	adenylate cyclase-modulating G protein-c...	0.00035	0.0035497005988023955	0.0193332963482812	1	3-5
GO:0007189	BP	adenylate cyclase-activating G protein-c...	0.00577	0.03670017167381974	0.0384397782397535	1	2-5
GO:0007190	BP	activation of adenylate cyclase activity	0.08052	0.2460425567010309	0.00294477962768017	0.4538405772709984	3
GO:0007191	BP	adenylate cyclase-activating dopamine re...	0.80857	0.9247931622612386	0.197012401352875	1	4
GO:0007193	BP	adenylate cyclase-inhibiting G protein-c...	0.01407	0.07470394984326019	0.0479667916965438	1	3-5
GO:0007194	BP	negative regulation of adenylate cyclase...	0.56646	0.7611866439986399	0.349444233662031	1	4-5
GO:0007195	BP	adenylate cyclase-inhibiting dopamine re...	0.73354	0.8698589957991598	0.197012401352875	1	4
GO:0007200	BP	phospholipase C-activating G protein-cou...	0.41654	0.6726366439662217	0.00266408643776301	0.4235591219211259	4-5
GO:0007202	BP	activation of phospholipase C activity	0.05279	0.20386913355048858	0.000625283446406368	0.15583640776023208	4-5
GO:0007204	BP	positive regulation of cytosolic calcium...	8.5e-08	2.011497005988024E-6	0.000409902517786714	0.11320675459618959	3-5	+
GO:0007205	BP	protein kinase C-activating G protein-co...	0.01318	0.07038832432432432	0.100998295905101	1	2-5
GO:0007207	BP	phospholipase C-activating G protein-cou...	0.28150	0.5079853881278539	0.201240135287486	1	5
GO:0007210	BP	serotonin receptor signaling pathway	0.81978	0.9319504918975933	0.0387692856341434	1	4
GO:0007212	BP	dopamine receptor signaling pathway	0.06782	0.24158359687228498	0.162735974767954	1	1-2
GO:0007213	BP	G protein-coupled acetylcholine receptor...	0.29118	0.5220369091184032	0.0555229040898155	1	4
GO:0007214	BP	gamma-aminobutyric acid signaling pathwa...	0.70042	0.8630141823802163	0.0620179736492188	1	3-4
GO:0007215	BP	glutamate receptor signaling pathway	0.50410	0.70646904964539	0.00980277908483988	0.9650679025018165	4
GO:0007216	BP	G protein-coupled glutamate receptor sig...	0.86248	0.9587963319268636	0.197012401352875	1	4
GO:0007217	BP	tachykinin receptor signaling pathway	0.62911	0.7917822575516693	0.198985343855693	1	3
GO:0007218	BP	neuropeptide signaling pathway	0.99938	1	0.352931435460489	1	2-4
GO:0007219	BP	Notch signaling pathway	0.00110	0.009197179125528913	0.149641458881976	1	5
GO:0007220	BP	Notch receptor processing	0.30175	0.5335368937019094	0.130969623739298	1	1-3
GO:0007221	BP	positive regulation of transcription of ...	0.97231	1	0.156746781582416	1	3-4
GO:0007223	BP	Wnt signaling pathway, calcium modulatin...	0.05516	0.21226126582278482	0.127242826256411	1	3
GO:0007224	BP	smoothened signaling pathway	0.30330	0.5335368937019094	0.260297100073832	1	5
GO:0007227	BP	signal transduction downstream of smooth...	0.62911	0.7917822575516693	0.204622322435175	1	1
GO:0007228	BP	positive regulation of hh target transcr...	0.48377	0.683935188913893	0.204622322435175	1	1
GO:0007229	BP	integrin-mediated signaling pathway	3.9e-07	7.958416523235801E-6	0.0108556739138619	1	3-5	+
GO:0007231	BP	osmosensory signaling pathway	0.19309	0.4593248475120385	0.362027996410896	1	5
GO:0007249	BP	I-kappaB kinase/NF-kappaB signaling	7.0e-11	2.6600000000000003E-9	0.266625560261638	1	1-4	+
GO:0007250	BP	activation of NF-kappaB-inducing kinase ...	0.17566	0.44694652649646	0.28408090575815	1	2-3
GO:0007252	BP	I-kappaB phosphorylation	0.00036	0.0036232258064516133	0.158585327125481	1	3
GO:0007253	BP	cytoplasmic sequestering of NF-kappaB	0.86248	0.9587963319268636	0.197012401352875	1	4
GO:0007254	BP	JNK cascade	1.5e-08	3.9785234899328856E-7	0.0424148153965369	1	2	+
GO:0007256	BP	activation of JNKK activity	0.03502	0.14660915254237292	0.0395233495110149	1	2-3
GO:0007257	BP	activation of JUN kinase activity	0.01988	0.09907409836065573	0.00448536257472396	0.603810560910772	2-3
GO:0007259	BP	JAK-STAT cascade	7.2e-06	1.1855999999999998E-4	0.0630385355005923	1	5	+
GO:0007260	BP	tyrosine phosphorylation of STAT protein	3.2e-05	4.538181818181818E-4	0.0539670129647367	1	2-5	+
GO:0007263	BP	nitric oxide mediated signal transductio...	0.10388	0.30024409556313997	0.0485437236902057	1	4-5
GO:0007264	BP	small GTPase mediated signal transductio...	8.5e-11	3.189113924050633E-9	0.0175864557968402	1	1-4
GO:0007265	BP	Ras protein signal transduction	2.9e-09	9.048E-8	0.0128454426618725	1	1-2
GO:0007266	BP	Rho protein signal transduction	2.0e-11	8.037966101694915E-10	0.361208598540564	1	1-4
GO:0007267	BP	cell-cell signaling	1.5e-10	5.372809667673716E-9	0.00171953938431006	0.3119300821478918	5
GO:0007268	BP	chemical synaptic transmission	0.12588	0.3545814397719173	0.250606472896489	1	4-5	+
GO:0007269	BP	neurotransmitter secretion	0.49399	0.692941959299574	0.0915432146283015	1	1-2	+
GO:0007271	BP	synaptic transmission, cholinergic	0.64655	0.8054530629400021	0.177062740863789	1	4-5
GO:0007272	BP	ensheathment of neurons	0.00202	0.0152834205488194	0.0442937613953278	1	3-4
GO:0007274	BP	neuromuscular synaptic transmission	0.17504	0.44694652649646	0.22405378471953	1	2-4
GO:0007275	BP	multicellular organism development	1e-30	2.419591836734694E-28	6.5129370640718e-17	2.1620866912857878E-12	4-5
GO:0007276	BP	gamete generation	0.85243	0.9587963319268636	0.0351899380965502	1	1-2
GO:0007281	BP	germ cell development	0.91889	0.9999412427719137	0.23525123053073	1	3
GO:0007283	BP	spermatogenesis	0.86847	0.9648219940029984	0.00113612445725773	0.24490711936813903	1-2
GO:0007286	BP	spermatid development	0.97082	1	0.0173283147944041	1	1-4
GO:0007288	BP	sperm axoneme assembly	0.98111	1	0.197012401352875	1	4
GO:0007289	BP	spermatid nucleus differentiation	0.64655	0.8054530629400021	0.130969623739298	1	1-3
GO:0007292	BP	female gamete generation	0.33870	0.5666987298899239	0.131013805071973	1	4-5
GO:0007296	BP	vitellogenesis	0.07036	0.24158359687228498	0.355942406702957	1	1-2
GO:0007308	BP	oocyte construction	0.28150	0.5079853881278539	0.198985343855693	1	3
GO:0007309	BP	oocyte axis specification	0.28150	0.5079853881278539	0.198985343855693	1	3
GO:0007314	BP	oocyte anterior/posterior axis specifica...	0.28150	0.5079853881278539	0.198985343855693	1	3
GO:0007315	BP	pole plasm assembly	0.28150	0.5079853881278539	0.198985343855693	1	3
GO:0007320	BP	insemination	0.53903	0.7353284639282016	0.35662526949271	1	3-5
GO:0007338	BP	single fertilization	0.39838	0.6496342950819672	0.0605821328027586	1	5
GO:0007339	BP	binding of sperm to zona pellucida	0.94904	1	0.0652530593994244	1	1-2
GO:0007340	BP	acrosome reaction	0.30817	0.5335368937019094	0.159846836483983	1	2-5
GO:0007341	BP	penetration of zona pellucida	0.73354	0.8698589957991598	0.198139797068771	1	2
GO:0007342	BP	fusion of sperm to egg plasma membrane i...	0.53903	0.7353284639282016	0.040452274164076	1	5
GO:0007346	BP	regulation of mitotic cell cycle	0.98303	1	0.00690998242897711	0.8040284753763981	1-2
GO:0007350	BP	blastoderm segmentation	0.01216	0.06562082840236687	0.016101379266198	1	3-5
GO:0007351	BP	tripartite regional subdivision	0.22916	0.5079853881278539	0.127084815701436	1	3-5
GO:0007352	BP	zygotic specification of dorsal/ventral ...	0.48377	0.683935188913893	0.204622322435175	1	1
GO:0007354	BP	zygotic determination of anterior/poster...	0.62911	0.7917822575516693	0.201240135287486	1	5
GO:0007356	BP	thorax and anterior abdomen determinatio...	0.48377	0.683935188913893	0.201240135287486	1	5
GO:0007368	BP	determination of left/right symmetry	0.24084	0.5079853881278539	0.067661906149338	1	3-4
GO:0007369	BP	gastrulation	1.1e-07	2.5372762645914396E-6	8.38126152409691e-06	0.004950730650589685	4-5	+
GO:0007371	BP	ventral midline determination	0.28150	0.5079853881278539	0.204622322435175	1	1
GO:0007379	BP	segment specification	0.81978	0.9319504918975933	0.158537519519647	1	4-5
GO:0007386	BP	compartment pattern specification	0.02430	0.10847168674698796	0.1244645974274	1	2-4
GO:0007387	BP	anterior compartment pattern formation	0.28150	0.5079853881278539	0.198985343855693	1	3
GO:0007388	BP	posterior compartment specification	0.28150	0.5079853881278539	0.198985343855693	1	3
GO:0007389	BP	pattern specification process	0.00207	0.015641759082217974	9.7792257083806e-06	0.00563609374993002	3-5	+
GO:0007398	BP	ectoderm development	0.13454	0.37075591836734695	0.154794262860761	1	3-5
GO:0007399	BP	nervous system development	2.7e-16	2.0389299363057324E-14	0.000735963379614167	0.1750116699167305	2-5
GO:0007402	BP	ganglion mother cell fate determination	0.28150	0.5079853881278539	0.201240135287486	1	5
GO:0007403	BP	glial cell fate determination	0.28150	0.5079853881278539	0.198985343855693	1	3
GO:0007405	BP	neuroblast proliferation	0.00219	0.016381476340694007	0.0800942917198546	1	2-3
GO:0007406	BP	negative regulation of neuroblast prolif...	0.02430	0.10847168674698796	0.187855739631151	1	1
GO:0007409	BP	axonogenesis	1.2e-11	5.063060498220641E-10	0.00150829143493466	0.29418595245146256	4	+
GO:0007411	BP	axon guidance	6.7e-13	3.3236485355648534E-11	1.21491825826465e-05	0.006721899739326655	3-5	+
GO:0007412	BP	axon target recognition	0.07923	0.24310322981366456	0.352931435460489	1	2-4
GO:0007413	BP	axonal fasciculation	0.04067	0.16638492753623188	0.0840469109942876	1	3
GO:0007416	BP	synapse assembly	0.00213	0.01606442748091603	0.00612011553543776	0.7495251432128243	3-5
GO:0007417	BP	central nervous system development	2.8e-07	5.885957446808511E-6	0.00133594609324903	0.27392268373698364	5
GO:0007418	BP	ventral midline development	0.07923	0.24310322981366456	0.358420457257971	1	3
GO:0007420	BP	brain development	0.00114	0.009498130709768095	0.0725241407627376	1	5
GO:0007422	BP	peripheral nervous system development	0.02527	0.11195856502242153	0.00093364405133705	0.2091362674994992	4-5
GO:0007423	BP	sensory organ development	9.3e-05	0.0011594195583596214	0.000102655736939947	0.03778095308257243	3-5	+
GO:0007431	BP	salivary gland development	1.3e-05	2.0173821989528796E-4	0.000469701274483034	0.12553460698368843	3-5	+
GO:0007435	BP	salivary gland morphogenesis	6.3e-06	1.0520112676056337E-4	0.00075222463806079	0.17862268143616905	3-5	+
GO:0007440	BP	foregut morphogenesis	0.05670	0.21293481152993346	0.174490061827167	1	3-4
GO:0007442	BP	hindgut morphogenesis	0.13944	0.37075591836734695	0.212909107590544	1	3-5
GO:0007492	BP	endoderm development	6.7e-06	1.1125378151260505E-4	2.76416778035261e-05	0.013376315593412468	4-5	+
GO:0007494	BP	midgut development	0.10326	0.29962079295154187	0.470381983257866	1	3-5
GO:0007495	BP	visceral mesoderm-endoderm interaction i...	0.28150	0.5079853881278539	0.201240135287486	1	5
GO:0007498	BP	mesoderm development	0.00029	0.0030426902654867257	0.0173466702361991	1	4-5	+
GO:0007499	BP	ectoderm and mesoderm interaction	0.28150	0.5079853881278539	0.201240135287486	1	5
GO:0007500	BP	mesodermal cell fate determination	0.48377	0.683935188913893	0.201240135287486	1	5
GO:0007501	BP	mesodermal cell fate specification	0.31136	0.5335368937019094	0.0630841624484553	1	4-5
GO:0007507	BP	heart development	3.6e-10	1.2407441860465116E-8	0.00301099793114388	0.46147505134163047	2-5	+
GO:0007512	BP	adult heart development	0.63010	0.7917822575516693	0.357065007855536	1	2
GO:0007517	BP	muscle organ development	0.00015	0.0017249272550921434	0.00221665474961612	0.3717824582218325	3-5	+
GO:0007519	BP	skeletal muscle tissue development	0.01427	0.07566418604651162	0.236567733745389	1	2-5
GO:0007520	BP	myoblast fusion	0.25176	0.5079853881278539	0.068098827789129	1	3-5
GO:0007528	BP	neuromuscular junction development	0.15180	0.40199705159705157	0.347919606391204	1	3
GO:0007529	BP	establishment of synaptic specificity at...	0.48377	0.683935188913893	0.198985343855693	1	3
GO:0007530	BP	sex determination	0.98643	1	0.198985343855693	1	3
GO:0007538	BP	primary sex determination	0.48377	0.683935188913893	0.198985343855693	1	3
GO:0007542	BP	primary sex determination, germ-line	0.48377	0.683935188913893	0.198985343855693	1	3
GO:0007548	BP	sex differentiation	0.00606	0.038063041474654384	0.0116031127189604	1	2-5	+
GO:0007549	BP	dosage compensation	0.97909	1	0.0418244104216244	1	1
GO:0007565	BP	female pregnancy	0.00012	0.0014429208924949292	1.80409778685664e-06	0.0012900126389563905	5	+
GO:0007566	BP	embryo implantation	0.00902	0.05085169757489301	0.000161472062882108	0.05526139976376044	5	+
GO:0007567	BP	parturition	0.44988	0.683935188913893	0.177062740863789	1	4-5
GO:0007568	BP	aging	0.00109	0.00912	0.00155200819978718	0.3002430408315563	4-5	+
GO:0007569	BP	cell aging	0.13848	0.37075591836734695	0.0817955655186453	1	4
GO:0007584	BP	response to nutrient	0.00029	0.0030426902654867257	0.00107565184213754	0.23370699455533314	4-5	+
GO:0007585	BP	respiratory gaseous exchange	0.61930	0.7917822575516693	0.163069891580068	1	3-5
GO:0007586	BP	digestion	0.19635	0.4665181563126252	0.0822730599668638	1	4
GO:0007588	BP	excretion	0.63951	0.7993706441750132	0.17071413483081	1	4-5
GO:0007589	BP	body fluid secretion	0.21634	0.5079853881278539	0.0147317637451662	1	5
GO:0007595	BP	lactation	0.62182	0.7917822575516693	0.0444950128549418	1	3-5
GO:0007596	BP	blood coagulation	5.0e-09	1.4673267326732675E-7	1.36676017807723e-05	0.007320104535545782	5	+
GO:0007597	BP	blood coagulation, intrinsic pathway	0.70644	0.8630141823802163	0.362027996410896	1	5
GO:0007598	BP	blood coagulation, extrinsic pathway	0.48377	0.683935188913893	0.201240135287486	1	5
GO:0007599	BP	hemostasis	3.3e-09	1.0109767441860467E-7	9.01421650664852e-06	0.005231523470767651	5	+
GO:0007600	BP	sensory perception	0.90942	0.994290254518628	0.0164392738712598	1	3-5
GO:0007601	BP	visual perception	0.19399	0.46100329524954897	0.231694340493482	1	5
GO:0007602	BP	phototransduction	0.32558	0.5473732955190017	0.0427113554928861	1	2-4
GO:0007603	BP	phototransduction, visible light	0.42878	0.6805070798569727	0.0922188845870715	1	3-4
GO:0007605	BP	sensory perception of sound	0.26902	0.5079853881278539	0.0455893054914417	1	2-5
GO:0007606	BP	sensory perception of chemical stimulus	0.99996	1	0.0113714969119407	1	3-4
GO:0007608	BP	sensory perception of smell	0.99993	1	0.0390194574485602	1	3-4
GO:0007610	BP	behavior	0.03923	0.16155292810003474	0.000433214098695741	0.11807324952038403	3-5
GO:0007611	BP	learning or memory	0.00112	0.00934463054187192	0.0093648748211516	0.9347079869597277	3-5
GO:0007612	BP	learning	0.09540	0.284115146948003	0.159826844952716	1	3-5
GO:0007613	BP	memory	0.00960	0.05381446808510638	0.0081817053236265	0.8507391555552198	3-5
GO:0007614	BP	short-term memory	0.16183	0.4211274100087796	0.00149614899662868	0.2940415218287833	4
GO:0007616	BP	long-term memory	0.10866	0.3118549891067538	0.115371829678161	1	4
GO:0007617	BP	mating behavior	0.64655	0.8054530629400021	0.0250913029766776	1	4-5
GO:0007618	BP	mating	0.35697	0.5927501848739496	0.0485437236902057	1	4-5
GO:0007620	BP	copulation	0.12029	0.3397232586946165	0.265205276236605	1	5
GO:0007622	BP	rhythmic behavior	0.92865	1	0.260584396561954	1	3
GO:0007623	BP	circadian rhythm	0.57209	0.7679686413043478	0.0708304556548684	1	2-4
GO:0007625	BP	grooming behavior	0.96338	1	0.204622322435175	1	1
GO:0007626	BP	locomotory behavior	0.51412	0.7189675300778486	0.0184482048807689	1	4-5
GO:0007628	BP	adult walking behavior	0.99639	1	0.197012401352875	1	4
GO:0007631	BP	feeding behavior	0.87532	0.9709762275449101	0.000278371731689285	0.08615943113212521	4	+
GO:0007632	BP	visual behavior	0.21947	0.5079853881278539	0.0921159892061376	1	3-4
GO:0007634	BP	optokinetic behavior	0.28150	0.5079853881278539	0.197012401352875	1	4
GO:0007635	BP	chemosensory behavior	0.86023	0.9587963319268636	0.156746781582416	1	3-4
GO:0007638	BP	mechanosensory behavior	0.10326	0.29962079295154187	0.182621655704346	1	5
GO:0008015	BP	blood circulation	3.0e-08	7.649032258064515E-7	0.00187064904174254	0.32961551013226514	3-5	+
GO:0008016	BP	regulation of heart contraction	0.01210	0.06562082840236687	0.0305675382889773	1	3-5
GO:0008033	BP	tRNA processing	1.00000	1	6.24504587329265e-05	0.025468739416034572	1-2
GO:0008037	BP	cell recognition	0.00434	0.028697735638594533	0.031611914272861	1	3-5
GO:0008038	BP	neuron recognition	0.00014	0.0016177777777777777	0.0518036555299335	1	2-5
GO:0008039	BP	synaptic target recognition	0.28150	0.5079853881278539	0.198139797068771	1	2
GO:0008045	BP	motor neuron axon guidance	0.04067	0.16638492753623188	0.068098827789129	1	3-5
GO:0008052	BP	sensory organ boundary specification	0.28150	0.5079853881278539	0.201240135287486	1	5
GO:0008053	BP	mitochondrial fusion	0.26093	0.5079853881278539	0.0478615156407151	1	2-3
GO:0008063	BP	Toll signaling pathway	0.53903	0.7353284639282016	0.358420457257971	1	3
GO:0008064	BP	regulation of actin polymerization or de...	1.7e-07	3.718671586715867E-6	0.0288949133763176	1	2-4
GO:0008065	BP	establishment of blood-nerve barrier	0.48377	0.683935188913893	0.201240135287486	1	5
GO:0008088	BP	axo-dendritic transport	0.83628	0.9487068873791982	0.161187013663305	1	3
GO:0008089	BP	anterograde axonal transport	0.99459	1	0.235788530092324	1	1-3
GO:0008090	BP	retrograde axonal transport	0.64655	0.8054530629400021	0.0289329415728699	1	1
GO:0008104	BP	protein localization	0.00338	0.02323088695652174	6.71111019141071e-10	1.3616106648548635E-6	1-3
GO:0008150	BP	biological_process	1.00000	1	1	1	1
GO:0008152	BP	metabolic process	0.99998	1	2.14431462463045e-07	1.988390607009277E-4	1-2
GO:0008154	BP	actin polymerization or depolymerization	2.9e-07	6.0639153439153436E-6	0.0146168437874075	1	2-4
GO:0008156	BP	negative regulation of DNA replication	0.92927	1	0.0932841766509793	1	2-3
GO:0008202	BP	steroid metabolic process	0.00149	0.011952259810554804	0.0164209709411002	1	3-4
GO:0008203	BP	cholesterol metabolic process	0.00048	0.004634267100977199	0.0805849784437838	1	2-4
GO:0008204	BP	ergosterol metabolic process	0.07923	0.24310322981366456	0.162149508500602	1	1-2
GO:0008206	BP	bile acid metabolic process	0.43556	0.6835207624090006	0.0272679031075263	1	3-4
GO:0008207	BP	C21-steroid hormone metabolic process	0.20491	0.48549419664268584	0.00572466323926386	0.7112294184924944	3-5
GO:0008209	BP	androgen metabolic process	0.33797	0.565557137614679	0.337292791843403	1	4
GO:0008210	BP	estrogen metabolic process	0.48155	0.683935188913893	0.026028559657099	1	2-4
GO:0008211	BP	glucocorticoid metabolic process	0.52042	0.725041071680376	0.127084815701436	1	3-5
GO:0008212	BP	mineralocorticoid metabolic process	0.63010	0.7917822575516693	0.040452274164076	1	5
GO:0008213	BP	protein alkylation	1.00000	1	0.0369010459301979	1	1-2
GO:0008214	BP	protein dealkylation	0.95240	1	0.656233402959821	1	3-4
GO:0008215	BP	spermine metabolic process	0.80857	0.9247931622612386	0.197012401352875	1	4
GO:0008216	BP	spermidine metabolic process	0.76912	0.901056	0.156746781582416	1	3-4
GO:0008217	BP	regulation of blood pressure	0.00134	0.010903939601921757	0.0255309219735742	1	5
GO:0008219	BP	cell death	7.1e-25	1.0792E-22	5.4966499107012e-06	0.003455893707491773	5
GO:0008228	BP	opsonization	0.53903	0.7353284639282016	0.162149508500602	1	1-2
GO:0008272	BP	sulfate transport	0.86023	0.9587963319268636	0.358420457257971	1	3
GO:0008277	BP	regulation of G protein-coupled receptor...	0.12718	0.35790317588416803	0.0524348985816704	1	2-5
GO:0008283	BP	cell proliferation	1.5e-25	2.3712E-23	1.55247724971255e-14	1.8406170272591992E-10	5
GO:0008284	BP	positive regulation of cell proliferatio...	3.7e-16	2.7246708074534163E-14	2.69082027988767e-13	1.941883101464674E-9	5
GO:0008285	BP	negative regulation of cell proliferatio...	1.2e-09	3.887213114754099E-8	1.80540017749447e-05	0.00927763291211276	5
GO:0008286	BP	insulin receptor signaling pathway	0.02666	0.11745855072463768	0.152975812421257	1	1-3
GO:0008295	BP	spermidine biosynthetic process	0.73354	0.8698589957991598	0.198985343855693	1	3
GO:0008298	BP	intracellular mRNA localization	0.70042	0.8630141823802163	0.0620179736492188	1	3-4
GO:0008299	BP	isoprenoid biosynthetic process	0.02741	0.11916866886688668	0.197243503141211	1	4
GO:0008300	BP	isoprenoid catabolic process	0.43341	0.6805070798569727	0.156746781582416	1	3-4
GO:0008306	BP	associative learning	0.27765	0.5079853881278539	0.120723792502336	1	3-5
GO:0008333	BP	endosome to lysosome transport	0.66113	0.8218891978609626	0.00828286920023113	0.855521942334265	1-3
GO:0008334	BP	histone mRNA metabolic process	0.99724	1	0.0418244104216244	1	1
GO:0008340	BP	determination of adult lifespan	0.44988	0.683935188913893	0.127084815701436	1	3-5
GO:0008344	BP	adult locomotory behavior	0.54226	0.739479475500345	0.032488687339749	1	4-5
GO:0008347	BP	glial cell migration	0.00062	0.005702653219550038	0.0659358442410545	1	3-5	+
GO:0008348	BP	negative regulation of antimicrobial hum...	0.28150	0.5079853881278539	0.201240135287486	1	5
GO:0008354	BP	germ cell migration	0.10326	0.29962079295154187	0.127084815701436	1	3-5
GO:0008355	BP	olfactory learning	0.48377	0.683935188913893	0.198985343855693	1	3
GO:0008356	BP	asymmetric cell division	0.28068	0.5079853881278539	0.342144586088124	1	3
GO:0008358	BP	maternal determination of anterior/poste...	0.28150	0.5079853881278539	0.198985343855693	1	3
GO:0008360	BP	regulation of cell shape	1.3e-07	2.941374045801527E-6	0.0140268912046802	1	3
GO:0008361	BP	regulation of cell size	0.00062	0.005702653219550038	0.159407614509089	1	4-5	+
GO:0008366	BP	axon ensheathment	0.00202	0.0152834205488194	0.0442937613953278	1	3-4
GO:0008380	BP	RNA splicing	1.00000	1	3.99198602662115e-11	1.3522567523320102E-7	1
GO:0008406	BP	gonad development	0.00525	0.03366360194699838	0.0488462523550809	1	2-5
GO:0008542	BP	visual learning	0.16282	0.4232391843893883	0.150840669135655	1	3-4
GO:0008543	BP	fibroblast growth factor receptor signal...	7.2e-05	9.308964013086151E-4	0.00279852042702717	0.4394603732825712	3-5	+
GO:0008544	BP	epidermis development	6.5e-30	1.4820000000000002E-27	2.01277689220378e-10	5.166579570335099E-7	5	+
GO:0008582	BP	regulation of synaptic growth at neuromu...	0.31582	0.5335368937019094	0.156746781582416	1	3-4
GO:0008584	BP	male gonad development	0.00384	0.02597092983456931	0.193332393601267	1	2-5
GO:0008585	BP	female gonad development	0.06286	0.23130607076350093	0.0637571936169145	1	2-5
GO:0008589	BP	regulation of smoothened signaling pathw...	0.43858	0.683935188913893	0.298895545353388	1	3-5
GO:0008591	BP	regulation of Wnt signaling pathway, cal...	0.28150	0.5079853881278539	0.201240135287486	1	5
GO:0008592	BP	regulation of Toll signaling pathway	0.73354	0.8698589957991598	0.198985343855693	1	3
GO:0008593	BP	regulation of Notch signaling pathway	0.09068	0.2708747996976568	0.551437326249151	1	3-4
GO:0008594	BP	photoreceptor cell morphogenesis	0.62911	0.7917822575516693	0.201240135287486	1	5
GO:0008595	BP	anterior/posterior axis specification, e...	0.22916	0.5079853881278539	0.127084815701436	1	3-5
GO:0008608	BP	attachment of spindle microtubules to ki...	0.95240	1	0.0613991113793583	1	1
GO:0008610	BP	lipid biosynthetic process	0.00013	0.0015245103857566764	0.203699153677858	1	2-5
GO:0008611	BP	ether lipid biosynthetic process	0.22218	0.5079853881278539	0.0652530593994244	1	1-2
GO:0008617	BP	guanosine metabolic process	0.28150	0.5079853881278539	0.204622322435175	1	1
GO:0008625	BP	extrinsic apoptotic signaling pathway vi...	0.00018	0.0020113854853911406	0.00159060332881013	0.30091711418504113	2-3
GO:0008626	BP	granzyme-mediated apoptotic signaling pa...	0.31582	0.5335368937019094	0.35662526949271	1	3-5
GO:0008627	BP	intrinsic apoptotic signaling pathway in...	0.00264	0.019027258358662615	0.0964345613796596	1	2
GO:0008630	BP	intrinsic apoptotic signaling pathway in...	0.02473	0.10993583802024746	0.0401662563698278	1	3	+
GO:0008631	BP	intrinsic apoptotic signaling pathway in...	0.53418	0.7353284639282016	0.0200001342421023	1	1-3
GO:0008635	BP	activation of cysteine-type endopeptidas...	0.31136	0.5335368937019094	0.00785204800879987	0.8507391555552198	3
GO:0008637	BP	apoptotic mitochondrial changes	0.03690	0.15334258675078866	0.0173951810497512	1	2
GO:0008643	BP	carbohydrate transport	0.05788	0.2164748517350158	0.321573067206858	1	4-5
GO:0008645	BP	hexose transmembrane transport	0.05193	0.20173069462647444	0.110804409920166	1	5
GO:0008652	BP	cellular amino acid biosynthetic process	0.90901	0.9939336493590335	0.0781907630254652	1	2
GO:0008654	BP	phospholipid biosynthetic process	0.02819	0.1225148973607038	0.0607908709403	1	1-3
GO:0008655	BP	pyrimidine-containing compound salvage	0.56646	0.7611866439986399	0.105112028806485	1	5
GO:0009048	BP	dosage compensation by inactivation of X...	0.96342	1	0.0418244104216244	1	1
GO:0009051	BP	pentose-phosphate shunt, oxidative branc...	0.19309	0.4593248475120385	0.162149508500602	1	1-2
GO:0009052	BP	pentose-phosphate shunt, non-oxidative b...	0.80857	0.9247931622612386	0.204622322435175	1	1
GO:0009056	BP	catabolic process	0.75127	0.8875991150971598	1.53353890106135e-08	2.1211910079480595E-5	1-3
GO:0009057	BP	macromolecule catabolic process	0.55218	0.7499880948562264	6.67002577785944e-09	9.974032060470462E-6	1-3
GO:0009058	BP	biosynthetic process	0.99881	1	0.000180408816113669	0.060494902896588355	1
GO:0009059	BP	macromolecule biosynthetic process	0.99988	1	0.000188484375865244	0.06219759571295559	1
GO:0009060	BP	aerobic respiration	0.99983	1	0.102178263886338	1	1-2
GO:0009062	BP	fatty acid catabolic process	0.99997	1	0.372660759852168	1	4
GO:0009063	BP	cellular amino acid catabolic process	0.99994	1	0.0936600099250124	1	4	+
GO:0009064	BP	glutamine family amino acid metabolic pr...	0.97585	1	0.110939522393733	1	2-4
GO:0009065	BP	glutamine family amino acid catabolic pr...	0.74667	0.884151997604073	0.256552044708213	1	4
GO:0009066	BP	aspartate family amino acid metabolic pr...	0.99644	1	0.0932841766509793	1	2-3	+
GO:0009067	BP	aspartate family amino acid biosynthetic...	0.74667	0.884151997604073	0.0787517686761974	1	1-3
GO:0009068	BP	aspartate family amino acid catabolic pr...	0.99504	1	0.35662526949271	1	3-5
GO:0009069	BP	serine family amino acid metabolic proce...	0.99982	1	0.346204397448811	1	3-4
GO:0009072	BP	aromatic amino acid family metabolic pro...	0.99795	1	0.0387692856341434	1	4	+
GO:0009074	BP	aromatic amino acid family catabolic pro...	0.98426	1	0.0387692856341434	1	4
GO:0009081	BP	branched-chain amino acid metabolic proc...	0.99866	1	0.197012401352875	1	4
GO:0009082	BP	branched-chain amino acid biosynthetic p...	0.48377	0.683935188913893	0.197012401352875	1	4
GO:0009083	BP	branched-chain amino acid catabolic proc...	0.99866	1	0.197012401352875	1	4
GO:0009084	BP	glutamine family amino acid biosynthetic...	0.33797	0.565557137614679	0.0964345613796596	1	2
GO:0009085	BP	lysine biosynthetic process	0.48377	0.683935188913893	0.198985343855693	1	3
GO:0009086	BP	methionine biosynthetic process	0.86023	0.9587963319268636	0.162149508500602	1	1-2
GO:0009098	BP	leucine biosynthetic process	0.48377	0.683935188913893	0.197012401352875	1	4
GO:0009099	BP	valine biosynthetic process	0.48377	0.683935188913893	0.197012401352875	1	4
GO:0009100	BP	glycoprotein metabolic process	3.6e-05	5.009577464788732E-4	0.0701872339270197	1	4	+
GO:0009101	BP	glycoprotein biosynthetic process	0.00034	0.003457152658662093	0.0805898788702479	1	4	+
GO:0009108	BP	coenzyme biosynthetic process	0.99309	1	0.00302166673087261	0.46183087537491646	1-3
GO:0009109	BP	coenzyme catabolic process	0.70042	0.8630141823802163	0.0620179736492188	1	3-4
GO:0009110	BP	vitamin biosynthetic process	0.05845	0.2178507387613958	0.0199566139720609	1	5
GO:0009111	BP	vitamin catabolic process	0.31136	0.5335368937019094	0.0630841624484553	1	4-5
GO:0009112	BP	nucleobase metabolic process	0.49956	0.7004237653736991	0.336128798652466	1	1
GO:0009113	BP	purine nucleobase biosynthetic process	0.63779	0.7977253127967086	0.217770786189405	1	1-3
GO:0009115	BP	xanthine catabolic process	0.07923	0.24310322981366456	0.158537519519647	1	4-5
GO:0009116	BP	nucleoside metabolic process	0.52307	0.7283050992366413	0.0293980030738598	1	1
GO:0009117	BP	nucleotide metabolic process	0.99967	1	0.00394778791684902	0.554354406817702	1-3
GO:0009119	BP	ribonucleoside metabolic process	0.41118	0.6649775037511935	0.0198415716628556	1	1
GO:0009120	BP	deoxyribonucleoside metabolic process	0.16183	0.4211274100087796	0.177861935552836	1	2
GO:0009123	BP	nucleoside monophosphate metabolic proce...	0.99991	1	0.0016035068066268	0.30091711418504113	1-3
GO:0009124	BP	nucleoside monophosphate biosynthetic pr...	0.91451	0.9987500515843772	0.0033355741742053	0.495216407630852	1-3
GO:0009125	BP	nucleoside monophosphate catabolic proce...	0.12029	0.3397232586946165	0.265205276236605	1	5
GO:0009126	BP	purine nucleoside monophosphate metaboli...	0.99951	1	0.00198335850694845	0.3461680109540815	1-3
GO:0009127	BP	purine nucleoside monophosphate biosynth...	0.86547	0.9618496737907761	0.00404567300485755	0.5614690535437087	1-3
GO:0009128	BP	purine nucleoside monophosphate cataboli...	0.04470	0.1778596486576069	0.265205276236605	1	5
GO:0009129	BP	pyrimidine nucleoside monophosphate meta...	0.95181	1	0.362027996410896	1	5
GO:0009130	BP	pyrimidine nucleoside monophosphate bios...	0.93673	1	0.362027996410896	1	5
GO:0009132	BP	nucleoside diphosphate metabolic process	0.73014	0.8698589957991598	0.0034817118544502	0.5105198413860972	1-3
GO:0009133	BP	nucleoside diphosphate biosynthetic proc...	0.92903	1	0.204622322435175	1	1
GO:0009134	BP	nucleoside diphosphate catabolic process	0.90121	0.9866788955582232	0.201240135287486	1	5
GO:0009135	BP	purine nucleoside diphosphate metabolic ...	0.52993	0.7353284639282016	0.000485021512604204	0.12660687250601746	1-3
GO:0009136	BP	purine nucleoside diphosphate biosynthet...	0.86248	0.9587963319268636	0.204622322435175	1	1
GO:0009141	BP	nucleoside triphosphate metabolic proces...	0.99998	1	0.00264683948498836	0.4235591219211259	1-3
GO:0009142	BP	nucleoside triphosphate biosynthetic pro...	0.97945	1	0.0141343990851136	1	1-3
GO:0009143	BP	nucleoside triphosphate catabolic proces...	0.44988	0.683935188913893	0.0264166425072955	1	2
GO:0009144	BP	purine nucleoside triphosphate metabolic...	0.99983	1	0.00134748028602491	0.2754435563984713	1-3
GO:0009145	BP	purine nucleoside triphosphate biosynthe...	0.89835	0.9866788955582232	0.0141343990851136	1	1-3
GO:0009146	BP	purine nucleoside triphosphate catabolic...	0.22218	0.5079853881278539	0.00775223490797705	0.8507391555552198	2
GO:0009147	BP	pyrimidine nucleoside triphosphate metab...	0.98817	1	0.362027996410896	1	5
GO:0009148	BP	pyrimidine nucleoside triphosphate biosy...	0.99639	1	0.201240135287486	1	5
GO:0009150	BP	purine ribonucleotide metabolic process	0.99921	1	0.0103596249218752	0.9974083428262954	1-3
GO:0009151	BP	purine deoxyribonucleotide metabolic pro...	0.37626	0.6188871476137624	0.0262484803113058	1	1-2
GO:0009152	BP	purine ribonucleotide biosynthetic proce...	0.86070	0.9587963319268636	0.0106277237095114	1	1
GO:0009153	BP	purine deoxyribonucleotide biosynthetic ...	0.62911	0.7917822575516693	0.204622322435175	1	1
GO:0009154	BP	purine ribonucleotide catabolic process	0.28347	0.5110736496350364	0.117321472736906	1	2
GO:0009155	BP	purine deoxyribonucleotide catabolic pro...	0.53903	0.7353284639282016	0.0392145862820066	1	2
GO:0009156	BP	ribonucleoside monophosphate biosyntheti...	0.90499	0.989903260448381	0.00621107855818355	0.7530603823239871	1-3
GO:0009157	BP	deoxyribonucleoside monophosphate biosyn...	0.76912	0.901056	0.0418244104216244	1	1
GO:0009158	BP	ribonucleoside monophosphate catabolic p...	0.04470	0.1778596486576069	0.265205276236605	1	5
GO:0009161	BP	ribonucleoside monophosphate metabolic p...	0.99969	1	0.0028249121569078	0.4411008649597218	1-3
GO:0009162	BP	deoxyribonucleoside monophosphate metabo...	0.89219	0.9853567433628319	0.0418244104216244	1	1
GO:0009163	BP	nucleoside biosynthetic process	0.59594	0.7917822575516693	0.0513445874136763	1	5	+
GO:0009164	BP	nucleoside catabolic process	0.00996	0.05520605890603086	0.256237592756871	1	5
GO:0009165	BP	nucleotide biosynthetic process	0.94571	1	0.00601381508472232	0.7405022871087162	1
GO:0009166	BP	nucleotide catabolic process	0.43315	0.6805070798569727	0.000375080902366994	0.1067880420214119	1-3
GO:0009167	BP	purine ribonucleoside monophosphate meta...	0.99951	1	0.00198335850694845	0.3461680109540815	1-3
GO:0009168	BP	purine ribonucleoside monophosphate bios...	0.86547	0.9618496737907761	0.00404567300485755	0.5614690535437087	1-3
GO:0009169	BP	purine ribonucleoside monophosphate cata...	0.04470	0.1778596486576069	0.265205276236605	1	5
GO:0009173	BP	pyrimidine ribonucleoside monophosphate ...	0.94902	1	0.201240135287486	1	5
GO:0009174	BP	pyrimidine ribonucleoside monophosphate ...	0.94902	1	0.201240135287486	1	5
GO:0009176	BP	pyrimidine deoxyribonucleoside monophosp...	0.86248	0.9587963319268636	0.204622322435175	1	1
GO:0009177	BP	pyrimidine deoxyribonucleoside monophosp...	0.80857	0.9247931622612386	0.204622322435175	1	1
GO:0009179	BP	purine ribonucleoside diphosphate metabo...	0.52993	0.7353284639282016	0.000485021512604204	0.12660687250601746	1-3
GO:0009180	BP	purine ribonucleoside diphosphate biosyn...	0.86248	0.9587963319268636	0.204622322435175	1	1
GO:0009185	BP	ribonucleoside diphosphate metabolic pro...	0.57541	0.7723379327521792	0.000485021512604204	0.12660687250601746	1-3
GO:0009187	BP	cyclic nucleotide metabolic process	0.34050	0.5690679447420356	0.127064688662691	1	2-5
GO:0009188	BP	ribonucleoside diphosphate biosynthetic ...	0.86248	0.9587963319268636	0.204622322435175	1	1
GO:0009190	BP	cyclic nucleotide biosynthetic process	0.44988	0.683935188913893	0.127084815701436	1	3-5
GO:0009199	BP	ribonucleoside triphosphate metabolic pr...	0.99998	1	0.00437735130470492	0.5926348115498706	1-3
GO:0009200	BP	deoxyribonucleoside triphosphate metabol...	0.54516	0.7415577053694354	0.0105541998994387	1	1-2
GO:0009201	BP	ribonucleoside triphosphate biosynthetic...	0.95659	1	0.0190385708299783	1	1-3
GO:0009202	BP	deoxyribonucleoside triphosphate biosynt...	0.86248	0.9587963319268636	0.204622322435175	1	1
GO:0009203	BP	ribonucleoside triphosphate catabolic pr...	0.28150	0.5079853881278539	0.198139797068771	1	2
GO:0009204	BP	deoxyribonucleoside triphosphate catabol...	0.40109	0.6496342950819672	0.00775223490797705	0.8507391555552198	2
GO:0009205	BP	purine ribonucleoside triphosphate metab...	0.99996	1	0.00437735130470492	0.5926348115498706	1-3
GO:0009206	BP	purine ribonucleoside triphosphate biosy...	0.92178	1	0.0190385708299783	1	1-3
GO:0009207	BP	purine ribonucleoside triphosphate catab...	0.28150	0.5079853881278539	0.198139797068771	1	2
GO:0009208	BP	pyrimidine ribonucleoside triphosphate m...	0.93673	1	0.362027996410896	1	5
GO:0009209	BP	pyrimidine ribonucleoside triphosphate b...	0.98643	1	0.201240135287486	1	5
GO:0009214	BP	cyclic nucleotide catabolic process	0.70042	0.8630141823802163	0.102139289030066	1	2
GO:0009215	BP	purine deoxyribonucleoside triphosphate ...	0.22916	0.5079853881278539	0.0262484803113058	1	1-2
GO:0009216	BP	purine deoxyribonucleoside triphosphate ...	0.48377	0.683935188913893	0.204622322435175	1	1
GO:0009217	BP	purine deoxyribonucleoside triphosphate ...	0.43341	0.6805070798569727	0.0392145862820066	1	2
GO:0009218	BP	pyrimidine ribonucleotide metabolic proc...	0.96007	1	0.105112028806485	1	5
GO:0009219	BP	pyrimidine deoxyribonucleotide metabolic...	0.98426	1	0.162149508500602	1	1-2
GO:0009220	BP	pyrimidine ribonucleotide biosynthetic p...	0.98426	1	0.040452274164076	1	5
GO:0009221	BP	pyrimidine deoxyribonucleotide biosynthe...	0.92903	1	0.204622322435175	1	1
GO:0009223	BP	pyrimidine deoxyribonucleotide catabolic...	0.98111	1	0.198139797068771	1	2
GO:0009225	BP	nucleotide-sugar metabolic process	0.25273	0.5079853881278539	0.00815171952741238	0.8507391555552198	1-2
GO:0009226	BP	nucleotide-sugar biosynthetic process	0.66377	0.8247387465940054	0.104467414537839	1	1
GO:0009227	BP	nucleotide-sugar catabolic process	0.19309	0.4593248475120385	0.0392145862820066	1	2
GO:0009235	BP	cobalamin metabolic process	0.74851	0.8847791186440678	0.177062740863789	1	4-5
GO:0009237	BP	siderophore metabolic process	0.28150	0.5079853881278539	0.198985343855693	1	3
GO:0009240	BP	isopentenyl diphosphate biosynthetic pro...	0.07036	0.24158359687228498	0.355942406702957	1	1-2
GO:0009247	BP	glycolipid biosynthetic process	0.87066	0.9663494626474444	0.208439758301079	1	5
GO:0009249	BP	protein lipoylation	0.86248	0.9587963319268636	0.198985343855693	1	3
GO:0009250	BP	glucan biosynthetic process	0.21947	0.5079853881278539	0.100928703580955	1	1-2
GO:0009251	BP	glucan catabolic process	0.37537	0.6188871476137624	0.155883089271219	1	1
GO:0009256	BP	10-formyltetrahydrofolate metabolic proc...	0.13944	0.37075591836734695	0.0620179736492188	1	3-4
GO:0009257	BP	10-formyltetrahydrofolate biosynthetic p...	0.48377	0.683935188913893	0.198985343855693	1	3
GO:0009258	BP	10-formyltetrahydrofolate catabolic proc...	0.07923	0.24310322981366456	0.156746781582416	1	3-4
GO:0009259	BP	ribonucleotide metabolic process	0.99970	1	0.014131685889374	1	1
GO:0009260	BP	ribonucleotide biosynthetic process	0.92018	1	0.0129712310278575	1	1
GO:0009261	BP	ribonucleotide catabolic process	0.32558	0.5473732955190017	0.117321472736906	1	2
GO:0009262	BP	deoxyribonucleotide metabolic process	0.88227	0.9780451725105188	0.00170419974416334	0.31050481924830714	1-2
GO:0009263	BP	deoxyribonucleotide biosynthetic process	0.93673	1	0.0418244104216244	1	1
GO:0009264	BP	deoxyribonucleotide catabolic process	0.82624	0.9385744409313019	0.00153076570820421	0.2975206268273625	2
GO:0009265	BP	2'-deoxyribonucleotide biosynthetic proc...	0.86023	0.9587963319268636	0.0418244104216244	1	1
GO:0009266	BP	response to temperature stimulus	0.85554	0.9587963319268636	0.0959602184025728	1	1
GO:0009267	BP	cellular response to starvation	0.23082	0.5079853881278539	0.110694975654679	1	2
GO:0009268	BP	response to pH	0.06566	0.24034114232787895	0.386723664034918	1	5
GO:0009298	BP	GDP-mannose biosynthetic process	0.73354	0.8698589957991598	0.204622322435175	1	1
GO:0009299	BP	mRNA transcription	0.56511	0.7611866439986399	0.347689833718549	1	5
GO:0009301	BP	snRNA transcription	0.99598	1	0.012925404868987	1	1
GO:0009303	BP	rRNA transcription	0.93482	1	0.104467414537839	1	1
GO:0009304	BP	tRNA transcription	0.40109	0.6496342950819672	0.00853944533143149	0.8690443248879978	1
GO:0009306	BP	protein secretion	1.9e-10	6.764684684684684E-9	0.00217397267142325	0.3659682351861224	5	+
GO:0009308	BP	amine metabolic process	0.89004	0.9852767731092438	0.0542901147455279	1	1-2
GO:0009309	BP	amine biosynthetic process	0.39629	0.6480571365517241	0.17351793776591	1	3-4
GO:0009310	BP	amine catabolic process	0.17566	0.44694652649646	0.0315174157645088	1	4
GO:0009311	BP	oligosaccharide metabolic process	0.02518	0.11164326103216157	0.161187013663305	1	3
GO:0009312	BP	oligosaccharide biosynthetic process	0.00101	0.008541055634807419	0.513070120627001	1	4-5
GO:0009313	BP	oligosaccharide catabolic process	0.94902	1	0.198985343855693	1	3
GO:0009314	BP	response to radiation	0.30255	0.5335368937019094	0.132160896763566	1	1
GO:0009394	BP	2'-deoxyribonucleotide metabolic process	0.88764	0.9828034964512514	0.00424193639762933	0.5799782298386381	1-2
GO:0009395	BP	phospholipid catabolic process	0.36880	0.6108539815590948	0.313099385465429	1	4
GO:0009396	BP	folic acid-containing compound biosynthe...	0.94902	1	0.198985343855693	1	3
GO:0009397	BP	folic acid-containing compound catabolic...	0.19309	0.4593248475120385	0.156746781582416	1	3-4
GO:0009404	BP	toxin metabolic process	0.39629	0.6480571365517241	0.0390194574485602	1	3-4
GO:0009405	BP	pathogenesis	0.48377	0.683935188913893	0.198139797068771	1	2
GO:0009407	BP	toxin catabolic process	0.62911	0.7917822575516693	0.198139797068771	1	2
GO:0009408	BP	response to heat	0.90694	0.9919447084870849	0.139518113274145	1	1
GO:0009409	BP	response to cold	0.39899	0.6496342950819672	0.234844457819454	1	1-2
GO:0009410	BP	response to xenobiotic stimulus	0.32776	0.5508040481927711	0.0079741603969571	0.8507391555552198	2-5
GO:0009411	BP	response to UV	0.75945	0.895389737470167	0.0316620682335924	1	1
GO:0009414	BP	response to water deprivation	0.86248	0.9587963319268636	0.201240135287486	1	5
GO:0009415	BP	response to water	0.12029	0.3397232586946165	0.656233402959821	1	3-4
GO:0009416	BP	response to light stimulus	0.61980	0.7917822575516693	0.0108207479680631	1	1-4
GO:0009435	BP	NAD biosynthetic process	0.29927	0.5335368937019094	0.0922689155564351	1	1-3
GO:0009437	BP	carnitine metabolic process	0.96338	1	0.201240135287486	1	5
GO:0009443	BP	pyridoxal 5'-phosphate salvage	0.28150	0.5079853881278539	0.204622322435175	1	1
GO:0009445	BP	putrescine metabolic process	0.10326	0.29962079295154187	0.406892578283981	1	1-4
GO:0009446	BP	putrescine biosynthetic process	0.13944	0.37075591836734695	0.217770786189405	1	1-3
GO:0009447	BP	putrescine catabolic process	0.62911	0.7917822575516693	0.197012401352875	1	4
GO:0009448	BP	gamma-aminobutyric acid metabolic proces...	0.80857	0.9247931622612386	0.198139797068771	1	2
GO:0009449	BP	gamma-aminobutyric acid biosynthetic pro...	0.62911	0.7917822575516693	0.198139797068771	1	2
GO:0009451	BP	RNA modification	1.00000	1	0.000107435369899807	0.038935704011898616	1-2
GO:0009452	BP	7-methylguanosine RNA capping	0.45633	0.683935188913893	0.000981461247440131	0.21605684840199296	1
GO:0009566	BP	fertilization	0.34407	0.5747913090038045	0.100640252741754	1	2
GO:0009581	BP	detection of external stimulus	0.71714	0.8698589957991598	0.251201901684882	1	3-4
GO:0009582	BP	detection of abiotic stimulus	0.74104	0.8783135299410177	0.251201901684882	1	3-4
GO:0009583	BP	detection of light stimulus	0.51776	0.7238870943396226	0.0275495406260311	1	2-4
GO:0009584	BP	detection of visible light	0.52430	0.7295892957746478	0.0234404851351127	1	3-4
GO:0009593	BP	detection of chemical stimulus	0.99519	1	0.132095055954258	1	5
GO:0009595	BP	detection of biotic stimulus	0.00520	0.03336103896103896	0.0971357968218358	1	4-5
GO:0009597	BP	detection of virus	0.53903	0.7353284639282016	0.0395502304534153	1	3
GO:0009605	BP	response to external stimulus	1e-30	2.419591836734694E-28	1.44741501957795e-13	1.2644617611032972E-9	3-5
GO:0009607	BP	response to biotic stimulus	2.3e-21	2.5248888888888886E-19	2.07130421356292e-07	1.931479542606897E-4	5
GO:0009608	BP	response to symbiont	0.19309	0.4593248475120385	0.357065007855536	1	2
GO:0009609	BP	response to symbiotic bacterium	0.19309	0.4593248475120385	0.357065007855536	1	2
GO:0009611	BP	response to wounding	1.6e-23	2.039741935483871E-21	2.17930185250733e-08	2.7905615141704526E-5	5	+
GO:0009612	BP	response to mechanical stimulus	2.1e-07	4.518620689655173E-6	0.00265954328877434	0.4235591219211259	3-5	+
GO:0009615	BP	response to virus	3.5e-09	1.0585714285714286E-7	0.0669925250232571	1	3-5	+
GO:0009617	BP	response to bacterium	1.0e-15	6.933333333333333E-14	8.7440185920447e-11	2.6877170036702733E-7	5	+
GO:0009620	BP	response to fungus	0.01904	0.09532864864864866	0.0198017937843301	1	5
GO:0009628	BP	response to abiotic stimulus	0.00017	0.0019104454976303319	0.00933936100668067	0.9332838635357522	5
GO:0009629	BP	response to gravity	0.00810	0.04630356798457087	0.0587462249059587	1	5
GO:0009635	BP	response to herbicide	0.44988	0.683935188913893	0.400041004714273	1	2-5
GO:0009636	BP	response to toxic substance	0.00020	0.0021935245143385753	0.0819531679467655	1	5
GO:0009642	BP	response to light intensity	0.53903	0.7353284639282016	0.355255517071606	1	4
GO:0009645	BP	response to low light intensity stimulus	0.28150	0.5079853881278539	0.197012401352875	1	4
GO:0009648	BP	photoperiodism	0.42878	0.6805070798569727	0.155883089271219	1	1
GO:0009649	BP	entrainment of circadian clock	0.35697	0.5927501848739496	0.05337782752167	1	4
GO:0009650	BP	UV protection	0.44988	0.683935188913893	0.176140388460854	1	4
GO:0009651	BP	response to salt stress	0.13693	0.37075591836734695	0.0082211876175449	0.8507391555552198	4-5
GO:0009653	BP	anatomical structure morphogenesis	1e-30	2.419591836734694E-28	3.4021082592767e-12	1.7111985979023752E-8	3-5
GO:0009712	BP	catechol-containing compound metabolic p...	0.38665	0.6340418257261411	0.0199566139720609	1	5
GO:0009713	BP	catechol-containing compound biosyntheti...	0.12029	0.3397232586946165	0.0587462249059587	1	5
[truncated: 9,857 more rows]

## Sheet: up_mf
ids	namespace	name	sea pvalue	sea padjusted	minimal fsea pvalue	fsea padjusted	fsea interval	fgsea
GO:0000010	MF	trans-hexaprenyltranstransferase activit...	0.41144	0.7565586072423398	0.221846466012851	1	1
GO:0000014	MF	single-stranded DNA endodeoxyribonucleas...	0.92945	1	0.221846466012851	1	1
GO:0000030	MF	mannosyltransferase activity	0.75790	0.956540128331688	0.0654558672009475	1	2
GO:0000033	MF	alpha-1,3-mannosyltransferase activity	0.54849	0.8438561552346571	0.221846466012851	1	1
GO:0000035	MF	acyl binding	0.23282	0.622060981210856	0.209671964829219	1	2
GO:0000036	MF	acyl carrier activity	0.23282	0.622060981210856	0.209671964829219	1	2
GO:0000048	MF	peptidyltransferase activity	0.04164	0.5864263786008231	0.0533791806135893	1	4-5
GO:0000049	MF	tRNA binding	0.91896	1	0.00313043938933765	0.9917121173407893	1-2
GO:0000062	MF	fatty-acyl-CoA binding	0.31435	0.7565586072423398	0.110911291791603	1	2
GO:0000064	MF	L-ornithine transmembrane transporter ac...	0.54849	0.8438561552346571	0.192762935407508	1	4
GO:0000104	MF	succinate dehydrogenase activity	0.33097	0.7565586072423398	0.0491574544108313	1	1
GO:0000121	MF	glycerol-1-phosphatase activity	0.23282	0.622060981210856	0.221846466012851	1	1
GO:0000146	MF	microfilament motor activity	0.87172	1	0.323088307234548	1	3-5
GO:0000149	MF	SNARE binding	0.52896	0.8438561552346571	0.093013694725484	1	5
GO:0000166	MF	nucleotide binding	0.07852	0.622060981210856	0.00658300171664967	1	1
GO:0000170	MF	sphingosine hydroxylase activity	0.23282	0.622060981210856	0.192762935407508	1	4
GO:0000175	MF	3'-5'-exoribonuclease activity	0.35610	0.7565586072423398	0.00660163583603834	1	1-2
GO:0000179	MF	rRNA (adenine-N6,N6-)-dimethyltransferas...	0.65363	0.9035788428417653	0.191748393642205	1	3
GO:0000182	MF	rDNA binding	0.92945	1	0.221846466012851	1	1
GO:0000210	MF	NAD+ diphosphatase activity	0.23282	0.622060981210856	0.221846466012851	1	1
GO:0000213	MF	tRNA-intron endonuclease activity	0.65363	0.9035788428417653	0.221846466012851	1	1
GO:0000217	MF	DNA secondary structure binding	0.92972	1	0.0802448274796641	1	1-2
GO:0000224	MF	peptide-N4-(N-acetyl-beta-glucosaminyl)a...	0.23282	0.622060981210856	0.221846466012851	1	1
GO:0000253	MF	3-keto sterol reductase activity	0.65363	0.9035788428417653	0.221846466012851	1	1
GO:0000254	MF	C-4 methylsterol oxidase activity	0.41144	0.7565586072423398	0.192762935407508	1	4
GO:0000268	MF	peroxisome targeting sequence binding	0.33097	0.7565586072423398	0.186125168918687	1	1-2
GO:0000287	MF	magnesium ion binding	0.89869	1	0.268410575531363	1	3
GO:0000293	MF	ferric-chelate reductase activity	0.54849	0.8438561552346571	0.191748393642205	1	3
GO:0000295	MF	adenine nucleotide transmembrane transpo...	0.12414	0.622060981210856	0.0516282524204839	1	3
GO:0000309	MF	nicotinamide-nucleotide adenylyltransfer...	0.13735	0.622060981210856	0.346781770098521	1	3
GO:0000339	MF	RNA cap binding	0.93208	1	0.346781770098521	1	3
GO:0000340	MF	RNA 7-methylguanosine cap binding	0.76505	0.9598787291462217	0.346781770098521	1	3
GO:0000400	MF	four-way junction DNA binding	0.98564	1	0.209671964829219	1	2
GO:0000405	MF	bubble DNA binding	0.88008	1	0.209671964829219	1	2
GO:0000700	MF	mismatch base pair DNA N-glycosylase act...	0.23306	0.622060981210856	0.186125168918687	1	1-2
GO:0000701	MF	purine-specific mismatch base pair DNA N...	0.41144	0.7565586072423398	0.209671964829219	1	2
GO:0000702	MF	oxidized base lesion DNA N-glycosylase a...	0.73430	0.9350623007968127	0.209671964829219	1	2
GO:0000721	MF	(R,R)-butanediol dehydrogenase activity	0.23282	0.622060981210856	0.183970240108218	1	5
GO:0000774	MF	adenyl-nucleotide exchange factor activi...	0.65657	0.9035788428417653	0.186125168918687	1	1-2
GO:0000822	MF	inositol hexakisphosphate binding	0.54849	0.8438561552346571	0.221846466012851	1	1
GO:0000828	MF	inositol hexakisphosphate kinase activit...	0.65363	0.9035788428417653	0.221846466012851	1	1
GO:0000832	MF	inositol hexakisphosphate 5-kinase activ...	0.65363	0.9035788428417653	0.221846466012851	1	1
GO:0000900	MF	translation repressor activity, mRNA reg...	0.05914	0.6079977777777779	0.294943364701946	1	1-4
GO:0000976	MF	transcription regulatory region sequence...	0.08822	0.622060981210856	0.000666910307707463	0.3334587277119207	5
GO:0000977	MF	RNA polymerase II regulatory region sequ...	0.03480	0.5864263786008231	0.000257595375122671	0.17076787595603102	5
GO:0000978	MF	RNA polymerase II proximal promoter sequ...	0.31690	0.7565586072423398	0.0076505035337062	1	4-5
GO:0000979	MF	RNA polymerase II core promoter sequence...	0.76161	0.9598787291462217	0.0245017259212949	1	1
GO:0000980	MF	RNA polymerase II distal enhancer sequen...	0.47914	0.8408791901166781	0.0631719434220114	1	1-2
GO:0000981	MF	DNA-binding transcription factor activit...	0.25237	0.6652681340206185	0.00118864049323171	0.5053244953345495	2-5
GO:0000987	MF	proximal promoter sequence-specific DNA ...	0.31070	0.7565586072423398	0.00511309133341905	1	4-5
GO:0000992	MF	polymerase III regulatory region sequenc...	0.23306	0.622060981210856	0.186125168918687	1	1-2
GO:0000993	MF	RNA polymerase II complex binding	0.87539	1	0.0584400095622105	1	1-3
GO:0000995	MF	RNA polymerase III general transcription...	0.73430	0.9350623007968127	0.221846466012851	1	1
GO:0001002	MF	RNA polymerase III type 1 promoter seque...	0.41144	0.7565586072423398	0.221846466012851	1	1
GO:0001003	MF	RNA polymerase III type 2 promoter seque...	0.41144	0.7565586072423398	0.221846466012851	1	1
GO:0001006	MF	RNA polymerase III type 3 promoter seque...	0.41144	0.7565586072423398	0.209671964829219	1	2
GO:0001012	MF	RNA polymerase II regulatory region DNA ...	0.02946	0.5342497872340426	0.00035746133956014	0.21456013324680723	5
GO:0001016	MF	RNA polymerase III regulatory region DNA...	0.42233	0.7565586072423398	0.0802448274796641	1	1-2
GO:0001018	MF	mitochondrial promoter sequence-specific...	0.54849	0.8438561552346571	0.209671964829219	1	2
GO:0001025	MF	RNA polymerase III transcription factor ...	0.54849	0.8438561552346571	0.191748393642205	1	3
GO:0001030	MF	RNA polymerase III type 1 promoter DNA b...	0.73430	0.9350623007968127	0.221846466012851	1	1
GO:0001031	MF	RNA polymerase III type 2 promoter DNA b...	0.73430	0.9350623007968127	0.221846466012851	1	1
GO:0001032	MF	RNA polymerase III type 3 promoter DNA b...	0.73430	0.9350623007968127	0.209671964829219	1	2
GO:0001046	MF	core promoter sequence-specific DNA bind...	0.87273	1	0.04725148231352	1	1
GO:0001047	MF	core promoter binding	0.85498	0.9978015921532846	0.0388572296102656	1	1-2
GO:0001055	MF	RNA polymerase II activity	0.95849	1	0.209671964829219	1	2
GO:0001056	MF	RNA polymerase III activity	0.98128	1	0.209671964829219	1	2
GO:0001067	MF	regulatory region nucleic acid binding	0.13529	0.622060981210856	0.00579005770555051	1	5
GO:0001085	MF	RNA polymerase II transcription factor b...	0.97820	1	0.174417176149171	1	5
GO:0001091	MF	RNA polymerase II basal transcription fa...	0.85380	0.9968797260273974	0.353998420228835	1	2-3
GO:0001094	MF	TFIID-class transcription factor complex...	0.94588	1	0.209671964829219	1	2
GO:0001097	MF	TFIIH-class transcription factor complex...	0.65363	0.9035788428417653	0.191748393642205	1	3
GO:0001098	MF	basal transcription machinery binding	0.95538	1	0.132542716371585	1	1-3
GO:0001099	MF	basal RNA polymerase II transcription ma...	0.95538	1	0.132542716371585	1	1-3
GO:0001102	MF	RNA polymerase II activating transcripti...	0.65698	0.9036567294244218	0.352404366344472	1	4-5
GO:0001103	MF	RNA polymerase II repressing transcripti...	0.92416	1	0.0654558672009475	1	2
GO:0001134	MF	transcription regulator recruiting activ...	0.79618	0.974548712302537	0.221846466012851	1	1
GO:0001135	MF	RNA polymerase II transcription regulato...	0.23282	0.622060981210856	0.221846466012851	1	1
GO:0001156	MF	TFIIIC-class transcription factor comple...	0.54849	0.8438561552346571	0.191748393642205	1	3
GO:0001158	MF	enhancer sequence-specific DNA binding	0.62538	0.9035788428417653	0.140718429331849	1	1-2
GO:0001161	MF	intronic transcription regulatory region...	0.49051	0.8438561552346571	0.209633243740708	1	2-4
GO:0001162	MF	RNA polymerase II intronic transcription...	0.90801	1	0.209671964829219	1	2
GO:0001221	MF	transcription cofactor binding	0.91871	1	0.110911291791603	1	2
GO:0001222	MF	transcription corepressor binding	0.66666	0.912553329764454	0.0645863168546835	1	2-3
GO:0001223	MF	transcription coactivator binding	0.96483	1	0.0337942626450481	1	5
GO:0001227	MF	DNA-binding transcription repressor acti...	0.55530	0.8477027462686568	0.00891720320066118	1	2-5
GO:0001228	MF	DNA-binding transcription activator acti...	0.10336	0.622060981210856	0.00146218702133086	0.5815930109955791	3-5
GO:0001530	MF	lipopolysaccharide binding	0.41252	0.7565586072423398	0.0462022984553538	1	5
GO:0001540	MF	amyloid-beta binding	0.40171	0.7565586072423398	0.0816941530174178	1	3-5
GO:0001587	MF	Gq/11-coupled serotonin receptor activit...	0.23282	0.622060981210856	0.183970240108218	1	5
GO:0001601	MF	peptide YY receptor activity	0.23282	0.622060981210856	0.183970240108218	1	5
GO:0001602	MF	pancreatic polypeptide receptor activity	0.23282	0.622060981210856	0.183970240108218	1	5
GO:0001609	MF	G protein-coupled adenosine receptor act...	0.08619	0.622060981210856	0.183575386750188	1	3-5
GO:0001614	MF	purinergic nucleotide receptor activity	0.65657	0.9035788428417653	0.147768900473773	1	3-4
GO:0001618	MF	virus receptor activity	0.98333	1	0.0899836504438827	1	4	+
GO:0001635	MF	calcitonin gene-related peptide receptor...	0.54849	0.8438561552346571	0.183970240108218	1	5
GO:0001637	MF	G protein-coupled chemoattractant recept...	0.33097	0.7565586072423398	0.348420962071148	1	4
GO:0001653	MF	peptide receptor activity	0.16403	0.622060981210856	0.0107681967530699	1	4-5
GO:0001664	MF	G protein-coupled receptor binding	0.46193	0.8174083114186852	0.00132502377173497	0.5489481190686916	5	+
GO:0001665	MF	alpha-N-acetylgalactosaminide alpha-2,6-...	0.54849	0.8438561552346571	0.192762935407508	1	4
GO:0001671	MF	ATPase activator activity	0.40744	0.7565586072423398	0.0245017259212949	1	1
GO:0001727	MF	lipid kinase activity	0.73430	0.9350623007968127	0.192762935407508	1	4
GO:0001735	MF	prenylcysteine oxidase activity	0.41144	0.7565586072423398	0.191748393642205	1	3
GO:0001784	MF	phosphotyrosine residue binding	0.99647	1	0.348420962071148	1	4
GO:0001786	MF	phosphatidylserine binding	0.62410	0.9035788428417653	0.0391392884559091	1	4-5
GO:0001846	MF	opsonin binding	0.84366	0.9907054841670491	0.209671964829219	1	2
GO:0001848	MF	complement binding	0.71514	0.9350623007968127	0.161057017979401	1	2-3
GO:0001855	MF	complement component C4b binding	0.23282	0.622060981210856	0.209671964829219	1	2
GO:0001871	MF	pattern binding	0.03943	0.5864263786008231	0.03362197292861	1	3-5
GO:0001872	MF	(1->3)-beta-D-glucan binding	0.23282	0.622060981210856	0.183970240108218	1	5
GO:0001882	MF	nucleoside binding	0.86476	1	0.0396307880871442	1	2
GO:0001883	MF	purine nucleoside binding	0.80535	0.9814356918687589	0.0396307880871442	1	2
GO:0001888	MF	glucuronyl-galactosyl-proteoglycan 4-alp...	0.41144	0.7565586072423398	0.209671964829219	1	2
GO:0001965	MF	G-protein alpha-subunit binding	0.82599	0.9907054841670491	0.183575386750188	1	3-5
GO:0001968	MF	fibronectin binding	0.96483	1	0.0337942626450481	1	5
GO:0001972	MF	retinoic acid binding	0.76505	0.9598787291462217	0.334146217571387	1	5
GO:0002020	MF	protease binding	0.99559	1	0.116165353590271	1	2	+
GO:0002039	MF	p53 binding	0.81011	0.9845300712927756	0.0240467024627806	1	2
GO:0002054	MF	nucleobase binding	0.65363	0.9035788428417653	0.221846466012851	1	1
GO:0002055	MF	adenine binding	0.23282	0.622060981210856	0.221846466012851	1	1
GO:0002060	MF	purine nucleobase binding	0.54849	0.8438561552346571	0.221846466012851	1	1
GO:0002151	MF	G-quadruplex RNA binding	0.79618	0.974548712302537	0.221846466012851	1	1
GO:0002161	MF	aminoacyl-tRNA editing activity	0.84243	0.9907054841670491	0.0491574544108313	1	1
GO:0002951	MF	leukotriene-C(4) hydrolase	0.05419	0.5864263786008231	0.0371049087438673	1	4
GO:0003674	MF	molecular_function	1.00000	1	1	1	1
GO:0003676	MF	nucleic acid binding	1.00000	1	1.04943393113296e-11	9.391908966674426E-8	1-2
GO:0003677	MF	DNA binding	0.92050	1	4.83485287495967e-05	0.044677401101795355	2
GO:0003678	MF	DNA helicase activity	0.99994	1	0.0573067655768039	1	1-2
GO:0003680	MF	AT DNA binding	0.79618	0.974548712302537	0.183970240108218	1	5
GO:0003682	MF	chromatin binding	0.93006	1	0.00233748208731768	0.8524123405259856	1-2
GO:0003684	MF	damaged DNA binding	0.99641	1	0.0283332424639369	1	1-2
GO:0003688	MF	DNA replication origin binding	0.98575	1	0.348420962071148	1	4
GO:0003690	MF	double-stranded DNA binding	0.33720	0.7565586072423398	0.00300391506616689	0.9775831958058393	5
GO:0003691	MF	double-stranded telomeric DNA binding	0.90801	1	0.209671964829219	1	2
GO:0003696	MF	satellite DNA binding	0.65363	0.9035788428417653	0.221846466012851	1	1
GO:0003697	MF	single-stranded DNA binding	0.91931	1	0.000283289706140943	0.18438554364424506	1-2
GO:0003700	MF	DNA-binding transcription factor activit...	0.42060	0.7565586072423398	0.00402545538098313	1	2-5
GO:0003707	MF	steroid hormone receptor activity	0.01255	0.33241	0.062191494733643	1	4-5
GO:0003712	MF	transcription coregulator activity	0.89080	1	0.000144762325166281	0.10575921870005157	2
GO:0003713	MF	transcription coactivator activity	0.90005	1	0.00396916555485545	1	2
GO:0003714	MF	transcription corepressor activity	0.70099	0.9350623007968127	0.0163897145801364	1	2
GO:0003720	MF	telomerase activity	0.79618	0.974548712302537	0.183970240108218	1	5
GO:0003721	MF	telomerase RNA reverse transcriptase act...	0.23282	0.622060981210856	0.183970240108218	1	5
GO:0003723	MF	RNA binding	1.00000	1	8.70441367266899e-14	2.005764427759684E-9	1-2
GO:0003724	MF	RNA helicase activity	0.96959	1	0.00363765399136719	1	1
GO:0003725	MF	double-stranded RNA binding	0.99487	1	0.0126904968716511	1	2
GO:0003727	MF	single-stranded RNA binding	0.99084	1	0.168227281412542	1	2-3
GO:0003729	MF	mRNA binding	1.00000	1	0.00151999714318482	0.5877781558093225	1-2
GO:0003730	MF	mRNA 3'-UTR binding	0.97965	1	0.0468551076719778	1	1-2
GO:0003735	MF	structural constituent of ribosome	0.98329	1	1.73876503735863e-07	3.458017267075791E-4	1-2
GO:0003743	MF	translation initiation factor activity	0.99978	1	0.125713327574502	1	1
GO:0003746	MF	translation elongation factor activity	0.98899	1	0.183970240108218	1	5
GO:0003747	MF	translation release factor activity	0.84366	0.9907054841670491	0.221846466012851	1	1
GO:0003755	MF	peptidyl-prolyl cis-trans isomerase acti...	0.85718	0.9994570269037848	0.0573067655768039	1	1-2
GO:0003756	MF	protein disulfide isomerase activity	0.84243	0.9907054841670491	0.348420962071148	1	4
GO:0003774	MF	motor activity	0.70522	0.9350623007968127	0.212298315831022	1	4-5
GO:0003777	MF	microtubule motor activity	0.62961	0.9035788428417653	0.337814046523252	1	5
GO:0003779	MF	actin binding	0.68624	0.9350623007968127	0.0026449256978736	0.9017433345950393	3-5	+
GO:0003785	MF	actin monomer binding	0.64906	0.9035788428417653	0.0462022984553538	1	5
GO:0003796	MF	lysozyme activity	0.23282	0.622060981210856	0.192762935407508	1	4
GO:0003810	MF	protein-glutamine gamma-glutamyltransfer...	0.65363	0.9035788428417653	0.183970240108218	1	5
GO:0003823	MF	antigen binding	0.99899	1	0.183970240108218	1	5	+
GO:0003824	MF	catalytic activity	0.00133	0.09716600000000002	0.000205989795352848	0.14180812873156254	1
GO:0003828	MF	alpha-N-acetylneuraminate alpha-2,8-sial...	0.54849	0.8438561552346571	0.192762935407508	1	4
GO:0003831	MF	beta-N-acetylglucosaminylglycopeptide be...	0.73430	0.9350623007968127	0.221846466012851	1	1
GO:0003836	MF	beta-galactoside (CMP) alpha-2,3-sialylt...	0.54849	0.8438561552346571	0.192762935407508	1	4
GO:0003839	MF	gamma-glutamylcyclotransferase activity	0.54849	0.8438561552346571	0.209671964829219	1	2
GO:0003841	MF	1-acylglycerol-3-phosphate O-acyltransfe...	0.97559	1	0.191748393642205	1	3
GO:0003845	MF	11-beta-hydroxysteroid dehydrogenase [NA...	0.23282	0.622060981210856	0.183970240108218	1	5
GO:0003846	MF	2-acylglycerol O-acyltransferase activit...	0.23306	0.622060981210856	0.141848452080177	1	4-5
GO:0003854	MF	3-beta-hydroxy-delta5-steroid dehydrogen...	0.54849	0.8438561552346571	0.192762935407508	1	4
GO:0003857	MF	3-hydroxyacyl-CoA dehydrogenase activity	0.88008	1	0.221846466012851	1	1
GO:0003858	MF	3-hydroxybutyrate dehydrogenase activity	0.41144	0.7565586072423398	0.191748393642205	1	3
GO:0003865	MF	3-oxo-5-alpha-steroid 4-dehydrogenase ac...	0.41144	0.7565586072423398	0.192762935407508	1	4
GO:0003868	MF	4-hydroxyphenylpyruvate dioxygenase acti...	0.23282	0.622060981210856	0.183970240108218	1	5
GO:0003872	MF	6-phosphofructokinase activity	0.54849	0.8438561552346571	0.209671964829219	1	2
GO:0003873	MF	6-phosphofructo-2-kinase activity	0.65363	0.9035788428417653	0.209671964829219	1	2
GO:0003875	MF	ADP-ribosylarginine hydrolase activity	0.41144	0.7565586072423398	0.192762935407508	1	4
GO:0003876	MF	AMP deaminase activity	0.41144	0.7565586072423398	0.221846466012851	1	1
GO:0003883	MF	CTP synthase activity	0.41144	0.7565586072423398	0.209671964829219	1	2
GO:0003884	MF	D-amino-acid oxidase activity	0.23282	0.622060981210856	0.183970240108218	1	5
GO:0003886	MF	DNA (cytosine-5-)-methyltransferase acti...	0.13735	0.622060981210856	0.186125168918687	1	1-2
GO:0003887	MF	DNA-directed DNA polymerase activity	0.95214	1	0.0802448274796641	1	1-2
GO:0003896	MF	DNA primase activity	0.54849	0.8438561552346571	0.221846466012851	1	1
GO:0003899	MF	DNA-directed 5'-3' RNA polymerase activi...	0.99866	1	0.0802448274796641	1	1-2
GO:0003906	MF	DNA-(apurinic or apyrimidinic site) endo...	0.84243	0.9907054841670491	0.346781770098521	1	3
GO:0003916	MF	DNA topoisomerase activity	0.73430	0.9350623007968127	0.221846466012851	1	1
GO:0003917	MF	DNA topoisomerase type I activity	0.54849	0.8438561552346571	0.221846466012851	1	1
GO:0003920	MF	GMP reductase activity	0.41144	0.7565586072423398	0.191748393642205	1	3
GO:0003924	MF	GTPase activity	0.64281	0.9035788428417653	0.0806550369367799	1	5
GO:0003933	MF	GTP cyclohydrolase activity	0.23282	0.622060981210856	0.209671964829219	1	2
GO:0003934	MF	GTP cyclohydrolase I activity	0.23282	0.622060981210856	0.209671964829219	1	2
GO:0003937	MF	IMP cyclohydrolase activity	0.23282	0.622060981210856	0.221846466012851	1	1
GO:0003939	MF	L-iditol 2-dehydrogenase activity	0.23282	0.622060981210856	0.183970240108218	1	5
GO:0003940	MF	L-iduronidase activity	0.23282	0.622060981210856	0.191748393642205	1	3
GO:0003941	MF	L-serine ammonia-lyase activity	0.54849	0.8438561552346571	0.221846466012851	1	1
GO:0003943	MF	N-acetylgalactosamine-4-sulfatase activi...	0.41144	0.7565586072423398	0.221846466012851	1	1
GO:0003945	MF	N-acetyllactosamine synthase activity	0.73430	0.9350623007968127	0.221846466012851	1	1
GO:0003947	MF	(N-acetylneuraminyl)-galactosylglucosylc...	0.23282	0.622060981210856	0.192762935407508	1	4
GO:0003950	MF	NAD+ ADP-ribosyltransferase activity	0.63264	0.9035788428417653	0.12447417383927	1	2-4
GO:0003951	MF	NAD+ kinase activity	0.20980	0.622060981210856	0.245833377079983	1	3
[truncated: 2,356 more rows]

## Sheet: down_mf
ids	namespace	name	sea pvalue	sea padjusted	minimal fsea pvalue	fsea padjusted	fsea interval	fgsea
[truncated: 2,528 more rows]

[truncated: 2 more sheets: up_cc, down_cc]
