# Supplementary material for: Fold-Change-Specific Enrichment Analysis (FSEA): Quantification of Transcriptional Response Magnitude for Functional Gene Groups
Source: Genes (Basel). 2020 Apr 17;11(4):434. doi: 10.3390/genes11040434 (PMC7230499; doi:10.3390/genes11040434)
Supplement: Supplementary file 1 [file genes-11-00434-s001.zip › Supplementary Files/Table S3.xlsx]

## Sheet: Annotation
Tables which represent FSEA results for 30 transcriptomic experiments from Table S1 and three GO vocabularies:
up_bp - biological processes in uDEG's;
down_bp - biological processes in dDEG's;
up_mf - molecular functions in uDEG's;
down_mf - molecular functions in dDEG's;
up_cc - cellular components in uDEG's;
down_cc - cellular components in dDEG's;
Each table consists of following columns:
id - GO term id
name - GO term full name
interval - interval for which FSEA showed minimal p-value
Each column denoted with the number from 1 to 30 represents adjusted fsea minimal p-value
Numbers correspond to the serial numbers of experiments from Table S1

## Sheet: bp_up
id	name	interval	4	5	6	7	9	10	11	12	13	14	15	16	17	18	19	20	21	22	23	24	25	26	27	28	29	30
GO:0007623	circadian rhythm	5	6.42828e-06				0.000420261						8.80212e-15			8.57829e-11	3.0334e-10	2.02328e-12		1.19946e-09	1.66937e-05			3.23301e-10
GO:0048511	rhythmic process	5	6.42828e-06				0.000420261						8.80212e-15			8.57829e-11	3.0334e-10	2.02328e-12		1.19946e-09	1.66937e-05			3.23301e-10
GO:0006022	aminoglycan metabolic process	5		0.0136501
GO:0006030	chitin metabolic process	5		0.0136501
GO:0006040	amino sugar metabolic process	5		0.0136501
GO:0010467	gene expression	1-2		0.0177847								0.00277397			1.1955e-11					0.000176259				5.3329e-05			5.86488e-08	2.38843e-08
GO:0016192	vesicle-mediated transport	1-4		0.0136501									0.00847382					0.00111806				0.00542462
GO:0030163	protein catabolic process	1-3		0.0215289															0.00205623						1.78541e-05	0.000291864
GO:0044267	cellular protein metabolic process	1-2		0.0215289											1.94666e-09					5.14907e-28			2.04068e-09	3.30392e-22
GO:1901071	glucosamine-containing compound metabolic process	5		0.0136501
GO:0010154	fruit development	4-5			0.00391284
GO:0010162	seed dormancy process	4-5			0.000145145
GO:0010431	seed maturation	4-5			0.000145145
GO:0016192	vesicle-mediated transport	1-3			0.000213267									0.0457276										5.3329e-05	0.000513311
GO:0022611	dormancy process	4-5			0.000145145
GO:0032504	multicellular organism reproduction	4-5			0.00391284																		0.0434102
GO:0048193	Golgi vesicle transport	1-3			0.00391284								0.0377389
GO:0048316	seed development	5			0.00391284
GO:0048609	multicellular organismal reproductive process	4-5			0.00391284
GO:1901135	carbohydrate derivative metabolic process	1-3			0.00818068														8.9728e-08
GO:0000070	mitotic sister chromatid segregation	5				0.0254025																	4.72146e-07
GO:0000226	microtubule cytoskeleton organization	5				0.025046																	0.00027859
GO:0000278	mitotic cell cycle	5				4.17422e-06																	8.05089e-13
GO:0000280	nuclear division	5				0.00438906																	9.02519e-12
GO:0007017	microtubule-based process	5				0.0254025																	0.000788752
GO:0007049	cell cycle	5				0.000460327																	6.19068e-13
GO:0007059	chromosome segregation	5				0.00658442																	7.65572e-09
GO:0010564	regulation of cell cycle process	5				0.0244376																	0.00190742
GO:0022402	cell cycle process	5				0.00117106																	8.91661e-13
GO:0048285	organelle fission	5				0.00729599																	1.59919e-11
GO:0051301	cell division	5				0.000246071																	8.11506e-13
GO:0051726	regulation of cell cycle	5				0.00117106																	0.000959646
GO:0098813	nuclear chromosome segregation	5				0.0484698																	3.80562e-08
GO:0140014	mitotic nuclear division	5				0.00729599																	2.56456e-08
GO:1903047	mitotic cell cycle process	5				4.17422e-06																	1.26264e-11
GO:0009266	response to temperature stimulus	5					0.0141317						3.52214e-06			1.1074e-05		4.81408e-07		0.0067168				2.80388e-05
GO:0009409	response to cold	5					0.0159617		0.0286577				4.2482e-10			2.00226e-06		1.1394e-11		0.0148792	0.000260892			0.000769695
GO:0009414	response to water deprivation	5					0.00288391						6.11328e-11			0.00164986		1.01929e-14		0.00506975	0.0306887			8.25055e-06		0.024495
GO:0009415	response to water	5					0.00288391						3.41375e-11			0.00194816		3.82414e-15		0.00432481	0.0392125			1.01844e-06		0.0184868
GO:0009612	response to mechanical stimulus	4-5					0.0294502
GO:0009628	response to abiotic stimulus	5					0.0159617						0.00152565			0.00066376		0.000300419						2.95293e-05
GO:0009719	response to endogenous stimulus	2-5					0.0244104
GO:0009725	response to hormone	2-5					0.0244104
GO:0010033	response to organic substance	2-5					0.00336993							0.000425785
GO:0010200	response to chitin	4-5					0.00272412							0.0109988								6.58926e-24
GO:0010243	response to organonitrogen compound	4-5					0.00288391							0.0102628								1.06204e-23
GO:0010286	heat acclimation	4-5					0.00379652							0.00170617
GO:0016192	vesicle-mediated transport	1-2					0.0159617									0.0101244				8.95028e-05	1.40976e-06					2.25843e-11
GO:0022622	root system development	1-2					0.0204037
GO:0033554	cellular response to stress	2-4					0.0204037
GO:0042221	response to chemical	2-5					0.0371161
GO:0042493	response to drug	2-5					0.0181623
GO:0048193	Golgi vesicle transport	1-2					0.0423018											0.0180076		4.42504e-05	0.00302661			0.00031168		4.66131e-11
GO:0048364	root development	1-2					0.0204037
GO:0099402	plant organ development	1-2					0.0159617													0.0488545					0.011494
GO:1901700	response to oxygen-containing compound	2-5					0.0109024
GO:0006396	RNA processing	1-2						0.028477							1.47885e-15		0.00563062										1.68881e-08	6.12279e-09
GO:0006399	tRNA metabolic process	1						0.0420402														0.0417734						6.03419e-07
GO:0006511	ubiquitin-dependent protein catabolic process	1-3						0.0420402											0.00173129		6.33527e-07					8.09402e-07
GO:0006914	autophagy	1-4						0.0420402
GO:0006996	organelle organization	1-3						0.0321268																2.31523e-06
GO:0007186	G protein-coupled receptor signaling pathway	4-5						0.00029693																			4.22219e-06	4.88868e-08
GO:0008015	blood circulation	2-5						0.0420402
GO:0009056	catabolic process	1-3						0.0448228										0.0101855							2.1159e-05
GO:0009894	regulation of catabolic process	1-3						0.0222716							0.0176269
GO:0010608	posttranscriptional regulation of gene expression	1-3						0.0420402
GO:0019941	modification-dependent protein catabolic process	1-3						0.0420402											0.00173129		1.26746e-06					3.8259e-06
GO:0031329	regulation of cellular catabolic process	1-3						0.00475939							0.00286115
GO:0032501	multicellular organismal process	5						0.0420402															0.00126759
GO:0043632	modification-dependent macromolecule catabolic process	1-3						0.0332728											0.00173129		1.26746e-06					3.8259e-06
GO:0044248	cellular catabolic process	1-3						0.00668053							3.57947e-07			0.0186182							0.000438121
GO:0044265	cellular macromolecule catabolic process	1-3						0.00668053								0.00945028			0.00258893		6.695e-06					9.5752e-06
GO:0061919	process utilizing autophagic mechanism	1-4						0.0420402
GO:0070647	protein modification by small protein conjugation or removal	1-3						0.0420402										0.020869
GO:0001101	response to acid chemical	5							0.00560329				2.19036e-12	1.09897e-05		9.67909e-15	9.00071e-06	2.53384e-19		0.00092581	0.00102666			2.17657e-06		4.10614e-06
GO:0001510	RNA methylation	1-4							0.00918087		0.000949662						1.84808e-07		0.00277741
GO:0006139	nucleobase-containing compound metabolic process	1-3							0.0286577	3.54193e-05					0.00184756
GO:0006220	pyrimidine nucleotide metabolic process	1-4							0.0349021
GO:0006221	pyrimidine nucleotide biosynthetic process	1-4							0.0349021
GO:0006364	rRNA processing	1-4							0.0349021														0.00022231
GO:0006396	RNA processing	1-3							0.0185884	3.54193e-05									4.74839e-05			7.80779e-07
GO:0006412	translation	1							8.50029e-07		7.21393e-29																5.21714e-11	2.023e-10
GO:0006518	peptide metabolic process	1							8.50029e-07		7.21393e-29																7.44298e-07	2.14725e-07
GO:0006725	cellular aromatic compound metabolic process	1-3							0.0198549	5.5256e-05
GO:0006753	nucleoside phosphate metabolic process	1-4							5.17191e-05				0.0377389	0.000703279								0.000169952
GO:0006793	phosphorus metabolic process	1-4							0.018049				0.0193425	0.000372299
GO:0006796	phosphate-containing compound metabolic process	1-4							0.0302212				0.0226239	0.00048171
GO:0006807	nitrogen compound metabolic process	1-3							0.000774835								3.45461e-05						2.28993e-08		2.06202e-09
GO:0006996	organelle organization	1-4							0.00167077		0.0154047		8.51141e-05	1.8746e-11		0.000786164		0.000810252	8.22651e-05	0.000100122
GO:0007623	circadian rhythm	4-5							0.000168904
GO:0009117	nucleotide metabolic process	1-4							5.17191e-05				0.0411213	0.000797724								0.000193562
GO:0009165	nucleotide biosynthetic process	1-4							0.000589256					0.000167678
GO:0009218	pyrimidine ribonucleotide metabolic process	1-4							0.0396412
GO:0009220	pyrimidine ribonucleotide biosynthetic process	1-4							0.0396412
GO:0009259	ribonucleotide metabolic process	1-4							0.00721425					0.0027968								0.033346
GO:0009260	ribonucleotide biosynthetic process	1-4							0.0188535					0.00124562
GO:0009451	RNA modification	1-4							0.001076		0.000426021						1.41096e-07		0.00131795
GO:0009719	response to endogenous stimulus	5							0.000168904				8.28114e-08			4.72187e-13	0.0175894	2.61477e-13		0.00262998	0.00377228	0.00767683		2.88156e-05		2.53998e-05
GO:0009725	response to hormone	5							0.000139628				8.28114e-08			4.72187e-13	0.0175894	2.61477e-13		0.00262998	0.00377228	0.0100592		2.88156e-05		2.53998e-05
GO:0009737	response to abscisic acid	5							0.0349021				7.22477e-09			6.69112e-08		1.2001e-12		0.0157045	0.00303877			0.000871321
GO:0009813	flavonoid biosynthetic process	5							0.0480607								0.0166159	1.60294e-05		0.0157045				0.0127522	0.0029069	0.00389739
GO:0010033	response to organic substance	5							0.000214698				6.6492e-05			9.03877e-11	0.0417034	2.73964e-08		0.0110655				0.000610672		0.000101207
GO:0016043	cellular component organization	1-4							0.000168904				2.61342e-06	2.2765e-09		3.96426e-05		2.1621e-05	5.43108e-06	2.02617e-06	0.000385919
GO:0016072	rRNA metabolic process	1-4							0.0349021						0.0284229								0.00134971
GO:0019538	protein metabolic process	1							0.0188324		1.50403e-12																0.00497233	0.0135781
GO:0019637	organophosphate metabolic process	1-4							5.03777e-05				0.00116247	0.00028777				0.0177737				0.000826652
GO:0019693	ribose phosphate metabolic process	1-4							0.00173948					0.00048171								0.00136562
GO:0022607	cellular component assembly	1-3							0.00452781							0.000254122		9.56222e-05		8.00228e-06	1.08114e-08			4.97668e-09	1.50251e-06
GO:0022613	ribonucleoprotein complex biogenesis	1-4							0.004384					0.0315462					0.000450852				6.1249e-12
GO:0032259	methylation	1-4							0.00409523		2.23969e-06								0.000675353			0.0170043
GO:0033365	protein localization to organelle	1-2							0.00969173						2.5513e-06												0.000448805	0.00910603
GO:0033993	response to lipid	5							0.0251167				1.33428e-10	0.01559		6.69112e-08		2.02328e-12		0.0128528	0.00442025			0.000394631
GO:0034470	ncRNA processing	1-4							0.0189703						1.74865e-05								3.12534e-07
GO:0034641	cellular nitrogen compound metabolic process	1-3							0.0079999	1.76588e-05					1.04284e-05		0.000377462								0.000513311
GO:0034660	ncRNA metabolic process	1-4							0.00765928						4.95543e-05								2.08688e-07
GO:0042221	response to chemical	5							0.0293843				0.0123411	5.24551e-05		5.41688e-09		1.59544e-06						0.00692826		0.016471
GO:0042254	ribosome biogenesis	1-4							0.00521506					0.0368569					0.000450852				8.58458e-08
GO:0043043	peptide biosynthetic process	1							8.50029e-07		7.21393e-29																4.56445e-10	1.01903e-09
GO:0043414	macromolecule methylation	1-4							0.00409523		2.23969e-06								0.000675353			0.0170043
GO:0043603	cellular amide metabolic process	1-2							8.97536e-06					0.00871303	2.42087e-10					6.31792e-18				1.21312e-09
GO:0043604	amide biosynthetic process	1							1.41276e-06		1.74089e-28
GO:0043933	protein-containing complex subunit organization	1-3							0.0363013					0.0105029		0.000221126				1.9723e-05	2.91861e-06			2.20406e-08
GO:0044085	cellular component biogenesis	1-3							5.17191e-05													2.91292e-05			4.94544e-06
GO:0044238	primary metabolic process	1-3							0.0153796								0.000198936					0.000671175
GO:0044267	cellular protein metabolic process	1							0.0363355		3.82732e-13																0.000358532	0.000759254
GO:0044281	small molecule metabolic process	1-4							0.0327266
GO:0046390	ribose phosphate biosynthetic process	1-4							0.0188535					0.00124562
GO:0046483	heterocycle metabolic process	1-3							0.029659	3.04622e-05					0.00230866
GO:0048511	rhythmic process	4-5							0.000168904
GO:0055086	nucleobase-containing small molecule metabolic process	1-4							5.33173e-05				0.0484393	0.00021303														0.00449714
GO:0065003	protein-containing complex assembly	1-3							0.0458026							0.000655836				1.4429e-05	1.39679e-06			5.6628e-09
GO:0071840	cellular component organization or biogenesis	1-4							2.46339e-06				4.16233e-05			0.00038072		0.000117887	1.24663e-08	3.42379e-07		8.51185e-09
GO:0072527	pyrimidine-containing compound metabolic process	1-4							0.0309957
GO:0072528	pyrimidine-containing compound biosynthetic process	1-4							0.0309957
GO:0072594	establishment of protein localization to organelle	1-2							0.00969173						7.05435e-09												0.0115205
GO:0090407	organophosphate biosynthetic process	1-4							0.000280765				0.0284649	3.82115e-05			0.00242298					0.0342562
GO:0097305	response to alcohol	5							0.0349021				7.22477e-09			6.69112e-08		1.2001e-12		0.0157045	0.00303877			0.000871321
GO:1901135	carbohydrate derivative metabolic process	1-4							0.00216818					2.48862e-05														0.00867878
GO:1901137	carbohydrate derivative biosynthetic process	1-4							0.0349021					0.000150164								0.0150557
GO:1901293	nucleoside phosphate biosynthetic process	1-4							0.000589256					0.000167678
GO:1901360	organic cyclic compound metabolic process	1-3							0.0302212	3.54193e-05																		7.41845e-14
GO:1901564	organonitrogen compound metabolic process	1-4							2.23307e-05				0.00224283	1.10523e-10				2.1621e-05	8.88311e-13							0.0117334
GO:1901566	organonitrogen compound biosynthetic process	1							5.17853e-06		1.75766e-15													8.15045e-10			6.57484e-05	5.41804e-05
GO:1901700	response to oxygen-containing compound	5							0.00173948				5.62974e-10	3.29098e-06		1.24594e-14	9.00071e-06	2.05075e-15		0.000716825				5.09922e-07		4.96733e-08
GO:0000375	RNA splicing, via transesterification reactions	1-3								0.00222821					1.76831e-07
GO:0000377	RNA splicing, via transesterification reactions with bulged adenosine as nucleophile	1-3								0.00299557					2.47114e-07
GO:0000398	mRNA splicing, via spliceosome	1-3								0.00299557					2.47114e-07
GO:0006397	mRNA processing	1-3								0.0187387
GO:0006807	nitrogen compound metabolic process	1-4								0.0223537	2.2634e-07			2.4959e-14					2.11864e-05
GO:0007005	mitochondrion organization	1-3								0.00353113
GO:0007010	cytoskeleton organization	3-5								0.00862541
GO:0007155	cell adhesion	3-5								0.00791402																	1.27876e-06	2.02092e-06
GO:0008152	metabolic process	1-4								0.0121285	0.000817128			1.07778e-07					2.10735e-05				2.52629e-10
GO:0008283	cell proliferation	4-5								0.0079674																	0.00606118	0.00660329
GO:0008380	RNA splicing	1-3								0.0294588						0.00194816			0.00456631	0.0351744
GO:0008544	epidermis development	5								0.0435023
GO:0009888	tissue development	4-5								0.00896545					0.00419611				0.0135078								0.000219796	4.01227e-08
GO:0009913	epidermal cell differentiation	5								0.0442447
GO:0010467	gene expression	1-3								0.000247329							8.7906e-05								3.41872e-06
GO:0016070	RNA metabolic process	1-3								0.000410153																		2.17955e-07
GO:0016071	mRNA metabolic process	1-3								0.00185722														0.0060277
GO:0022610	biological adhesion	3-5								0.00791402																	9.28451e-07	1.41465e-06
GO:0023052	signaling	4-5								0.0332609																	9.91441e-12	2.22648e-11
GO:0030029	actin filament-based process	3-5								0.0223537
GO:0030855	epithelial cell differentiation	4-5								0.000410153
GO:0032501	multicellular organismal process	4-5								0.00876861					0.0133258												2.45989e-18	1.59381e-22
GO:0034330	cell junction organization	4-5								0.00751832
GO:0034660	ncRNA metabolic process	1-3								0.0423476							0.0186092
GO:0042493	response to drug	4-5								0.0160037				0.000352548								1.00299e-16		0.00487997	0.033328
GO:0043170	macromolecule metabolic process	1-4								0.0098783	9.93363e-07			2.4959e-14				0.00818422	0.00134428							0.0235961
GO:0043588	skin development	5								0.00791402
GO:0044237	cellular metabolic process	1-4								0.00943652	1.03226e-05			2.04928e-08					4.5957e-06				5.60881e-11
GO:0044260	cellular macromolecule metabolic process	1-4								0.0299803				1.8746e-11					0.00748046							0.0159834
GO:0044271	cellular nitrogen compound biosynthetic process	1-3								0.00862541					0.0333389		0.00215657								0.00548792			5.02087e-09
GO:0048731	system development	3-5								0.0299803
GO:0060429	epithelium development	4-5								0.0280358					0.00207855													0.00378573
GO:0090304	nucleic acid metabolic process	1-3								7.99543e-05
GO:0006139	nucleobase-containing compound metabolic process	1-4									3.97829e-05			6.02567e-11									3.22428e-05	0.000839135
GO:0006725	cellular aromatic compound metabolic process	1-4									0.000380754			2.25003e-07									0.000167488	0.0174511
GO:0009058	biosynthetic process	1									1.97642e-05
GO:0009059	macromolecule biosynthetic process	1									2.53491e-10
GO:0009553	embryo sac development	2-4									0.0150209
GO:0009733	response to auxin	5									0.023717							0.0227335
GO:0009987	cellular process	1-3									0.000203469														1.99765e-06
GO:0010035	response to inorganic substance	1-2									0.00215047
GO:0010038	response to metal ion	1-2									3.1031e-05								0.0130667
GO:0010467	gene expression	1									4.87409e-08
GO:0014070	response to organic cyclic compound	3-5									0.00428793											0.00932737
GO:0016070	RNA metabolic process	1-4									0.014301			6.02183e-05									1.08662e-07
GO:0022613	ribonucleoprotein complex biogenesis	1-3									0.0020205						8.67699e-05					0.00130641
GO:0034641	cellular nitrogen compound metabolic process	1-4									1.16408e-08			5.55103e-12					0.0131136				4.07708e-08	1.72517e-06
GO:0034645	cellular macromolecule biosynthetic process	1									5.14914e-11
GO:0042254	ribosome biogenesis	1-3									0.00298162				1.75545e-06		8.67699e-05					0.00263553
GO:0043412	macromolecule modification	1-4									0.0454267		0.0140227	1.65322e-06				0.0289177	0.000117023					1.50908e-06
GO:0043603	cellular amide metabolic process	1									3.95056e-27																0.00114612	0.00243481
GO:0044238	primary metabolic process	1									1.50877e-05	0.00599323
GO:0044248	cellular catabolic process	1-2									0.0428721								0.00131795			0.0282965	0.00178987	8.2037e-05		0.00238881
GO:0044249	cellular biosynthetic process	1									1.03226e-05
GO:0044260	cellular macromolecule metabolic process	1									8.93833e-07
GO:0044271	cellular nitrogen compound biosynthetic process	1									9.82048e-08
GO:0046483	heterocycle metabolic process	1-4									0.000311345			1.00505e-09									0.000116475	0.00271019
GO:0046686	response to cadmium ion	1-2									6.45202e-05								0.000887354
GO:0065007	biological regulation	2-5									0.00922641
GO:0071704	organic substance metabolic process	1-4									0.000839769			1.27499e-08					2.66677e-05				1.4801e-08
GO:0090304	nucleic acid metabolic process	1-4									0.00150948			1.88451e-07									0.0047891	0.00625897
GO:1901360	organic cyclic compound metabolic process	1-4									0.000525003			1.90286e-07									0.000201745	0.0171884
GO:1901564	organonitrogen compound metabolic process	1									2.2634e-07																0.00155433	0.00244166
GO:1901576	organic substance biosynthetic process	1									7.01624e-06
GO:0001775	cell activation	5										0.0425105			0.0324556
GO:0002250	adaptive immune response	5										0.00861137
GO:0002252	immune effector process	5										0.0167348				0.029888
GO:0002376	immune system process	5										9.7337e-05				8.34915e-09
GO:0002682	regulation of immune system process	5										0.00484175					0.0186092	0.0187237
GO:0006139	nucleobase-containing compound metabolic process	1-2										0.00133279															2.51193e-18	8.38327e-18
GO:0006351	transcription, DNA-templated	1-2										0.0011284
GO:0006355	regulation of transcription, DNA-templated	1-2										0.00266721
GO:0006725	cellular aromatic compound metabolic process	1-2										0.000850929			0.00134566												1.32373e-17	3.6484e-17
GO:0006807	nitrogen compound metabolic process	1										0.006029
GO:0006950	response to stress	5										0.00198594	0.0205686			3.13943e-07		2.47012e-05				0.00125261		0.0315487
GO:0006952	defense response	5										4.14138e-09				3.2655e-12		0.00563848
GO:0006954	inflammatory response	5										0.0464163
GO:0006955	immune response	5										2.11473e-06				1.64503e-07
GO:0007267	cell-cell signaling	2-4										0.00011819
GO:0007268	chemical synaptic transmission	2-4										8.91671e-06
GO:0007399	nervous system development	2-4										1.08681e-06
GO:0007409	axonogenesis	2-4										0.0227525
GO:0008152	metabolic process	1										0.0041368								4.2589e-08				1.60382e-08
GO:0009058	biosynthetic process	1-2										0.000166439								0.000288924				0.0234367			1.16158e-05
GO:0009059	macromolecule biosynthetic process	1-2										0.00059921								2.77825e-13				2.72283e-10			1.82999e-05	5.22273e-07
GO:0009607	response to biotic stimulus	5										0.001461				1.9816e-09		0.0478049
GO:0009615	response to virus	5										8.5393e-05
GO:0009889	regulation of biosynthetic process	1-2										0.000611047														0.0235845
GO:0010468	regulation of gene expression	1-2										0.00125794														0.00403176
GO:0010556	regulation of macromolecule biosynthetic process	1-2										0.000726953														0.0449429
GO:0016070	RNA metabolic process	1-2										0.000442495			4.73646e-07												3.06825e-06
GO:0018130	heterocycle biosynthetic process	1-2										0.001461
GO:0019058	viral life cycle	5										0.0350362
GO:0019219	regulation of nucleobase-containing compound metabolic process	1-2										0.00337537
GO:0019221	cytokine-mediated signaling pathway	5										0.00251856
GO:0019438	aromatic compound biosynthetic process	1-2										0.00133279
GO:0022008	neurogenesis	2-4										0.00102021
GO:0022412	cellular process involved in reproduction in multicellular organism	5										0.0350362
GO:0030182	neuron differentiation	2-4										0.00102021
GO:0031326	regulation of cellular biosynthetic process	1-2										0.000996356														0.0257856
GO:0032774	RNA biosynthetic process	1-2										0.00106317
GO:0032990	cell part morphogenesis	2-4										0.0078752
GO:0034340	response to type I interferon	5										0.0312192
GO:0034641	cellular nitrogen compound metabolic process	1-2										0.0127749								0.000739212							8.72146e-22	9.96286e-22
GO:0034645	cellular macromolecule biosynthetic process	1-2										0.000406121			0.0460422					3.10523e-13			0.0146004	1.94783e-10			3.95375e-06	2.26695e-07
GO:0034654	nucleobase-containing compound biosynthetic process	1-2										0.00251856
GO:0042391	regulation of membrane potential	2-4										0.00737301
GO:0043207	response to external biotic stimulus	5										0.00166932				3.71121e-09
GO:0044237	cellular metabolic process	1										0.00102021												5.30316e-09
GO:0044249	cellular biosynthetic process	1-2										8.5393e-05								3.67247e-05				0.00294114			1.73167e-06	1.02701e-05
GO:0044260	cellular macromolecule metabolic process	1-2										0.0036686			0.00399944					1.26903e-14				3.56819e-16			6.03863e-07	2.38843e-08
GO:0044271	cellular nitrogen compound biosynthetic process	1-2										0.0114402								0.0216057							5.96086e-09
GO:0045087	innate immune response	5										0.006029				1.24533e-07
GO:0046483	heterocycle metabolic process	1-2										0.00106562															1.87705e-18	2.07954e-18
GO:0048167	regulation of synaptic plasticity	1-4										0.00427858
GO:0048666	neuron development	2-4										0.0270714
GO:0048699	generation of neurons	2-4										0.00291717
GO:0048812	neuron projection morphogenesis	2-4										0.00427858
GO:0048858	cell projection morphogenesis	2-4										0.0078752
GO:0050776	regulation of immune response	5										0.0329168					0.014881	0.0108744
GO:0050803	regulation of synapse structure or activity	1-4										0.00920131
GO:0050804	modulation of chemical synaptic transmission	1-4										8.91671e-06
GO:0050806	positive regulation of synaptic transmission	1-4										0.0406403
GO:0050807	regulation of synapse organization	1-4										0.016886
GO:0050808	synapse organization	2-4										0.000211382
GO:0050877	nervous system process	2-4										0.033314
GO:0051252	regulation of RNA metabolic process	1-2										0.000811415
GO:0051607	defense response to virus	5										0.00018047
GO:0051640	organelle localization	1-4										0.006029									0.0498127
GO:0051648	vesicle localization	1-4										0.0106022
GO:0051649	establishment of localization in cell	1-4										0.016886		0.000204743
GO:0051656	establishment of organelle localization	1-4										0.0131174
GO:0051707	response to other organism	5										0.00166932				3.71121e-09
GO:0060337	type I interferon signaling pathway	5										0.0312192
GO:0061564	axon development	2-4										0.0350362
GO:0071357	cellular response to type I interferon	5										0.0312192
GO:0071704	organic substance metabolic process	1-2										0.00968207			4.73646e-07									3.01942e-09	2.57434e-07		4.31752e-10	1.52955e-10
GO:0080090	regulation of primary metabolic process	1-2										0.0312192														0.0136254
GO:0090304	nucleic acid metabolic process	1-2										0.000464254			0.000179301												2.2358e-09	3.67646e-11
GO:0097479	synaptic vesicle localization	1-4										0.016886
GO:0097529	myeloid leukocyte migration	5										0.0486822
GO:0097659	nucleic acid-templated transcription	1-2										0.00133279
GO:0098542	defense response to other organism	5										8.5393e-05				6.68644e-10
GO:0098916	anterograde trans-synaptic signaling	2-4										8.91671e-06
GO:0099003	vesicle-mediated transport in synapse	1-4										0.0305429
GO:0099177	regulation of trans-synaptic signaling	1-4										8.91671e-06
GO:0099504	synaptic vesicle cycle	1-4										0.00263182
GO:0099536	synaptic signaling	2-4										8.91671e-06
GO:0099537	trans-synaptic signaling	2-4										8.91671e-06
GO:0120039	plasma membrane bounded cell projection morphogenesis	2-4										0.00964101
GO:1901360	organic cyclic compound metabolic process	1-2										0.000726953			0.00392535												7.16216e-14
GO:1901362	organic cyclic compound biosynthetic process	1-2										0.00106317
GO:1901576	organic substance biosynthetic process	1-2										8.45162e-05								0.000699253				0.0260899			1.34899e-06
GO:1903506	regulation of nucleic acid-templated transcription	1-2										0.00251856
GO:2000112	regulation of cellular macromolecule biosynthetic process	1-2										0.00102021														0.0449429
GO:2001141	regulation of RNA biosynthetic process	1-2										0.00187758
GO:0000096	sulfur amino acid metabolic process	1-3											0.0301472							0.0216057	0.0299274				0.0013204
GO:0000097	sulfur amino acid biosynthetic process	1-3											0.0180407							0.0372181					0.0168515
GO:0000278	mitotic cell cycle	1											0.000249926														0.000927083	3.46921e-05
GO:0000394	RNA splicing, via endonucleolytic cleavage and ligation	1-3											0.0116878			0.00194816					0.0451098					0.0202432
GO:0001510	RNA methylation	3-4											5.34452e-10
GO:0006081	cellular aldehyde metabolic process	1-4											0.0153797
GO:0006090	pyruvate metabolic process	1-4											0.025088	0.00718275			0.00386725				0.00442499	0.00423785				0.0464609
GO:0006098	pentose-phosphate shunt	1-3											0.0186741									0.0359496
GO:0006355	regulation of transcription, DNA-templated	5											0.014663				6.18418e-05
GO:0006396	RNA processing	1-4											0.0316152	9.38051e-09		0.00127106		0.0207895					7.48423e-18	0.0267896
GO:0006412	translation	3-4											6.11328e-11					5.48573e-16								6.18268e-15
GO:0006464	cellular protein modification process	1-2											0.000106089	0.000393301		0.00858187		0.00060947		3.83564e-05					0.000760259	1.02349e-10
GO:0006486	protein glycosylation	1											0.007509								0.00394567			0.000282983		1.13347e-06
GO:0006508	proteolysis	1-4											0.0150229	0.000500737				0.00237392
GO:0006511	ubiquitin-dependent protein catabolic process	1-4											0.0118488	5.24551e-05		0.00743919		0.000972155
GO:0006518	peptide metabolic process	3-4											1.28979e-10					5.48573e-16								7.71519e-15
GO:0006626	protein targeting to mitochondrion	2-4											0.018666
GO:0006732	coenzyme metabolic process	1-3											0.007509							0.0132864						0.0019143
GO:0006739	NADP metabolic process	1-3											0.0150229
GO:0006807	nitrogen compound metabolic process	3-4											0.0401363					0.000353232
GO:0007005	mitochondrion organization	2-4											0.0213722
GO:0007033	vacuole organization	1-2											0.027214					0.017512
GO:0008652	cellular amino acid biosynthetic process	1-3											0.018666						0.0298687	0.00544123					0.000114516
GO:0009057	macromolecule catabolic process	1-2											0.035084		3.2988e-09					5.92853e-06		3.72181e-05	0.000994437	1.95306e-09	2.6479e-06	4.28889e-05		0.0162577
GO:0009100	glycoprotein metabolic process	1											0.0050645								0.0011061			5.3329e-05		8.09402e-07
GO:0009101	glycoprotein biosynthetic process	1											0.007509								0.00394567			0.000282983		1.13347e-06
GO:0009269	response to desiccation	5											0.00461275					0.00701459
GO:0009451	RNA modification	3-4											2.00626e-08
GO:0009631	cold acclimation	5											0.00461275					0.00543474		0.000139307				9.34409e-05
GO:0009718	anthocyanin-containing compound biosynthetic process	5											0.0191739					8.14468e-05		0.000628023				0.0248957	6.26122e-05	1.97124e-09
GO:0009723	response to ethylene	5											0.0246977			1.02526e-05		0.00325478			0.0465281	0.00142519
GO:0009739	response to gibberellin	5											0.035084
GO:0009753	response to jasmonic acid	5											0.0153797			2.84038e-05	0.000763404	2.82294e-07			0.0136355
GO:0009812	flavonoid metabolic process	4-5											0.0102671
GO:0009813	flavonoid biosynthetic process	4-5											0.007509
GO:0009853	photorespiration	1-4											0.0396375
GO:0009889	regulation of biosynthetic process	5											0.00290085				4.58677e-08
GO:0009987	cellular process	3-4											0.014663					0.0121598
GO:0010467	gene expression	4											0.0256701			0.0144275		0.000109323								0.0253261
GO:0010556	regulation of macromolecule biosynthetic process	5											0.0253998				1.21754e-07
GO:0014070	response to organic cyclic compound	5											0.00119			4.15169e-13	0.00354034	1.00947e-05			0.000205221					0.00181447
GO:0019219	regulation of nucleobase-containing compound metabolic process	5											0.0186741				1.41751e-08
GO:0019222	regulation of metabolic process	5											0.0271121				4.31471e-07
GO:0019362	pyridine nucleotide metabolic process	2-3											0.048714
GO:0019538	protein metabolic process	1-4											4.17478e-05	1.40028e-10				3.70021e-08	5.78303e-10							5.58701e-07
GO:0019682	glyceraldehyde-3-phosphate metabolic process	1-4											0.025088								0.00680465
GO:0019752	carboxylic acid metabolic process	1-4											0.035084
GO:0019941	modification-dependent protein catabolic process	1-4											0.0118488	0.000368782		0.00743919		0.000972155
GO:0022607	cellular component assembly	1-4											0.00081017	0.00519868					0.00032349
GO:0022613	ribonucleoprotein complex biogenesis	2-4											0.0118488
GO:0030163	protein catabolic process	1-4											0.0117214	0.00182048				0.00900243			1.43145e-05
GO:0030244	cellulose biosynthetic process	1											0.0226239													0.00146575
GO:0031323	regulation of cellular metabolic process	5											0.00461275			0.00317767	1.41096e-07
GO:0031326	regulation of cellular biosynthetic process	5											0.014663				4.97523e-07
GO:0032259	methylation	3-4											0.000248099
GO:0033365	protein localization to organelle	1-4											0.0281398	7.33185e-08		0.00670804	0.0213581
GO:0034622	cellular protein-containing complex assembly	1-4											0.000171873	0.0184881				0.0004567	0.000352057
GO:0034641	cellular nitrogen compound metabolic process	3-4											0.00098924					1.22697e-07
GO:0035966	response to topologically incorrect protein	1-4											0.0312634
GO:0036211	protein modification process	1-2											0.000106089	0.000393301		0.00858187		0.00060947		3.83564e-05					0.000760259	1.02349e-10
GO:0042254	ribosome biogenesis	2-4											0.0118488
GO:0042538	hyperosmotic salinity response	5											0.00210307					4.39808e-06
GO:0043043	peptide biosynthetic process	3-4											6.11328e-11					5.48573e-16								6.18268e-15
GO:0043094	cellular metabolic compound salvage	1-4											0.0468432					0.0253976
GO:0043248	proteasome assembly	1-4											0.0186741					0.0148194
GO:0043413	macromolecule glycosylation	1											0.007509								0.00394567			0.000282983		1.13347e-06
GO:0043414	macromolecule methylation	3-4											0.000248099
GO:0043603	cellular amide metabolic process	3-4											7.53349e-08					1.46938e-13								3.49285e-13
GO:0043604	amide biosynthetic process	3-4											9.01021e-10					1.59816e-15								7.71519e-15
GO:0043632	modification-dependent macromolecule catabolic process	1-4											0.0118488	0.000368782		0.00743919		0.000972155
GO:0043933	protein-containing complex subunit organization	1-4											6.6492e-05					0.000481702	0.000938533
GO:0044085	cellular component biogenesis	2-4											0.0125511
GO:0044238	primary metabolic process	2-4											0.0365981					0.00184081
GO:0044257	cellular protein catabolic process	1-4											0.00882141	0.00241447				0.00556668			2.07169e-05
GO:0044265	cellular macromolecule catabolic process	1-4											0.0010729	1.93371e-06				0.000329097
GO:0044267	cellular protein metabolic process	1-4											0.000171873	9.4196e-11				6.90374e-07	3.88309e-11							1.4039e-09
GO:0044271	cellular nitrogen compound biosynthetic process	3-5											0.000185368													0.00561638
GO:0044281	small molecule metabolic process	1-3											0.0186741						6.1102e-09
GO:0050794	regulation of cellular process	5											0.0436528				9.76345e-07
GO:0050896	response to stimulus	5											0.00549347			2.36029e-08	0.00941159	2.83887e-05				0.00720573	0.0219503	0.033499
GO:0051156	glucose 6-phosphate metabolic process	1-3											0.0186741									0.0359496
GO:0051171	regulation of nitrogen compound metabolic process	5											0.0226239				3.43598e-07
GO:0051252	regulation of RNA metabolic process	5											0.00848859				5.31955e-05
GO:0051274	beta-glucan biosynthetic process	1											0.0351843												0.0159578	0.000264236
GO:0051603	proteolysis involved in cellular protein catabolic process	1-4											0.0115584	0.00119774				0.00818422			2.90384e-05
GO:0051788	response to misfolded protein	1-4											0.0186741					0.0148194
GO:0065003	protein-containing complex assembly	1-4											0.000171873	0.0315462				0.0004567	0.00108642
GO:0070085	glycosylation	1											0.007509								0.00394567			0.000282983		1.13347e-06
GO:0070585	protein localization to mitochondrion	2-4											0.018666
GO:0070647	protein modification by small protein conjugation or removal	1-2											0.0377389			0.0168334				0.0026709			0.0391871		0.000249147		0.00331836	8.9629e-05
GO:0071229	cellular response to acid chemical	5											0.0196177			5.60364e-08	0.0057863	2.25396e-05								0.00449963
GO:0072524	pyridine-containing compound metabolic process	2-3											0.035084
GO:0072594	establishment of protein localization to organelle	1-4											0.035084	9.85322e-08		0.0094327	0.0241166						0.00327414
GO:0072655	establishment of protein localization to mitochondrion	2-4											0.018666
GO:0080090	regulation of primary metabolic process	5											0.0184588				4.32683e-08
GO:0080129	proteasome core complex assembly	1-4											0.00142919					0.00389058
GO:0080167	response to karrikin	5											0.0186741					0.000324057		0.000702763				0.00031781
GO:1901566	organonitrogen compound biosynthetic process	3-4											0.00119					3.98641e-06
GO:1901575	organic substance catabolic process	1-4											0.0276851	0.00297228	0.000150545						2.02918e-05
GO:1903506	regulation of nucleic acid-templated transcription	5											0.014663				6.18418e-05
GO:2000112	regulation of cellular macromolecule biosynthetic process	5											0.0253998				1.21754e-07
GO:2001141	regulation of RNA biosynthetic process	5											0.014663				6.18418e-05
GO:0000278	mitotic cell cycle	1-4												0.0277437
GO:0006164	purine nucleotide biosynthetic process	1-4												0.0315462
GO:0006259	DNA metabolic process	1-4												0.000540675				0.0401629			0.000644734	0.0347651			0.00973751
GO:0006325	chromatin organization	1-3												0.00057858
GO:0006401	RNA catabolic process	1-4												0.0432521
GO:0006412	translation	1-4												0.00217035					2.10292e-06					3.23301e-10
GO:0006486	protein glycosylation	1-2												0.00138852								0.00445813
GO:0006518	peptide metabolic process	1-4												0.00861639					5.35067e-06					2.01113e-09
GO:0006811	ion transport	5												0.0227351
GO:0006820	anion transport	4-5												3.86511e-05
GO:0006839	mitochondrial transport	1-4												0.0315462
GO:0006857	oligopeptide transport	5												0.00949823
GO:0006886	intracellular protein transport	1-4												0.00442992
GO:0006979	response to oxidative stress	5												0.0365538
GO:0007049	cell cycle	1-3												0.0302904							0.000149877					4.69895e-10
GO:0008104	protein localization	1-4												0.000769685
GO:0008380	RNA splicing	1-4												0.00287267								0.0396157	1.26264e-11
GO:0009057	macromolecule catabolic process	1-4												3.10126e-06
GO:0009058	biosynthetic process	1-4												0.00170617					0.0409008				0.0339834
GO:0009059	macromolecule biosynthetic process	1-3												0.000646312											1.99484e-17
GO:0009100	glycoprotein metabolic process	1-2												0.00138852		0.0395247						0.00953747
GO:0009101	glycoprotein biosynthetic process	1-2												0.00138852								0.00445813
GO:0009266	response to temperature stimulus	4-5												2.80532e-05
GO:0009408	response to heat	5												9.01142e-07										0.0134313
GO:0009607	response to biotic stimulus	4-5												0.0302904								0.000118225
GO:0009620	response to fungus	4-5												0.00824703								5.23583e-07
GO:0009636	response to toxic substance	3-5												0.0322413
GO:0009639	response to red or far red light	2-3												0.00124562
GO:0009640	photomorphogenesis	2-3												0.0251214
GO:0009642	response to light intensity	5												0.0315462								0.0470879
GO:0009644	response to high light intensity	5												0.00368891
GO:0009664	plant-type cell wall organization	5												0.00553744
GO:0009719	response to endogenous stimulus	4-5												0.00017746													0.0283875	0.0190577
GO:0009725	response to hormone	4-5												0.000184186
GO:0009737	response to abscisic acid	4-5												0.0416303
GO:0009827	plant-type cell wall modification	3-5												0.000611024
GO:0009853	photorespiration	1-3												0.00296498			2.17394e-06	0.0249569	0.0373533	0.02928	0.0103661
GO:0009856	pollination	5												0.00963288
GO:0009860	pollen tube growth	5												0.0447958
GO:0009892	negative regulation of metabolic process	1-3												0.00143554						0.0150151	0.0129793				0.000727619
GO:0009987	cellular process	1-2												2.02309e-05			6.23665e-05									0.0384726	0.0457074	0.00495063
GO:0010035	response to inorganic substance	5												0.0021143				0.00512322
GO:0010167	response to nitrate	5												0.000211183
GO:0010467	gene expression	1-4												9.12604e-07									9.02519e-12
GO:0010605	negative regulation of macromolecule metabolic process	1-3												0.00138852						0.0170743					0.00100377
GO:0010629	negative regulation of gene expression	1-3												0.00443458						0.0278195	0.012935				0.000727619
GO:0010817	regulation of hormone levels	4-5												0.00188119													1.07637e-08	5.02087e-09
GO:0015031	protein transport	1-4												0.00170617									0.000225568
GO:0015698	inorganic anion transport	4-5												8.81444e-06
GO:0015706	nitrate transport	5												9.12604e-07
GO:0016052	carbohydrate catabolic process	1-3												0.0485618
GO:0016071	mRNA metabolic process	1-4												0.000144321						0.0462293	0.0299274
GO:0016246	RNA interference	1-3												0.0447958
GO:0016441	posttranscriptional gene silencing	1-2												0.0315462										0.000871968
GO:0016458	gene silencing	1-2												0.0160661										7.10985e-05
GO:0016569	covalent chromatin modification	1-3												0.00361154
GO:0017038	protein import	1-4												0.00846978
GO:0018022	peptidyl-lysine methylation	1-2												0.0103961
GO:0018130	heterocycle biosynthetic process	1-4												0.0269785
GO:0019439	aromatic compound catabolic process	1-4												0.0432521												0.0349262
GO:0022402	cell cycle process	1-3												0.0315462							0.00423822					7.32798e-07
GO:0031047	gene silencing by RNA	1-3												0.0287019								0.0303337				1.7193e-07
GO:0031050	dsRNA processing	1-2												0.0349324										0.0426708
GO:0032259	methylation	1-2												0.000890904
GO:0032870	cellular response to hormone stimulus	4-5												0.0140438								0.000312248
GO:0033036	macromolecule localization	1-4												0.021524
GO:0034613	cellular protein localization	1-4												0.00287267
GO:0034645	cellular macromolecule biosynthetic process	1-3												0.000245828											3.14777e-17
GO:0034654	nucleobase-containing compound biosynthetic process	1-3												0.0329612													0.000201441	4.29893e-05
GO:0034655	nucleobase-containing compound catabolic process	1-4												0.000420302
GO:0034968	histone lysine methylation	1-2												0.0103961
GO:0034976	response to endoplasmic reticulum stress	5												0.0101063
GO:0035194	posttranscriptional gene silencing by RNA	1-3												0.022917
GO:0035195	gene silencing by miRNA	1-2												0.0201916
GO:0040029	regulation of gene expression, epigenetic	1-2												0.00949567										1.20204e-05
GO:0042445	hormone metabolic process	4-5												0.00138523								0.000196266					0.00445254	0.0184782
GO:0042446	hormone biosynthetic process	4-5												0.000611024								0.000259641
GO:0042542	response to hydrogen peroxide	5												0.00149664
GO:0042545	cell wall modification	5												0.0254825
GO:0043043	peptide biosynthetic process	1-4												0.00185736					2.10292e-06					2.84358e-10
GO:0043094	cellular metabolic compound salvage	1-3												0.00510395					0.0373533	0.0170743	0.00943098
GO:0043207	response to external biotic stimulus	4-5												0.0302904								0.000118225
GO:0043413	macromolecule glycosylation	1-2												0.00138852								0.00445813
GO:0043414	macromolecule methylation	1-2												0.000890904
GO:0043604	amide biosynthetic process	1-4												0.00519868					2.10136e-06					1.52887e-10
GO:0044085	cellular component biogenesis	1-2												0.000853829						5.59152e-07				4.14734e-10
GO:0044238	primary metabolic process	1-4												2.86254e-11		0.0371906			1.26255e-06				4.28792e-10			0.00112808
GO:0044249	cellular biosynthetic process	1-4												2.02309e-05					0.0128108				0.022751
GO:0044271	cellular nitrogen compound biosynthetic process	1-4												0.000733955									0.00935154
GO:0044706	multi-multicellular organism process	5												0.00963288
GO:0045184	establishment of protein localization	1-4												0.00170617
GO:0046677	response to antibiotic	4-5												0.00895128
GO:0046700	heterocycle catabolic process	1-4												0.0432521												0.0386013
GO:0046907	intracellular transport	1-4												0.00133013
GO:0048519	negative regulation of biological process	2												0.0486401
GO:0048868	pollen tube development	5												0.00357016
GO:0050789	regulation of biological process	2												0.0262973
GO:0050793	regulation of developmental process	2												0.00849011
GO:0050832	defense response to fungus	4-5												0.0251214								2.79073e-05
GO:0051186	cofactor metabolic process	1-4												0.0400438													0.0286475
GO:0051188	cofactor biosynthetic process	1-4												0.00361154
GO:0051239	regulation of multicellular organismal process	2												0.0471426
GO:0051276	chromosome organization	1-3												0.000440767										0.00124092
GO:0051301	cell division	1-3												0.0486401						0.0216057
GO:0051641	cellular localization	1-4												5.57886e-05	3.46288e-06
GO:0051707	response to other organism	4-5												0.0302904								0.000118225
GO:0070085	glycosylation	1-2												0.00138852								0.00445813
GO:0070727	cellular macromolecule localization	1-4												0.00185736
GO:0070887	cellular response to chemical stimulus	4-5												0.0472239								4.09024e-05					0.000279981	0.0017046
GO:0070918	production of small RNA involved in gene silencing by RNA	1-2												0.0349324										0.0426708
GO:0071310	cellular response to organic substance	4-5												0.0187713								3.19259e-06					0.0208576	0.0206949
GO:0071495	cellular response to endogenous stimulus	4-5												0.0134436								0.000238081						0.0323594
GO:0071669	plant-type cell wall organization or biogenesis	5												0.00443032
GO:0071840	cellular component organization or biogenesis	1-3												6.56692e-10			1.88062e-05							9.5719e-11	2.36236e-05
GO:0072521	purine-containing compound metabolic process	1-4												0.0463291
GO:0072522	purine-containing compound biosynthetic process	1-4												0.0277437
GO:0097305	response to alcohol	4-5												0.0416303
GO:1901361	organic cyclic compound catabolic process	1-4												0.0389548												0.0280665
GO:1901566	organonitrogen compound biosynthetic process	1-4												7.65089e-08					8.9942e-10			2.79073e-05
GO:1901576	organic substance biosynthetic process	2												0.00202069
GO:1901698	response to nitrogen compound	4-5												6.0666e-06								6.11415e-18
GO:2000026	regulation of multicellular organismal development	2												0.0329612
GO:0000003	reproduction	3-5													0.00668882
GO:0000184	nuclear-transcribed mRNA catabolic process, nonsense-mediated decay	1-2													1.36156e-18
GO:0000226	microtubule cytoskeleton organization	2-4													0.0143358
GO:0000278	mitotic cell cycle	4													0.000119257
GO:0000280	nuclear division	3-4													0.0239984
GO:0000381	regulation of alternative mRNA splicing, via spliceosome	1													0.0346011
GO:0000727	double-strand break repair via break-induced replication	5													0.0128104								0.00275499
GO:0000956	nuclear-transcribed mRNA catabolic process	1-2													1.41653e-16	0.00677448				0.0212838				0.000839135	0.0371951
GO:0002181	cytoplasmic translation	1-2													2.72451e-05								0.00309262
GO:0006271	DNA strand elongation involved in DNA replication	4-5													0.0319805								0.0131326
GO:0006364	rRNA processing	1-3													0.00756684
GO:0006397	mRNA processing	1-2													4.42343e-09								4.07974e-12
GO:0006401	RNA catabolic process	1-2													2.10016e-14	0.0275159				0.036554			0.000296189	0.00328188
GO:0006402	mRNA catabolic process	1-2													4.83904e-18	0.00677448				0.0128528			1.23908e-06	0.00045757	0.0205343
GO:0006403	RNA localization	1-3													0.00211234
GO:0006405	RNA export from nucleus	1-3													0.000894364
GO:0006406	mRNA export from nucleus	1-3													0.0176493
GO:0006412	translation	1-2													2.39932e-18					2.56373e-18
GO:0006413	translational initiation	1-2													3.46894e-17
GO:0006417	regulation of translation	1-3													0.000412869
GO:0006518	peptide metabolic process	1-2													1.91374e-15					4.80479e-18
GO:0006605	protein targeting	1-2													2.1295e-12
GO:0006611	protein export from nucleus	1-2													0.0261289
GO:0006612	protein targeting to membrane	1-2													1.20178e-14
GO:0006613	cotranslational protein targeting to membrane	1-2													1.06822e-15
GO:0006614	SRP-dependent cotranslational protein targeting to membrane	1-2													1.06822e-15
GO:0006807	nitrogen compound metabolic process	1-2													4.78207e-07					1.04969e-11		0.000696376		5.6434e-12			1.5667e-11	1.94812e-11
GO:0006810	transport	1-2													0.00020865								0.000659201
GO:0006886	intracellular protein transport	1-2													1.20178e-14								8.06551e-06				0.0225828
GO:0006913	nucleocytoplasmic transport	1-3													0.000420221		0.0354558
GO:0007010	cytoskeleton organization	2-4													0.00849221
GO:0007017	microtubule-based process	2-4													0.0167458
GO:0007049	cell cycle	4													0.0261244
GO:0007275	multicellular organism development	4-5													0.00378569												5.1927e-09	2.22648e-11
GO:0008104	protein localization	1-2													1.75861e-06								0.03079
GO:0008152	metabolic process	1-2													3.07773e-06												5.93447e-11	4.62471e-11
GO:0008284	positive regulation of cell proliferation	4-5													0.0204766												1.86298e-05	0.000113357
GO:0008380	RNA splicing	1-2													2.1286e-07									0.0124369
GO:0009056	catabolic process	1-4													3.67394e-05						4.55153e-05
GO:0009058	biosynthetic process	1-3													0.0247566										0.000111193			2.62774e-05
GO:0009892	negative regulation of metabolic process	1													3.21421e-06							0.0292169
GO:0010468	regulation of gene expression	1													0.00921479
GO:0010605	negative regulation of macromolecule metabolic process	1													1.11892e-06							0.0160963
GO:0010608	posttranscriptional regulation of gene expression	1-2													0.000311735								0.000698188
GO:0010629	negative regulation of gene expression	1-2													2.28056e-08								5.11281e-05	2.88156e-05		0.000976694
GO:0015031	protein transport	1-2													2.02665e-11
GO:0015833	peptide transport	1-2													3.03796e-11								0.0003265
GO:0015931	nucleobase-containing compound transport	1-3													2.52173e-05
GO:0016032	viral process	1-2													9.823e-09								0.000106236				0.0217933	0.00930687
GO:0016071	mRNA metabolic process	1-2													1.55549e-26	0.01739							6.72374e-20				0.000200267
GO:0019080	viral gene expression	1-2													1.3466e-13
GO:0019083	viral transcription	1-2													1.72797e-13								0.000351147
GO:0019222	regulation of metabolic process	1													0.0293998
GO:0019439	aromatic compound catabolic process	1-2													4.42343e-09				0.00390025	0.0128528			0.0121089	0.00118373
GO:0019538	protein metabolic process	1-2													7.27804e-09					4.96496e-25			3.64329e-09	3.98796e-19
GO:0022407	regulation of cell-cell adhesion	5													0.0183971
GO:0022409	positive regulation of cell-cell adhesion	5													0.0268277
GO:0022414	reproductive process	3-5													0.00840402
GO:0022613	ribonucleoprotein complex biogenesis	1-2													1.71842e-10												3.23862e-05	2.0467e-05
GO:0022618	ribonucleoprotein complex assembly	1-2													2.68533e-05								2.23476e-07
GO:0031123	RNA 3'-end processing	1-2													0.000420221
GO:0031124	mRNA 3'-end processing	1-3													0.00314836
GO:0031503	protein-containing complex localization	1-4													0.0461738								0.00126871
GO:0032502	developmental process	4-5													0.0127256												7.52215e-11	1.44023e-12
GO:0033036	macromolecule localization	1-2													6.29054e-05								0.00355965
GO:0034248	regulation of cellular amide metabolic process	1-3													0.0105143
GO:0034613	cellular protein localization	1-2													1.35102e-08								0.000620401
GO:0034655	nucleobase-containing compound catabolic process	1-2													3.3872e-09				0.00197497	0.00222803			0.0042144	1.47767e-05
GO:0034698	response to gonadotropin	5													0.0431391
GO:0035295	tube development	5													0.0366164								0.00380721
GO:0042127	regulation of cell proliferation	4-5													0.0134358												0.000785129	0.00221998
GO:0042273	ribosomal large subunit biogenesis	1-2													0.00598614
GO:0042886	amide transport	1-2													3.03796e-11								0.000392631
GO:0043043	peptide biosynthetic process	1-2													1.84798e-17					2.56373e-18
GO:0043170	macromolecule metabolic process	1-2													3.8061e-07					6.60043e-13				4.65411e-16			1.14503e-07	7.78475e-09
GO:0043484	regulation of RNA splicing	1													0.0298123
GO:0043604	amide biosynthetic process	1-2													7.17687e-14					9.542e-18							1.95211e-06	1.00142e-05
GO:0044237	cellular metabolic process	1-2													8.37057e-08					1.14739e-08							1.45359e-15	1.11392e-15
GO:0044238	primary metabolic process	1-2													8.10954e-07					6.81765e-13				3.5752e-15	6.69264e-12		1.38096e-09	1.03148e-09
GO:0044249	cellular biosynthetic process	1-3													0.0189991										5.23602e-06
GO:0044265	cellular macromolecule catabolic process	1-2													2.83975e-11					3.53656e-08		0.000112667	0.000117136	7.56035e-11	3.2141e-07			0.000111401
GO:0044270	cellular nitrogen compound catabolic process	1-2													1.08575e-08				0.00390025	0.0128528			0.00709095	0.00118373
GO:0044403	symbiont process	1-2													8.89477e-09			0.00450574		0.0107416			0.000255579	0.000127052	0.0158836		0.0198958	0.0130391
GO:0044419	interspecies interaction between organisms	1-2													9.24255e-09			0.0148593		0.0216057			0.000625746	0.00045757				0.0361662
GO:0045047	protein targeting to ER	1-2													1.06822e-15
GO:0045184	establishment of protein localization	1-2													6.63507e-10								0.000397397
GO:0045785	positive regulation of cell adhesion	5													0.0295352
GO:0046700	heterocycle catabolic process	1-2													1.77796e-08				0.00390025	0.0128528			0.0157117	0.00118373
GO:0046907	intracellular transport	1-2													4.35273e-13								8.58458e-08				0.0016149
GO:0048024	regulation of mRNA splicing, via spliceosome	1													0.00598614
GO:0048513	animal organ development	4-5													0.0248249												1.61003e-05	1.68044e-06
GO:0048519	negative regulation of biological process	1													0.0461738
GO:0048646	anatomical structure formation involved in morphogenesis	5													0.0156624
GO:0048731	system development	4-5													0.026863												1.38096e-09	5.43064e-12
GO:0048856	anatomical structure development	4-5													0.000762772												1.78006e-11	1.99368e-13
GO:0050657	nucleic acid transport	1-3													1.83385e-05
GO:0050658	RNA transport	1-3													1.83385e-05
GO:0050684	regulation of mRNA processing	1													0.0259181
GO:0051028	mRNA transport	1-3													0.000279504
GO:0051168	nuclear export	1-3													0.00877169
GO:0051169	nuclear transport	1-3													0.00108482		0.0354558
GO:0051234	establishment of localization	1-2													0.00477949				0.0416378				0.00444105
GO:0051236	establishment of RNA localization	1-3													1.26726e-05
GO:0051301	cell division	4													0.00032805
GO:0051321	meiotic cell cycle	3-5													0.0369716
GO:0051649	establishment of localization in cell	1-2													2.47114e-07								0.000320456
GO:0070727	cellular macromolecule localization	1-2													1.89014e-08								0.00046453
GO:0070972	protein localization to endoplasmic reticulum	1-2													8.74609e-15
GO:0071166	ribonucleoprotein complex localization	1-3													0.00598614
GO:0071345	cellular response to cytokine stimulus	1													0.0355854
GO:0071426	ribonucleoprotein complex export from nucleus	1-3													0.00598614
GO:0071427	mRNA-containing ribonucleoprotein complex export from nucleus	1-3													0.0176493
GO:0071702	organic substance transport	1-2													1.40843e-07								0.00709095
GO:0071705	nitrogen compound transport	1-2													5.56475e-11
GO:0071826	ribonucleoprotein complex subunit organization	1-2													6.14482e-05								1.82284e-07
GO:0072599	establishment of protein localization to endoplasmic reticulum	1-2													2.98537e-15
GO:0072657	protein localization to membrane	1-2													9.823e-09
GO:0090150	establishment of protein localization to membrane	1-2													6.51257e-11
GO:0090183	regulation of kidney development	5													0.0497437
GO:0090184	positive regulation of kidney development	5													0.00985193
GO:0140014	mitotic nuclear division	3-4													0.00587704
GO:0140053	mitochondrial gene expression	1-3													0.0279975
GO:1901361	organic cyclic compound catabolic process	1-2													1.93059e-08				0.00390025	0.0094381			0.0453415	0.000839135
GO:1901564	organonitrogen compound metabolic process	1-2													7.31528e-07					9.15528e-21				5.18602e-13
GO:1901566	organonitrogen compound biosynthetic process	1-2													1.72606e-08					3.01361e-15
GO:1901576	organic substance biosynthetic process	1-3													0.0178713										0.000259375			5.11099e-06
GO:1901700	response to oxygen-containing compound	4-5													0.00961571							5.2166e-11
GO:1901701	cellular response to oxygen-containing compound	4-5													0.0495091							0.0359496
GO:1902969	mitotic DNA replication	4-5													0.0295352
GO:1903047	mitotic cell cycle process	4													0.000788406
GO:1903311	regulation of mRNA metabolic process	1													0.00032805
GO:0000096	sulfur amino acid metabolic process	1-2														0.00991293
GO:0000097	sulfur amino acid biosynthetic process	1-2														0.0478075
GO:0000165	MAPK cascade	5														0.000942821	0.0419864
GO:0000271	polysaccharide biosynthetic process	1-2														0.0173857					3.36747e-05			0.0130482		0.00188867
GO:0001510	RNA methylation	4														2.7842e-09
GO:0001666	response to hypoxia	5														0.00203051								0.00245909		1.4644e-05
GO:0002679	respiratory burst involved in defense response	5														2.70279e-07
GO:0002682	regulation of immune system process	4-5														0.00114295						3.89576e-05
GO:0006259	DNA metabolic process	2-4														0.0102397
GO:0006260	DNA replication	2-4														0.0496415
GO:0006261	DNA-dependent DNA replication	2-5														0.0279283
GO:0006412	translation	4														4.15169e-13
GO:0006508	proteolysis	1-3														0.00330642					1.69662e-07	0.0201602
GO:0006518	peptide metabolic process	4														4.72187e-13
GO:0006520	cellular amino acid metabolic process	1-2														0.0447908						0.018276
GO:0006555	methionine metabolic process	1-2														0.0155016		0.026146			0.00656553
GO:0006612	protein targeting to membrane	4-5														0.00194816						3.89576e-05
GO:0006623	protein targeting to vacuole	1-3														0.00194816
GO:0006790	sulfur compound metabolic process	1-2														0.0487898
GO:0006807	nitrogen compound metabolic process	2-4														0.0239726
GO:0006816	calcium ion transport	1-2														0.0130142
GO:0006820	anion transport	5														0.00147273
GO:0006865	amino acid transport	5														0.00854565
GO:0007034	vacuolar transport	1-3														0.000845624					0.0211289
GO:0007154	cell communication	5														0.0215284						0.00192442
GO:0007165	signal transduction	5														0.00400288						5.74878e-05
GO:0008219	cell death	5														0.00194816
GO:0008283	cell proliferation	4														0.0478317
GO:0009057	macromolecule catabolic process	1-3														0.0348564		0.00940997	0.00131795		1.66937e-05
GO:0009058	biosynthetic process	4-5														0.00288637					6.717e-07
GO:0009059	macromolecule biosynthetic process	4														0.00320208
GO:0009067	aspartate family amino acid biosynthetic process	1-2														0.049299		0.0332458
GO:0009086	methionine biosynthetic process	1-2														0.0305616		0.026146			0.00656553
GO:0009250	glucan biosynthetic process	2														0.0153754
GO:0009451	RNA modification	4														1.13076e-08		1.27502e-14
GO:0009595	detection of biotic stimulus	5														0.00243385									0.0168515
GO:0009605	response to external stimulus	5														2.59123e-07		0.0407545
GO:0009617	response to bacterium	5														0.00432197
GO:0009620	response to fungus	5														4.90161e-07					0.00212217					0.0184868
GO:0009626	plant-type hypersensitive response	5														0.00194816	0.0116554	0.00656013
GO:0009627	systemic acquired resistance	4-5														9.85872e-10						0.0115107
GO:0009629	response to gravity	1-2														0.0104268
GO:0009696	salicylic acid metabolic process	5														0.00665336									0.00928784	0.0154246
GO:0009697	salicylic acid biosynthetic process	5														0.00194816									0.00928784	0.0075096
GO:0009751	response to salicylic acid	5														1.28168e-10	0.00319523	0.000459433			0.000319237					0.00457544
GO:0009755	hormone-mediated signaling pathway	5														0.00497584		0.0372915				0.000353738
GO:0009814	defense response, incompatible interaction	5														2.47052e-08
GO:0009862	systemic acquired resistance, salicylic acid mediated signaling pathway	5														8.97619e-07		0.0448703							0.033328
GO:0009863	salicylic acid mediated signaling pathway	5														1.24533e-07	0.030806	0.00962245			0.0211289				0.0159578	0.0149289
GO:0009867	jasmonic acid mediated signaling pathway	5														0.00938785
GO:0010035	response to inorganic substance	3-5														0.0215222
GO:0010167	response to nitrate	3-5														0.030675
GO:0010200	response to chitin	5														3.20022e-12					0.000772338			0.00509317		0.00538581
GO:0010243	response to organonitrogen compound	5														4.72187e-13		0.0140807			0.000149794			0.00608747		0.0114349
GO:0010310	regulation of hydrogen peroxide metabolic process	5														2.47162e-07		0.00543474							0.000938477	0.0474887
GO:0010363	regulation of plant-type hypersensitive response	4-5														0.00194816						8.58951e-05
GO:0010410	hemicellulose metabolic process	1														0.0171308										0.0342596
GO:0010941	regulation of cell death	5														0.00243872	0.0186092	0.0108744
GO:0012501	programmed cell death	5														0.00126248	0.0411719
GO:0015706	nitrate transport	4-5														0.0465447
GO:0015711	organic anion transport	5														0.0120999
GO:0015849	organic acid transport	5														0.00288637
GO:0018193	peptidyl-amino acid modification	1-4														0.0461715
GO:0018958	phenol-containing compound metabolic process	5														0.00665336									0.00216744	0.00299882
GO:0022613	ribonucleoprotein complex biogenesis	4														0.000845624		0.000102311
GO:0023014	signal transduction by protein phosphorylation	5														0.000942821	0.0419864
GO:0023052	signaling	5														0.00854565						7.08989e-05
GO:0031347	regulation of defense response	4-5														0.00240565						0.00164657
GO:0031348	negative regulation of defense response	5														0.000275364	0.0381558
GO:0032259	methylation	4														1.13076e-08		6.44501e-09
GO:0032870	cellular response to hormone stimulus	5														9.06224e-07		0.00512322								0.0497189
GO:0033554	cellular response to stress	2-5														9.29487e-05
GO:0033692	cellular polysaccharide biosynthetic process	1-2														0.00727365					1.85873e-05			0.00771905
GO:0034050	host programmed cell death induced by symbiont	5														0.00194816	0.014881	0.00900243
GO:0034622	cellular protein-containing complex assembly	1-3														0.00103681				1.21513e-05	1.39679e-06			1.15921e-08
GO:0034637	cellular carbohydrate biosynthetic process	1-2														0.0431387					0.000204537
GO:0034641	cellular nitrogen compound metabolic process	4														1.56368e-05										0.0176874
GO:0034645	cellular macromolecule biosynthetic process	4														0.00291159		0.00173717
GO:0034976	response to endoplasmic reticulum stress	4-5														0.000147416						0.00746317
GO:0035556	intracellular signal transduction	5														0.0029461
GO:0035690	cellular response to drug	5														1.07527e-07	0.0208024	0.0186182							0.00323667	0.0119703
GO:0036293	response to decreased oxygen levels	5														0.00203051										6.57351e-06
GO:0042254	ribosome biogenesis	4														0.00066376		8.14468e-05
GO:0042445	hormone metabolic process	5														0.00787898		0.0102158								0.024051
GO:0042446	hormone biosynthetic process	5														0.0023626		0.00558766								0.0171947
GO:0042493	response to drug	5														4.72187e-13	0.0381558	0.0149346								0.000384198
GO:0042537	benzene-containing compound metabolic process	5														0.00584755									0.00836262	0.024495
GO:0042545	cell wall modification	3-5														0.0161124
GO:0042742	defense response to bacterium	5														0.015829
GO:0042743	hydrogen peroxide metabolic process	5														0.0129758
GO:0043043	peptide biosynthetic process	4														4.15169e-13
GO:0043067	regulation of programmed cell death	5														0.00243872	0.0186092	0.0108744
GO:0043248	proteasome assembly	1-3														0.0465447			0.00390025		1.85873e-05					0.00028967
GO:0043414	macromolecule methylation	4														1.13076e-08		6.44501e-09
GO:0043603	cellular amide metabolic process	4														7.69446e-12
GO:0043604	amide biosynthetic process	4														4.72187e-13
GO:0044249	cellular biosynthetic process	4														0.00194816
GO:0044271	cellular nitrogen compound biosynthetic process	4-5														9.95683e-07					1.82869e-20
GO:0045088	regulation of innate immune response	4-5														0.00250365						3.89576e-05
GO:0045730	respiratory burst	5														2.70279e-07
GO:0046189	phenol-containing compound biosynthetic process	5														0.00194816									0.00216744	0.00136223
GO:0046677	response to antibiotic	5														8.97619e-07	0.0186092									0.0171947
GO:0046942	carboxylic acid transport	5														0.00288637
GO:0048571	long-day photoperiodism	5														0.00243872
GO:0048574	long-day photoperiodism, flowering	5														0.00243872
GO:0048583	regulation of response to stimulus	5														0.0133613	0.0287705
GO:0048585	negative regulation of response to stimulus	5														0.00376562
GO:0050776	regulation of immune response	4-5														0.00250365						3.89576e-05
GO:0050832	defense response to fungus	5														3.17089e-08					0.00324674					0.00501733
GO:0051193	regulation of cofactor metabolic process	5														1.01938e-06		0.0260733						0.00649038	0.000693003	0.0215009
GO:0051704	multi-organism process	5														9.29487e-05
GO:0051716	cellular response to stimulus	5														0.00120584						0.021687	0.021168
GO:0051788	response to misfolded protein	1-3														0.0465447			0.00390025		1.85873e-05					0.00028967
GO:0070482	response to oxygen levels	5														0.00203051								0.00576906		9.70632e-06
GO:0070646	protein modification by small protein removal	1-2														0.00288637				0.028173	0.0184125	0.0298947		0.000839135	0.00605369
GO:0070887	cellular response to chemical stimulus	5														6.74375e-06		0.00425534								0.000374034
GO:0071236	cellular response to antibiotic	5														3.17089e-08	0.030806	0.00962245			0.0211289				0.00319005	0.00950437
GO:0071310	cellular response to organic substance	5														8.81412e-05		0.0283778								0.0279551
GO:0071395	cellular response to jasmonic acid stimulus	5														0.00938785
GO:0071407	cellular response to organic cyclic compound	5														1.21353e-06		0.0492995							0.0320158
GO:0071446	cellular response to salicylic acid stimulus	5														1.24533e-07	0.030806	0.00962245			0.0211289				0.0159578	0.0176874
GO:0071495	cellular response to endogenous stimulus	5														9.06224e-07		0.00512322								0.0497189
GO:0072593	reactive oxygen species metabolic process	5														0.0413396
GO:0072657	protein localization to membrane	5														0.00500889	0.0342562	0.00900243
GO:0072665	protein localization to vacuole	1-3														0.00194816
GO:0072666	establishment of protein localization to vacuole	1-3														0.00194816
GO:0080129	proteasome core complex assembly	1-3														0.0116377			0.0108599		6.97764e-05
GO:0080134	regulation of response to stress	4-5														0.00677448						0.00121536
GO:0080135	regulation of cellular response to stress	4-5														0.00164986						5.76317e-05
GO:0080167	response to karrikin	4-5														0.0252548
GO:0090150	establishment of protein localization to membrane	5														0.00500889	0.0342562	0.00900243
GO:1901564	organonitrogen compound metabolic process	2-4														0.0298951
GO:1901566	organonitrogen compound biosynthetic process	4														1.79343e-05										0.00611844
GO:1901575	organic substance catabolic process	1-3														0.00854565		0.00286887							9.95974e-09
GO:1901576	organic substance biosynthetic process	4-5														0.00114295					1.00549e-07
GO:1901698	response to nitrogen compound	5														1.89743e-13		0.00312041			0.000307376					0.0037593
GO:1901701	cellular response to oxygen-containing compound	5														0.00013944		0.00867468
GO:2000377	regulation of reactive oxygen species metabolic process	5														5.57681e-07		0.00060947		0.00220008					0.00237004
GO:0000086	G2/M transition of mitotic cell cycle	4-5															0.00362325
GO:0000272	polysaccharide catabolic process	4-5															0.0394368
GO:0000278	mitotic cell cycle	4-5															0.0223145
GO:0000724	double-strand break repair via homologous recombination	4-5															0.0254405
GO:0000725	recombinational repair	4-5															0.0254405						0.0247008
GO:0006006	glucose metabolic process	1															0.0166159			0.00934633
GO:0006091	generation of precursor metabolites and energy	1-2															0.0106571									0.0126397
GO:0006259	DNA metabolic process	5															1.80698e-05
GO:0006260	DNA replication	5															4.3785e-08
GO:0006261	DNA-dependent DNA replication	5															2.17394e-06						0.000899352
GO:0006270	DNA replication initiation	4-5															1.23782e-06
GO:0006275	regulation of DNA replication	4-5															9.262e-07
GO:0006304	DNA modification	4-5															0.00519274
GO:0006305	DNA alkylation	4-5															0.00288237
GO:0006306	DNA methylation	4-5															0.00288237
GO:0006351	transcription, DNA-templated	5															0.0118279					0.00404446
GO:0006412	translation	1-3															1.42077e-20						7.22248e-11		4.50006e-19
GO:0006418	tRNA aminoacylation for protein translation	1-3															0.0472016				0.0170926					0.0184868
GO:0006468	protein phosphorylation	4-5															0.0118279											0.0161793
GO:0006508	proteolysis	1															4.37654e-07
GO:0006511	ubiquitin-dependent protein catabolic process	1															4.58677e-08										0.0495448	0.0395382
GO:0006518	peptide metabolic process	1-3															1.42077e-20								9.49614e-19
GO:0006606	protein import into nucleus	1-3															0.0060697
GO:0006612	protein targeting to membrane	5															0.0212292	0.0032862
GO:0006644	phospholipid metabolic process	1-4															0.0189298
GO:0006753	nucleoside phosphate metabolic process	1-3															0.00368144		1.25831e-05									0.0024605
GO:0007049	cell cycle	4-5															0.0331821
GO:0007346	regulation of mitotic cell cycle	4-5															0.00362325
GO:0008152	metabolic process	1-3															0.00459632								3.64723e-06
GO:0008283	cell proliferation	5															0.000108544						8.74301e-05
GO:0008654	phospholipid biosynthetic process	1-4															0.0241166
GO:0009056	catabolic process	1															0.0480985			0.000143182
GO:0009057	macromolecule catabolic process	1															1.23332e-05
GO:0009117	nucleotide metabolic process	1-3															0.00445089		1.25831e-05
GO:0009240	isopentenyl diphosphate biosynthetic process	1-4															0.0296764
GO:0009624	response to nematode	4-5															0.0057985
GO:0009640	photomorphogenesis	1-2															0.0251616
GO:0009657	plastid organization	1-4															0.0287705				0.00579565
GO:0009668	plastid membrane organization	1-3															0.00194273
GO:0009790	embryo development	1-3															0.0128132
GO:0009793	embryo development ending in seed dormancy	1-3															0.0076165
GO:0009812	flavonoid metabolic process	5															0.0182064	1.26357e-05						0.0192725	0.0159578	0.0125864
GO:0010016	shoot system morphogenesis	2-5															0.0422769
GO:0010027	thylakoid membrane organization	1-3															0.00194273
GO:0010363	regulation of plant-type hypersensitive response	5															0.0170675	0.0032862
GO:0010389	regulation of G2/M transition of mitotic cell cycle	4-5															0.00741836
GO:0010468	regulation of gene expression	5															0.000217924
GO:0010498	proteasomal protein catabolic process	1															0.00586815										0.0185188
GO:0010564	regulation of cell cycle process	4-5															0.0118279
GO:0015979	photosynthesis	1-2															0.0186092
GO:0016043	cellular component organization	1															0.000859969
GO:0016226	iron-sulfur cluster assembly	2-3															0.043433
GO:0017038	protein import	1-2															0.0326331
GO:0019288	isopentenyl diphosphate biosynthetic process, methylerythritol 4-phosphate pathway	1-4															0.0332128
GO:0019538	protein metabolic process	1-3															3.66174e-10					2.91292e-05			1.54338e-21
GO:0019637	organophosphate metabolic process	1-3															0.000247413		1.11889e-08
GO:0019682	glyceraldehyde-3-phosphate metabolic process	1-2															0.0342562					0.00263553
GO:0019684	photosynthesis, light reaction	1-2															0.0323003
GO:0019693	ribose phosphate metabolic process	1-3															0.00625842		7.0481e-05
GO:0019941	modification-dependent protein catabolic process	1															7.47453e-08
GO:0022607	cellular component assembly	1-2															0.000107444					0.0010112				1.10997e-08
GO:0030163	protein catabolic process	1															3.07446e-08
GO:0031163	metallo-sulfur cluster assembly	2-3															0.043433
GO:0031347	regulation of defense response	5															0.0379205
GO:0032392	DNA geometric change	5															0.0241166						0.0146322
GO:0032508	DNA duplex unwinding	5															0.0241166						0.0152547
GO:0032774	RNA biosynthetic process	5															0.0076165					0.00404446
GO:0033554	cellular response to stress	4-5															0.00739349
GO:0034504	protein localization to nucleus	1-3															0.0186092
GO:0034622	cellular protein-containing complex assembly	1-2															1.34833e-05					0.00319777	0.00666266		1.80973e-05	2.6678e-06
GO:0035966	response to topologically incorrect protein	1															9.69945e-06							0.0484197	0.0019279
GO:0043038	amino acid activation	1-3															0.0472016				0.0170926					0.0184868
GO:0043039	tRNA aminoacylation	1-3															0.0472016				0.0170926					0.0184868
GO:0043043	peptide biosynthetic process	1-3															1.42077e-20						3.86358e-10		4.50006e-19
GO:0043094	cellular metabolic compound salvage	1															7.19906e-05								0.00169812
GO:0043170	macromolecule metabolic process	1-3															0.00094022					0.0135077	5.61346e-06		1.5231e-11
GO:0043248	proteasome assembly	1															2.17394e-06								6.01671e-05
GO:0043603	cellular amide metabolic process	1-3															1.07231e-19								9.96016e-19
GO:0043604	amide biosynthetic process	1-3															4.57354e-20						8.58458e-08		9.49614e-19
GO:0043632	modification-dependent macromolecule catabolic process	1															7.47453e-08
GO:0043933	protein-containing complex subunit organization	1-2															2.14464e-05					0.0010112			5.59657e-06	5.3053e-06		0.0361662
GO:0044085	cellular component biogenesis	1-4															3.07446e-08		7.73056e-08
GO:0044237	cellular metabolic process	1-3															6.01883e-05								1.37062e-07
GO:0044248	cellular catabolic process	1															0.0326252			0.0030692
GO:0044257	cellular protein catabolic process	1															3.07446e-08										0.039819	0.00960356
GO:0044260	cellular macromolecule metabolic process	1-3															0.0419864								1.85177e-14
GO:0044265	cellular macromolecule catabolic process	1															1.77723e-07										0.0005616
GO:0044267	cellular protein metabolic process	1-3															1.01596e-09					3.89576e-05			2.79498e-25
GO:0044281	small molecule metabolic process	1-2															0.00563062
GO:0044728	DNA methylation or demethylation	4-5															0.00519274
GO:0044770	cell cycle phase transition	4-5															0.00362325
GO:0044772	mitotic cell cycle phase transition	4-5															0.00362325
GO:0044839	cell cycle G2/M phase transition	4-5															0.00362325
GO:0045088	regulation of innate immune response	5															0.014881	0.0108744
GO:0046490	isopentenyl diphosphate metabolic process	1-4															0.0296764
GO:0050789	regulation of biological process	5															0.000547215
GO:0051052	regulation of DNA metabolic process	4-5															9.50882e-06
GO:0051170	import into nucleus	1-3															0.0186092
GO:0051567	histone H3-K9 methylation	5															0.018979
GO:0051603	proteolysis involved in cellular protein catabolic process	1															1.37684e-08
GO:0051604	protein maturation	1-2															0.0116554
GO:0051726	regulation of cell cycle	4-5															9.50882e-06
GO:0051788	response to misfolded protein	1															2.17394e-06								6.01671e-05
GO:0055086	nucleobase-containing small molecule metabolic process	1-3															0.0145228
GO:0060255	regulation of macromolecule metabolic process	5															7.74416e-06
GO:0061024	membrane organization	1-3															0.000582798
GO:0061647	histone H3-K9 modification	5															0.018979
GO:0065003	protein-containing complex assembly	1-2															2.06881e-05					0.00138523			1.26079e-05	3.8259e-06
GO:0065007	biological regulation	5															0.000996515											0.00598096
GO:0071704	organic substance metabolic process	1-3															0.00182481
GO:0080129	proteasome core complex assembly	1															1.08875e-05								0.0004944
GO:0080135	regulation of cellular response to stress	5															0.0342562	0.0136087
GO:0090698	post-embryonic plant morphogenesis	2-5															0.00635398
GO:0097659	nucleic acid-templated transcription	5															0.0118279					0.00404446
GO:1901135	carbohydrate derivative metabolic process	1-2															0.014881					9.58689e-06					0.000582615
GO:1901564	organonitrogen compound metabolic process	1-3															3.4505e-11					3.3547e-08	3.80562e-08		4.82965e-14
GO:1901565	organonitrogen compound catabolic process	1															1.30886e-05
GO:1901566	organonitrogen compound biosynthetic process	1-3															2.17426e-16						4.05634e-08		1.98067e-08
GO:1901575	organic substance catabolic process	1															0.0128132			4.55695e-07
GO:1901987	regulation of cell cycle phase transition	4-5															0.00741836
GO:1901990	regulation of mitotic cell cycle phase transition	4-5															0.00741836
GO:1902749	regulation of cell cycle G2/M phase transition	4-5															0.00741836
GO:0000278	mitotic cell cycle	1-2																0.000240163		3.80171e-05		0.000674757		2.74947e-06	3.64723e-06
GO:0000394	RNA splicing, via endonucleolytic cleavage and ligation	1-2																0.0475516
GO:0000956	nuclear-transcribed mRNA catabolic process	1																0.000329097
GO:0001510	RNA methylation	3-5																3.82414e-15								9.91413e-21
GO:0006006	glucose metabolic process	2-3																0.0239102
GO:0006139	nucleobase-containing compound metabolic process	4																0.000182756
GO:0006220	pyrimidine nucleotide metabolic process	3-5																0.000482897
GO:0006221	pyrimidine nucleotide biosynthetic process	3-5																0.000482897
GO:0006401	RNA catabolic process	1																0.00060631
GO:0006402	mRNA catabolic process	1																0.000329097
GO:0006486	protein glycosylation	1-3																0.00238745		0.000580135					0.00565763
GO:0006497	protein lipidation	1-2																0.00962245	0.0169348	0.000505834
GO:0006498	N-terminal protein lipidation	1-2																0.0267582	0.0169348	0.00136476
GO:0006499	N-terminal protein myristoylation	1-2																0.0267582	0.0169348	0.00136476
GO:0006625	protein targeting to peroxisome	1																0.0187237								0.00418388
GO:0006725	cellular aromatic compound metabolic process	4																0.000140499
GO:0006970	response to osmotic stress	5																0.0168309
GO:0006972	hyperosmotic response	5																0.00517062
GO:0007031	peroxisome organization	1-2																0.0313298
GO:0007034	vacuolar transport	1-2																0.0178144						7.669e-06		0.012353
GO:0007049	cell cycle	1-4																0.0129345
GO:0007346	regulation of mitotic cell cycle	1																0.00465608
GO:0008152	metabolic process	3-4																0.000889911
GO:0009058	biosynthetic process	3-5																0.00663479
GO:0009059	macromolecule biosynthetic process	3-4																0.0020844
GO:0009062	fatty acid catabolic process	1-3																0.0473707
GO:0009100	glycoprotein metabolic process	1-3																0.000810252		0.000288924					0.00565763
GO:0009101	glycoprotein biosynthetic process	1-3																0.00238745		0.000580135					0.00565763
GO:0009165	nucleotide biosynthetic process	3-4																0.00940997
GO:0009218	pyrimidine ribonucleotide metabolic process	3-5																0.000482897
GO:0009220	pyrimidine ribonucleotide biosynthetic process	3-5																0.000482897
GO:0009411	response to UV	5																0.0115705
GO:0009611	response to wounding	5																1.00043e-06				6.44283e-06
GO:0009616	virus induced gene silencing	1-2																0.00940997			0.0211289			0.00146679	0.0114145
GO:0009668	plastid membrane organization	1-2																0.0162894		0.0439783					0.0269715	7.96683e-05
GO:0009694	jasmonic acid metabolic process	5																0.0227335
GO:0009695	jasmonic acid biosynthetic process	5																0.0186182
GO:0010027	thylakoid membrane organization	1-2																0.0162894		0.0439783					0.0269715	7.96683e-05
GO:0010224	response to UV-B	5																0.00952054		0.00912259				0.0132928	0.00546296	0.000561162
GO:0010286	heat acclimation	5																0.00363184		7.50923e-05				6.48835e-05
GO:0010629	negative regulation of gene expression	1																0.0201729				0.00423785
GO:0010817	regulation of hormone levels	5																0.00325478				0.0403717				0.0344221
GO:0015919	peroxisomal membrane transport	1																0.0110668								0.00478555
GO:0016070	RNA metabolic process	4																8.14468e-05
GO:0016558	protein import into peroxisome matrix	1																0.0110668								0.00478555
GO:0018377	protein myristoylation	1-2																0.0267582	0.0169348	0.00136476
GO:0022402	cell cycle process	1-4																0.0215793
GO:0031365	N-terminal protein amino acid modification	1-2																0.0267582	0.0169348	0.00166496
GO:0035821	modification of morphology or physiology of other organism	1-2																0.00940997			0.0211289			0.000380543	0.0114145
GO:0042157	lipoprotein metabolic process	1-2																0.00962245	0.0169348	0.000505834
GO:0042158	lipoprotein biosynthetic process	1-2																0.00962245	0.0169348	0.000505834
GO:0043413	macromolecule glycosylation	1-3																0.00238745		0.000580135					0.00565763
GO:0043574	peroxisomal transport	1																0.0187237								0.00418388
GO:0044003	modification by symbiont of host morphology or physiology	1-2																0.00940997			0.0211289			0.000380543	0.0114145
GO:0044237	cellular metabolic process	3-4																0.000695046
GO:0044249	cellular biosynthetic process	3-4																0.00940997
GO:0044260	cellular macromolecule metabolic process	3-4																0.00169143
GO:0044271	cellular nitrogen compound biosynthetic process	3-4																1.86456e-07
GO:0044282	small molecule catabolic process	1-3																0.00940997							0.00340816
GO:0044743	protein transmembrane import into intracellular organelle	1																0.0134956
GO:0046283	anthocyanin-containing compound metabolic process	5																8.14468e-05		0.00786276				0.0462586	0.00192927	2.1503e-07
GO:0046483	heterocycle metabolic process	4																0.000329097
GO:0051701	interaction with host	1-2																0.0140807		0.00724803				0.000248508
GO:0051817	modification of morphology or physiology of other organism involved in symbiotic interaction	1-2																0.00940997			0.0211289			0.000380543	0.0114145
GO:0052018	modulation by symbiont of RNA levels in host	1-2																0.00940997			0.0211289			0.00146679	0.0114145
GO:0052249	modulation of RNA levels in other organism involved in symbiotic interaction	1-2																0.00940997			0.0211289			0.00146679	0.0114145
GO:0055085	transmembrane transport	1																0.0378557
GO:0061024	membrane organization	1-2																0.00863098							0.0158836	0.00301052
GO:0065002	intracellular protein transmembrane transport	1																0.0148194
GO:0070085	glycosylation	1-3																0.00238745		0.000580135					0.00565763
GO:0071704	organic substance metabolic process	3-4																0.00952054
GO:0071806	protein transmembrane transport	1																0.0148194
GO:0072527	pyrimidine-containing compound metabolic process	4																0.00218721
GO:0072528	pyrimidine-containing compound biosynthetic process	3-5																0.00102385
GO:0072662	protein localization to peroxisome	1																0.0187237								0.00418388
GO:0072663	establishment of protein localization to peroxisome	1																0.0187237								0.00418388
GO:0090304	nucleic acid metabolic process	4																6.58542e-05
GO:0098586	cellular response to virus	1-2																0.00940997			0.0211289			0.0060277	0.00605915
GO:1901293	nucleoside phosphate biosynthetic process	3-4																0.00940997
GO:1901360	organic cyclic compound metabolic process	4																0.000140499
GO:1901576	organic substance biosynthetic process	3-5																0.00515052
GO:0005975	carbohydrate metabolic process	1-2																	0.0253042					0.0135003	8.15419e-05	1.44396e-05
GO:0006081	cellular aldehyde metabolic process	1-3																	0.000133778
GO:0006082	organic acid metabolic process	1-3																	6.25983e-07		0.000223593
GO:0006090	pyruvate metabolic process	1-3																	5.28183e-08					0.0248971
GO:0006091	generation of precursor metabolites and energy	1-3																	0.00106236								0.00292872	0.00233493
GO:0006096	glycolytic process	1-3																	0.00197497
GO:0006163	purine nucleotide metabolic process	1-3																	0.0115488
GO:0006164	purine nucleotide biosynthetic process	1-3																	0.00147374
GO:0006165	nucleoside diphosphate phosphorylation	1-3																	0.00197497
GO:0006220	pyrimidine nucleotide metabolic process	1																	0.000938533
GO:0006221	pyrimidine nucleotide biosynthetic process	1																	0.000938533
GO:0006355	regulation of transcription, DNA-templated	4-5																	0.00255058
GO:0006457	protein folding	1-3																	0.0390348
GO:0006508	proteolysis	1-2																	0.0170599	1.38326e-06				5.14153e-09	9.99156e-08	5.52292e-05
GO:0006520	cellular amino acid metabolic process	1-3																	0.0115488						9.98962e-05
GO:0006635	fatty acid beta-oxidation	1-3																	0.040836	0.02928
GO:0006644	phospholipid metabolic process	1-3																	0.000352057		0.00220519
GO:0006732	coenzyme metabolic process	1-2																	0.00459742					9.19015e-05
GO:0006733	oxidoreduction coenzyme metabolic process	1-3																	0.000258678	0.0204974					0.00216744	0.0346165
GO:0006754	ATP biosynthetic process	1-3																	0.00106236
GO:0006757	ATP generation from ADP	1-3																	0.00197497
GO:0006790	sulfur compound metabolic process	1-3																	0.0373533		0.00034974				0.000557667
GO:0006793	phosphorus metabolic process	1-3																	2.08419e-07
GO:0006796	phosphate-containing compound metabolic process	1-3																	2.08419e-07
GO:0006950	response to stress	1-3																	0.0187799
GO:0007030	Golgi organization	1-3																	0.0169348
GO:0008104	protein localization	1-3																	0.0445438
GO:0008654	phospholipid biosynthetic process	1-3																	4.74839e-05		0.00195351
GO:0009056	catabolic process	1-2																	0.000487966			0.0139147		2.40305e-06		0.000144583
GO:0009108	coenzyme biosynthetic process	1-2																	0.00553475					0.00505526
GO:0009123	nucleoside monophosphate metabolic process	1-3																	0.00147374
GO:0009124	nucleoside monophosphate biosynthetic process	1-3																	0.00106236
GO:0009126	purine nucleoside monophosphate metabolic process	1-3																	0.00147374
GO:0009127	purine nucleoside monophosphate biosynthetic process	1-3																	0.00106236
GO:0009132	nucleoside diphosphate metabolic process	1-3																	0.00197497
GO:0009135	purine nucleoside diphosphate metabolic process	1-3																	0.00197497
GO:0009141	nucleoside triphosphate metabolic process	1-3																	0.00147374
GO:0009142	nucleoside triphosphate biosynthetic process	1-3																	0.00106236
GO:0009144	purine nucleoside triphosphate metabolic process	1-3																	0.00147374
GO:0009145	purine nucleoside triphosphate biosynthetic process	1-3																	0.00106236
GO:0009150	purine ribonucleotide metabolic process	1-3																	0.0151298							0.00648958
GO:0009152	purine ribonucleotide biosynthetic process	1-3																	0.00106236
GO:0009156	ribonucleoside monophosphate biosynthetic process	1-3																	0.00106236
GO:0009161	ribonucleoside monophosphate metabolic process	1-3																	0.00147374
GO:0009165	nucleotide biosynthetic process	1-2																	4.20568e-07
GO:0009166	nucleotide catabolic process	1-3																	0.00197497
GO:0009167	purine ribonucleoside monophosphate metabolic process	1-3																	0.00147374
GO:0009168	purine ribonucleoside monophosphate biosynthetic process	1-3																	0.00106236
GO:0009179	purine ribonucleoside diphosphate metabolic process	1-3																	0.00197497
GO:0009185	ribonucleoside diphosphate metabolic process	1-3																	0.00197497
GO:0009199	ribonucleoside triphosphate metabolic process	1-3																	0.00147374
GO:0009201	ribonucleoside triphosphate biosynthetic process	1-3																	0.00106236
GO:0009205	purine ribonucleoside triphosphate metabolic process	1-3																	0.00147374
GO:0009206	purine ribonucleoside triphosphate biosynthetic process	1-3																	0.00106236
GO:0009218	pyrimidine ribonucleotide metabolic process	1																	0.000938533
GO:0009220	pyrimidine ribonucleotide biosynthetic process	1																	0.000938533
GO:0009240	isopentenyl diphosphate biosynthetic process	1-3																	0.000352057
GO:0009259	ribonucleotide metabolic process	1-2																	0.000352057								7.58095e-07	0.000100383
GO:0009260	ribonucleotide biosynthetic process	1-2																	2.10292e-06								0.00693442
GO:0009266	response to temperature stimulus	1-3																	0.0189925
GO:0009651	response to salt stress	1-3																	0.0276315
GO:0009889	regulation of biosynthetic process	4-5																	0.00241346
GO:0009987	cellular process	1-4																	1.89597e-05
GO:0010089	xylem development	5																	0.0314919
GO:0010468	regulation of gene expression	4-5																	0.00390025
GO:0010556	regulation of macromolecule biosynthetic process	4-5																	0.00536891
GO:0015031	protein transport	1-3																	0.0332508
GO:0015833	peptide transport	1-3																	0.0148563
GO:0016052	carbohydrate catabolic process	1-2																	0.00147374						0.023556
GO:0016053	organic acid biosynthetic process	1-3																	0.00536891
GO:0019219	regulation of nucleobase-containing compound metabolic process	4-5																	0.0023835
GO:0019222	regulation of metabolic process	4-5																	0.0261251
GO:0019288	isopentenyl diphosphate biosynthetic process, methylerythritol 4-phosphate pathway	1-3																	0.000352057
GO:0019359	nicotinamide nucleotide biosynthetic process	1-3																	0.00147374
GO:0019362	pyridine nucleotide metabolic process	1-3																	0.000928416	0.028173					0.00561665
GO:0019363	pyridine nucleotide biosynthetic process	1-3																	0.00147374
GO:0019395	fatty acid oxidation	1-3																	0.0262276	0.0216057		0.0354668
GO:0019682	glyceraldehyde-3-phosphate metabolic process	1-3																	0.00141749					0.033499
GO:0019752	carboxylic acid metabolic process	1-3																	7.90172e-07		0.00090556
GO:0030258	lipid modification	1-3																	0.0262276
GO:0031323	regulation of cellular metabolic process	4-5																	0.0249795
GO:0031326	regulation of cellular biosynthetic process	4-5																	0.00364262
GO:0032787	monocarboxylic acid metabolic process	1-3																	4.2523e-05
GO:0033365	protein localization to organelle	1-3																	0.00106236			0.00771252
GO:0034404	nucleobase-containing small molecule biosynthetic process	1-3																	0.00197497
GO:0034440	lipid oxidation	1-3																	0.0262276	0.0401726
GO:0042866	pyruvate biosynthetic process	1-3																	0.00197497
GO:0042886	amide transport	1-3																	0.0148563
GO:0043436	oxoacid metabolic process	1-3																	6.25983e-07		0.000223593
GO:0043603	cellular amide metabolic process	1-4																	1.38547e-05			0.0090206
GO:0044255	cellular lipid metabolic process	1-3																	0.00869146							0.0268156
GO:0044257	cellular protein catabolic process	1-3																	0.00277741						1.14265e-05	0.000468679
GO:0044283	small molecule biosynthetic process	1-3																	0.00313245
GO:0045184	establishment of protein localization	1-3																	0.0332508
GO:0046031	ADP metabolic process	1-3																	0.00197497
GO:0046034	ATP metabolic process	1-3																	0.00147374
GO:0046390	ribose phosphate biosynthetic process	1-2																	2.10292e-06								0.0110607
GO:0046394	carboxylic acid biosynthetic process	1-3																	0.00536891
GO:0046434	organophosphate catabolic process	1-2																	0.0121725					0.026446
GO:0046490	isopentenyl diphosphate metabolic process	1-3																	0.000352057
GO:0046496	nicotinamide nucleotide metabolic process	1-3																	0.000928416	0.0363217					0.00561665
GO:0046939	nucleotide phosphorylation	1-3																	0.00147374
GO:0050789	regulation of biological process	4-5																	0.0177302
GO:0051171	regulation of nitrogen compound metabolic process	4-5																	0.00878208
GO:0051186	cofactor metabolic process	1-2																	0.000380184							0.00584395
GO:0051188	cofactor biosynthetic process	1-2																	0.000117759	0.012981		0.00860709				0.0255201
GO:0051252	regulation of RNA metabolic process	4-5																	0.00328347
GO:0051603	proteolysis involved in cellular protein catabolic process	1-3																	0.00292499						1.51017e-05	0.000756051		0.0390824
GO:0055086	nucleobase-containing small molecule metabolic process	1-2																	1.10471e-05			0.000200543					0.000425143
GO:0055114	oxidation-reduction process	1-3																	0.00128395		2.55899e-05			0.00487997
GO:0060255	regulation of macromolecule metabolic process	4-5																	0.0050395
GO:0065007	biological regulation	4-5																	0.0127261								0.0283875
GO:0072521	purine-containing compound metabolic process	1-3																	0.0115488
GO:0072522	purine-containing compound biosynthetic process	1-3																	0.00147374
GO:0072524	pyridine-containing compound metabolic process	1-3																	0.000928416	0.0488545					0.00992017
GO:0072525	pyridine-containing compound biosynthetic process	1-3																	0.00147374
GO:0072527	pyrimidine-containing compound metabolic process	1																	0.000938533
GO:0072528	pyrimidine-containing compound biosynthetic process	1																	0.000938533
GO:0072594	establishment of protein localization to organelle	1-3																	0.00106236			0.0129417
GO:0080090	regulation of primary metabolic process	4-5																	0.0042303
GO:0090407	organophosphate biosynthetic process	1-3																	1.03499e-10
GO:1901137	carbohydrate derivative biosynthetic process	1-3																	7.47909e-05
GO:1901292	nucleoside phosphate catabolic process	1-3																	0.00197497
GO:1901293	nucleoside phosphate biosynthetic process	1-2																	4.20568e-07								0.00323804
GO:1901565	organonitrogen compound catabolic process	1-2																	0.0259029	0.000121145				2.28526e-05
GO:1901575	organic substance catabolic process	1-2																	1.04165e-05			0.0056811		2.72283e-10		6.47945e-05
GO:1901576	organic substance biosynthetic process	1-4																	0.0276315				0.0321367
GO:1903506	regulation of nucleic acid-templated transcription	4-5																	0.00255058
GO:2000112	regulation of cellular macromolecule biosynthetic process	4-5																	0.00536891
GO:2001141	regulation of RNA biosynthetic process	4-5																	0.00255058
GO:0000165	MAPK cascade	4-5																		0.0170743		0.0132432
GO:0000226	microtubule cytoskeleton organization	1-3																		0.000384031	0.001517			0.000162417		5.58701e-07
GO:0000902	cell morphogenesis	1-3																		0.0401726	0.0204965			0.0129085
GO:0000910	cytokinesis	1-3																		0.0467284					0.0175219
GO:0001666	response to hypoxia	4-5																		0.0138751
GO:0005975	carbohydrate metabolic process	1																		0.00219024
GO:0006259	DNA metabolic process	1-3																		3.48628e-05				8.01914e-08		4.10614e-06
GO:0006418	tRNA aminoacylation for protein translation	1																		0.00124822							0.00179885	0.00676226
GO:0006511	ubiquitin-dependent protein catabolic process	1-2																		1.37506e-08				7.5846e-11	2.35326e-08
GO:0006520	cellular amino acid metabolic process	1																		0.00409417
GO:0006555	methionine metabolic process	1-3																		0.0263979
GO:0006606	protein import into nucleus	4-5																		0.0372181	1.22846e-06			0.00461627
GO:0006626	protein targeting to mitochondrion	3-4																		0.0313265				0.00235713
GO:0006631	fatty acid metabolic process	1-3																		0.0162897	6.695e-06
GO:0006820	anion transport	2-5																		0.0110655
GO:0006839	mitochondrial transport	3-5																		0.0216057	0.000284711				0.000513311
GO:0007005	mitochondrion organization	3-4																		0.0161621				0.00244399
GO:0007010	cytoskeleton organization	1-3																		0.0212838	0.00943098			0.000109402
GO:0007017	microtubule-based process	1-3																		0.0128528	0.000817016					6.30942e-07
GO:0007049	cell cycle	1-2																		7.30375e-10		2.79073e-05		3.23301e-10	3.20738e-10			0.0142069
GO:0007292	female gamete generation	3-4																		0.0314758				0.0479011
GO:0008283	cell proliferation	1-3																		0.0401726
GO:0009086	methionine biosynthetic process	1-3																		0.0380378
GO:0009150	purine ribonucleotide metabolic process	1-2																		0.0274837				0.00487997			3.55212e-06	0.000377611
GO:0009225	nucleotide-sugar metabolic process	2-3																		0.0206978
GO:0009226	nucleotide-sugar biosynthetic process	3																		0.0252662
GO:0009553	embryo sac development	3-4																		0.0148207
GO:0009560	embryo sac egg cell differentiation	3-4																		0.0447812				0.0483777
GO:0009561	megagametogenesis	3-4																		0.00544123				0.0158729
GO:0009616	virus induced gene silencing	1-3																		0.0380378
GO:0009640	photomorphogenesis	1-4																		0.0279847				0.00248578
GO:0009653	anatomical structure morphogenesis	1-3																		0.00199726	0.0162011			0.000800169		7.40919e-08
GO:0009657	plastid organization	1-2																		0.0204974					0.0168383	3.64219e-05
GO:0009735	response to cytokinin	1-2																		0.0029536
GO:0009753	response to jasmonic acid	4-5																		0.0401726		2.91292e-05
GO:0009791	post-embryonic development	1-2																		0.0161621					0.00237004
GO:0009862	systemic acquired resistance, salicylic acid mediated signaling pathway	4-5																		0.00562588		0.0140589		0.0416062
GO:0009863	salicylic acid mediated signaling pathway	4-5																		0.0212838
GO:0009888	tissue development	1-3																		0.00148995	0.00793296			0.00349035
GO:0009966	regulation of signal transduction	2-3																		0.038954
GO:0009987	cellular process	1																		3.95127e-10				1.67099e-09
GO:0010200	response to chitin	3-5																		0.000444367
GO:0010243	response to organonitrogen compound	3-5																		0.00124822
GO:0010310	regulation of hydrogen peroxide metabolic process	4-5																		0.00276705				0.00646999
GO:0010646	regulation of cell communication	2-3																		0.0439783
GO:0014070	response to organic cyclic compound	2-5																		0.0170743
GO:0016049	cell growth	1-3																		0.0419893				0.0213546		3.67205e-06
GO:0016458	gene silencing	1-4																		0.0313265	0.000836095
GO:0016569	covalent chromatin modification	1-4																		0.0145826		0.0100592		0.0010322
GO:0019318	hexose metabolic process	1																		0.0204974
GO:0019752	carboxylic acid metabolic process	1																		0.0246541					1.50251e-06
GO:0019941	modification-dependent protein catabolic process	1-2																		6.00486e-08				2.80435e-10	9.99156e-08
GO:0022402	cell cycle process	1-2																		1.50412e-07		0.00160186		4.06578e-08	9.35245e-08
GO:0023014	signal transduction by protein phosphorylation	4-5																		0.0170743		0.0132432
GO:0023051	regulation of signaling	2-3																		0.0245878
GO:0030163	protein catabolic process	1-2																		3.89232e-05				4.78159e-07
GO:0032501	multicellular organismal process	1-3																		0.0277538				0.00501807
GO:0032502	developmental process	1-3																		0.0216057				0.000547125
GO:0034504	protein localization to nucleus	4-5																		0.0372181	1.22846e-06			0.00461627
GO:0035690	cellular response to drug	4-5																		0.00373348				0.0260808
GO:0035821	modification of morphology or physiology of other organism	1-3																		0.0128528
GO:0036293	response to decreased oxygen levels	4-5																		0.00827116				0.00341372
GO:0040007	growth	1-3																		0.00169737						9.38376e-06
GO:0040008	regulation of growth	1-3																		0.00108751				0.00749531		0.00518063
GO:0042127	regulation of cell proliferation	1-3																		0.00572718
GO:0042493	response to drug	3-5																		0.0118227
GO:0043038	amino acid activation	1																		0.00124822							0.00179885	0.00230249
GO:0043039	tRNA aminoacylation	1																		0.00124822							0.00179885	0.00230249
GO:0043161	proteasome-mediated ubiquitin-dependent protein catabolic process	1-2																		0.0128528				0.00087722	0.0169585
GO:0043248	proteasome assembly	1-2																		8.88364e-05				8.36272e-07
GO:0043412	macromolecule modification	1-2																		0.00014179
GO:0043543	protein acylation	1-2																		0.000860762
GO:0043632	modification-dependent macromolecule catabolic process	1-2																		6.00486e-08				2.80435e-10	9.99156e-08
GO:0044003	modification by symbiont of host morphology or physiology	1-3																		0.0128528
GO:0044257	cellular protein catabolic process	1-2																		2.55151e-05				2.43506e-07
GO:0044282	small molecule catabolic process	1																		0.0252395
GO:0048589	developmental growth	1-3																		0.00470472						2.43627e-06
GO:0048638	regulation of developmental growth	1-3																		0.00373348				0.0255484		0.000291153
GO:0048731	system development	1-2																		0.0186681					0.000108132
GO:0048856	anatomical structure development	1-3																		0.0182954				0.000602321
GO:0051128	regulation of cellular component organization	1-2																		0.00430987					0.000727619	0.000260982
GO:0051170	import into nucleus	4-5																		0.0372181	7.61111e-07			0.00294114
GO:0051193	regulation of cofactor metabolic process	4-5																		0.00373348
GO:0051258	protein polymerization	2																		0.0115365
GO:0051274	beta-glucan biosynthetic process	1-2																		0.0083441	0.000356015			0.0110919
GO:0051603	proteolysis involved in cellular protein catabolic process	1-2																		1.57305e-05				1.33176e-07
GO:0051788	response to misfolded protein	1-2																		8.88364e-05				8.36272e-07
GO:0051817	modification of morphology or physiology of other organism involved in symbiotic interaction	1-3																		0.0128528
GO:0052018	modulation by symbiont of RNA levels in host	1-3																		0.0380378
GO:0052249	modulation of RNA levels in other organism involved in symbiotic interaction	1-3																		0.0380378
GO:0055114	oxidation-reduction process	1-2																		0.00544123						0.000907418
GO:0061640	cytoskeleton-dependent cytokinesis	1-3																		0.0467284					0.0175219
GO:0070482	response to oxygen levels	4-5																		0.00827116
GO:0070585	protein localization to mitochondrion	3-4																		0.0313265				0.00235713
GO:0071236	cellular response to antibiotic	4-5																		0.0115365
GO:0071446	cellular response to salicylic acid stimulus	4-5																		0.0212838
GO:0071704	organic substance metabolic process	1																		1.37506e-08
GO:0072655	establishment of protein localization to mitochondrion	3-4																		0.0313265				0.00235713
GO:0080129	proteasome core complex assembly	1-2																		0.00470472				3.65244e-06		0.00711907
GO:0090558	plant epidermis development	1-3																		0.00409417	0.021862			0.0442066
GO:0097435	supramolecular fiber organization	1-3																		0.0225448				0.00349035
GO:0098586	cellular response to virus	1-3																		0.0263979
GO:1901605	alpha-amino acid metabolic process	1-3																		0.0278951					0.00104761
GO:1901607	alpha-amino acid biosynthetic process	1-3																		0.0170743					0.00924301
GO:1901698	response to nitrogen compound	3-5																		0.000281627				0.010372
GO:1903046	meiotic cell cycle process	1-2																		0.036554				0.0234367		0.0184868
GO:1903047	mitotic cell cycle process	1-3																		0.00264649	0.00885125			0.00877407	0.000318923
GO:0000086	G2/M transition of mitotic cell cycle	3																			0.0061848
GO:0000278	mitotic cell cycle	1-3																			0.00303877					4.56264e-08
GO:0000469	cleavage involved in rRNA processing	4-5																			0.000151652			0.0483838		0.0383031
GO:0000478	endonucleolytic cleavage involved in rRNA processing	4-5																			0.000319237
GO:0001510	RNA methylation	5																			5.07621e-46
GO:0005975	carbohydrate metabolic process	1-4																			0.00319089
GO:0005976	polysaccharide metabolic process	1-2																			0.000206993			0.033499	0.00119878	0.00253605
GO:0006139	nucleobase-containing compound metabolic process	3-5																			3.36747e-05
GO:0006220	pyrimidine nucleotide metabolic process	5																			2.52481e-17					3.49285e-13
GO:0006221	pyrimidine nucleotide biosynthetic process	5																			2.52481e-17					3.49285e-13
GO:0006260	DNA replication	3-4																			6.695e-06
GO:0006261	DNA-dependent DNA replication	3-4																			0.000197595
GO:0006275	regulation of DNA replication	3-4																			0.000139941
GO:0006304	DNA modification	1-4																			0.00179159
GO:0006305	DNA alkylation	1-4																			0.00212217
GO:0006306	DNA methylation	1-4																			0.00212217
GO:0006342	chromatin silencing	1-4																			0.046117
GO:0006364	rRNA processing	4-5																			0.0056237					0.0215026
GO:0006412	translation	4-5																			1.22021e-28
GO:0006414	translational elongation	4-5																			0.00128557
GO:0006464	cellular protein modification process	1-3																			0.001517	0.0112286
GO:0006518	peptide metabolic process	4-5																			3.89532e-28
GO:0006520	cellular amino acid metabolic process	1-4																			0.00403542					0.040876
GO:0006605	protein targeting	4-5																			0.0320607
GO:0006626	protein targeting to mitochondrion	3-5																			7.74622e-07				0.000104324
GO:0006629	lipid metabolic process	1-3																			1.20884e-05					0.000412982
GO:0006635	fatty acid beta-oxidation	1-2																			0.00212217	0.0274158		0.000236643		0.00405992
GO:0006725	cellular aromatic compound metabolic process	3-5																			1.43145e-05
GO:0006732	coenzyme metabolic process	1-4																			0.00453067	0.000118788
GO:0006733	oxidoreduction coenzyme metabolic process	1-4																			0.0279331	0.00176079
GO:0006753	nucleoside phosphate metabolic process	4-5																			0.00377228
GO:0006807	nitrogen compound metabolic process	3-5																			0.000903621
GO:0006886	intracellular protein transport	4-5																			3.32014e-05
GO:0006913	nucleocytoplasmic transport	5																			1.66937e-05				0.0158836	6.47945e-05
GO:0007005	mitochondrion organization	3-5																			5.9487e-08				8.15419e-05
GO:0007346	regulation of mitotic cell cycle	1-3																			0.0475177				0.0424739
GO:0008104	protein localization	4-5																			0.000347288
GO:0008152	metabolic process	3-5																			0.0333073
GO:0008283	cell proliferation	3-4																			0.026008
GO:0008610	lipid biosynthetic process	1-3																			0.0191155
GO:0008652	cellular amino acid biosynthetic process	1-4																			0.0237118	0.0090242
GO:0009059	macromolecule biosynthetic process	4-5																			0.000348392
GO:0009062	fatty acid catabolic process	1-2																			0.000879225			0.000335736		0.00521242
GO:0009117	nucleotide metabolic process	4-5																			0.00309712
GO:0009150	purine ribonucleotide metabolic process	1-4																			0.028821
GO:0009165	nucleotide biosynthetic process	4-5																			6.18535e-09				0.0493457
GO:0009218	pyrimidine ribonucleotide metabolic process	5																			2.52481e-17					3.49285e-13
GO:0009220	pyrimidine ribonucleotide biosynthetic process	5																			2.52481e-17					3.49285e-13
GO:0009250	glucan biosynthetic process	1-2																			0.00090556
GO:0009259	ribonucleotide metabolic process	5																			0.00084062					0.00639577
GO:0009260	ribonucleotide biosynthetic process	5																			1.23928e-05					0.000384198
GO:0009451	RNA modification	5																			4.85213e-35
GO:0009615	response to virus	1-2																			0.0395106
GO:0009668	plastid membrane organization	1-4																			0.000293055
GO:0009987	cellular process	3-5																			0.00403542
GO:0010027	thylakoid membrane organization	1-4																			0.000293055
GO:0010389	regulation of G2/M transition of mitotic cell cycle	3																			0.0179545
GO:0010467	gene expression	4-5																			4.73918e-09
GO:0010605	negative regulation of macromolecule metabolic process	1-4																			0.0260748
GO:0015031	protein transport	4-5																			7.83494e-05
GO:0015833	peptide transport	4-5																			3.36747e-05
GO:0016042	lipid catabolic process	1-2																			0.00178278			0.00153014
GO:0016051	carbohydrate biosynthetic process	1-4																			0.0231261
GO:0016054	organic acid catabolic process	1-2																			0.00295924			0.00129805
GO:0016070	RNA metabolic process	5																			3.82526e-05
GO:0016072	rRNA metabolic process	4-5																			0.00287873					0.0427746
GO:0017038	protein import	5																			0.00303877				0.00546296	0.000192362
GO:0018130	heterocycle biosynthetic process	3-5																			0.00435691
GO:0019362	pyridine nucleotide metabolic process	1-4																			0.00887582	0.00491815				0.0282665
GO:0019395	fatty acid oxidation	1-2																			0.00212217			0.00050722		0.00444549
GO:0019438	aromatic compound biosynthetic process	3-5																			0.00575102
GO:0022613	ribonucleoprotein complex biogenesis	4-5																			5.28125e-14
GO:0030244	cellulose biosynthetic process	1-2																			0.000356015
GO:0030258	lipid modification	1-2																			0.00125073			0.00045757		0.00819916
GO:0031047	gene silencing by RNA	1-4																			0.00192557
GO:0032259	methylation	5																			1.18106e-19
GO:0032989	cellular component morphogenesis	1-3																			0.021862			0.0270871
GO:0033036	macromolecule localization	4-5																			0.00303877
GO:0033365	protein localization to organelle	4-5																			1.20884e-05					0.000129878
GO:0033554	cellular response to stress	3-4																			0.0326088
GO:0034440	lipid oxidation	1-2																			0.00125073			0.000622518		0.00487985
GO:0034470	ncRNA processing	4-5																			0.0184125					0.0383031
GO:0034613	cellular protein localization	4-5																			5.63838e-05
GO:0034641	cellular nitrogen compound metabolic process	4-5																			1.12138e-13
GO:0034645	cellular macromolecule biosynthetic process	4-5																			0.000138197
GO:0034654	nucleobase-containing compound biosynthetic process	3-5																			0.00255829
GO:0035966	response to topologically incorrect protein	1-3																			0.000205221
GO:0036211	protein modification process	1-3																			0.001517	0.0112286
GO:0040029	regulation of gene expression, epigenetic	1-4																			0.00522847
GO:0042254	ribosome biogenesis	4-5																			6.30984e-15
GO:0042274	ribosomal small subunit biogenesis	4-5																			0.0011794
GO:0042545	cell wall modification	4-5																			0.0142256
GO:0042886	amide transport	4-5																			3.36747e-05
GO:0043043	peptide biosynthetic process	4-5																			1.22021e-28
GO:0043161	proteasome-mediated ubiquitin-dependent protein catabolic process	1-3																			0.0193003					0.00518063
GO:0043412	macromolecule modification	5																			0.000150098
GO:0043414	macromolecule methylation	5																			1.18106e-19
GO:0043603	cellular amide metabolic process	4-5																			4.97038e-25
GO:0043604	amide biosynthetic process	4-5																			1.67331e-28
GO:0044237	cellular metabolic process	3-5																			0.00124108
GO:0044242	cellular lipid catabolic process	1-2																			0.00178278			0.00245909
GO:0044248	cellular catabolic process	1-4																			0.000884008
GO:0044249	cellular biosynthetic process	4-5																			9.43254e-08
GO:0044255	cellular lipid metabolic process	1-2																			6.928e-06
GO:0044260	cellular macromolecule metabolic process	5																			0.00319494
GO:0044262	cellular carbohydrate metabolic process	1-2																			0.0392125
GO:0044264	cellular polysaccharide metabolic process	1-2																			0.00231232			0.0480845
GO:0044272	sulfur compound biosynthetic process	1-3																			0.0109154				0.00599161
GO:0044282	small molecule catabolic process	1-2																			0.00361547			0.000126789
GO:0044728	DNA methylation or demethylation	1-4																			0.00179159
GO:0044770	cell cycle phase transition	3																			0.0127677
GO:0044772	mitotic cell cycle phase transition	3																			0.0127677
GO:0044839	cell cycle G2/M phase transition	3																			0.0061848
GO:0045184	establishment of protein localization	4-5																			7.83494e-05
GO:0045814	negative regulation of gene expression, epigenetic	1-4																			0.0388393
GO:0046390	ribose phosphate biosynthetic process	5																			1.23928e-05					0.000384198
GO:0046395	carboxylic acid catabolic process	1-2																			0.00295924			0.00129805
GO:0046483	heterocycle metabolic process	3-5																			1.66937e-05
GO:0046496	nicotinamide nucleotide metabolic process	1-4																			0.0102882	0.00491815				0.0322753
GO:0046907	intracellular transport	4-5																			0.000260892
GO:0048437	floral organ development	1-4																			0.00303877			0.0422017
GO:0048438	floral whorl development	1-4																			0.0194893			0.0416062
GO:0048440	carpel development	1-4																			0.0269432
GO:0048589	developmental growth	1-4																			0.0275325
GO:0050665	hydrogen peroxide biosynthetic process	1-2																			0.028821
GO:0050789	regulation of biological process	1-3																			0.00149447
GO:0050794	regulation of cellular process	1-3																			0.0141158
GO:0051052	regulation of DNA metabolic process	3-4																			0.000424762
GO:0051169	nuclear transport	5																			1.66937e-05				0.0158836	6.47945e-05
GO:0051186	cofactor metabolic process	1-3																			0.0137971
GO:0051258	protein polymerization	1-2																			0.0163656	0.00649115			0.0125578	0.00248413
GO:0051567	histone H3-K9 methylation	3																			0.0184125
GO:0051641	cellular localization	4-5																			0.0392125
GO:0051649	establishment of localization in cell	4-5																			0.0116925
GO:0051726	regulation of cell cycle	3																			0.00287873
GO:0055085	transmembrane transport	1-2																			0.0134692					0.000976694
GO:0055086	nucleobase-containing small molecule metabolic process	4-5																			0.0134362
GO:0060255	regulation of macromolecule metabolic process	1-3																			0.046117
GO:0060560	developmental growth involved in morphogenesis	1-4																			0.0392125
GO:0061024	membrane organization	1-4																			7.03182e-05
GO:0061647	histone H3-K9 modification	3																			0.0184125
GO:0065007	biological regulation	1-3																			5.03836e-05
GO:0070585	protein localization to mitochondrion	3-5																			7.74622e-07				0.000104324
GO:0070727	cellular macromolecule localization	4-5																			6.97764e-05
GO:0071103	DNA conformation change	3-5																			0.0163656
GO:0071702	organic substance transport	5																			0.00186063					0.0147442
GO:0071704	organic substance metabolic process	4-5																			0.0204072
GO:0071705	nitrogen compound transport	5																			0.00193577					0.00568165
GO:0072329	monocarboxylic acid catabolic process	1-2																			0.00102666			0.00065065
GO:0072524	pyridine-containing compound metabolic process	1-4																			0.00492452	0.00364515
GO:0072527	pyrimidine-containing compound metabolic process	5																			1.39803e-17
GO:0072528	pyrimidine-containing compound biosynthetic process	5																			1.39803e-17
GO:0072594	establishment of protein localization to organelle	4-5																			6.22698e-06					0.000248432
GO:0072655	establishment of protein localization to mitochondrion	3-5																			7.74622e-07				0.000104324
GO:0090304	nucleic acid metabolic process	3-5																			0.00181052
GO:0090407	organophosphate biosynthetic process	4-5																			0.00729656
GO:0090501	RNA phosphodiester bond hydrolysis	4-5																			0.016727
GO:0090502	RNA phosphodiester bond hydrolysis, endonucleolytic	4-5																			0.000319237
GO:0097435	supramolecular fiber organization	1-2																			0.000727919	0.00530126			0.000921518	0.000105728
GO:1901137	carbohydrate derivative biosynthetic process	5																			0.0392154
GO:1901293	nucleoside phosphate biosynthetic process	4-5																			6.18535e-09				0.0493457
GO:1901360	organic cyclic compound metabolic process	3-5																			1.20884e-05
GO:1901362	organic cyclic compound biosynthetic process	3-5																			0.0138162
GO:1901564	organonitrogen compound metabolic process	5																			0.0345992
GO:1901565	organonitrogen compound catabolic process	1-4																			0.000139994					0.00121826
GO:1901566	organonitrogen compound biosynthetic process	4-5																			6.57396e-16
GO:1901987	regulation of cell cycle phase transition	3																			0.0179545
GO:1901990	regulation of mitotic cell cycle phase transition	3																			0.0179545
GO:1902749	regulation of cell cycle G2/M phase transition	3																			0.0179545
GO:0000003	reproduction	1																				0.000526225				0.00584395
GO:0000096	sulfur amino acid metabolic process	1-4																				0.0206143
GO:0000160	phosphorelay signal transduction system	5																				0.00423785
GO:0000226	microtubule cytoskeleton organization	1-2																				0.00457142			0.000250568
GO:0000271	polysaccharide biosynthetic process	1-3																				1.88531e-05
GO:0000281	mitotic cytokinesis	1-2																				0.00767538
GO:0000910	cytokinesis	1-2																				0.00767538
GO:0000911	cytokinesis by cell plate formation	1-2																				0.00767538
GO:0001101	response to acid chemical	4-5																				0.0056811
GO:0002252	immune effector process	4-5																				0.00105711
GO:0002376	immune system process	4-5																				8.04474e-06
GO:0002679	respiratory burst involved in defense response	4-5																				4.86569e-08
GO:0003006	developmental process involved in reproduction	1																				0.00364515				0.0226267
GO:0005975	carbohydrate metabolic process	1-3																				0.000290475
GO:0005976	polysaccharide metabolic process	1-3																				0.0194465
GO:0005996	monosaccharide metabolic process	1-3																				0.0354668		0.00524115
GO:0006081	cellular aldehyde metabolic process	1-2																				0.00716487
GO:0006325	chromatin organization	1-4																				0.000118225					0.0112179	0.00231212
GO:0006342	chromatin silencing	1																				0.0108823
GO:0006354	DNA-templated transcription, elongation	5																				7.56716e-07
GO:0006487	protein N-linked glycosylation	1-2																				0.0076982		0.0281981
GO:0006511	ubiquitin-dependent protein catabolic process	2																				0.0450699
GO:0006790	sulfur compound metabolic process	1-4																				0.0222926				0.0464609
GO:0006793	phosphorus metabolic process	1																				0.00583322
GO:0006796	phosphate-containing compound metabolic process	1																				0.00995437
GO:0006875	cellular metal ion homeostasis	3																				0.0206143
GO:0006952	defense response	4-5																				6.59189e-08
GO:0006955	immune response	4-5																				0.00125111
GO:0006986	response to unfolded protein	4-5																				0.000169952
GO:0006996	organelle organization	1-2																				3.82432e-15					8.19454e-07	8.02988e-07
GO:0007010	cytoskeleton organization	1-2																				1.40888e-05			0.00419755	8.14846e-05
GO:0007015	actin filament organization	1																				0.0359496
GO:0007017	microtubule-based process	1-2																				0.00328479		0.0137736	0.000538669
GO:0007059	chromosome segregation	1-2																				0.013942
GO:0007155	cell adhesion	1																				0.0159565
GO:0007275	multicellular organism development	1-4																				0.000196266
GO:0008064	regulation of actin polymerization or depolymerization	1																				0.00823891
GO:0008154	actin polymerization or depolymerization	1																				0.0339946
GO:0008219	cell death	4-5																				0.000656633
GO:0008283	cell proliferation	1-2																				0.0314991				0.00711907
GO:0008299	isoprenoid biosynthetic process	1-2																				0.0205877
GO:0009069	serine family amino acid metabolic process	1-2																				0.0353853
GO:0009108	coenzyme biosynthetic process	1-4																				0.00899088			0.0128409
GO:0009408	response to heat	3-5																				0.0210849
GO:0009612	response to mechanical stimulus	5																				5.29572e-08
GO:0009626	plant-type hypersensitive response	4-5																				5.76317e-05
GO:0009646	response to absence of light	5																				0.00277905
GO:0009653	anatomical structure morphogenesis	1-4																				4.199e-06
GO:0009657	plastid organization	1																				0.0096411		0.0124369
GO:0009658	chloroplast organization	1																				0.0108823		0.00524115
GO:0009692	ethylene metabolic process	4-5																				2.91292e-05
GO:0009693	ethylene biosynthetic process	4-5																				2.91292e-05
GO:0009738	abscisic acid-activated signaling pathway	4-5																				0.0419261
GO:0009751	response to salicylic acid	3-5																				0.00730604
GO:0009791	post-embryonic development	1																				0.00545146				0.0131803
GO:0009814	defense response, incompatible interaction	4-5																				0.0103879
GO:0009863	salicylic acid mediated signaling pathway	3-5																				0.00818039
GO:0009867	jasmonic acid mediated signaling pathway	4-5																				0.00523274
GO:0009873	ethylene-activated signaling pathway	5																				0.00305855
GO:0009888	tissue development	1-4																				2.91292e-05
GO:0009914	hormone transport	3																				0.0323242
GO:0009926	auxin polar transport	3																				0.0475299
GO:0010016	shoot system morphogenesis	1-4																				0.00128835
GO:0010033	response to organic substance	4-5																				9.66436e-10					0.0145811	0.0253657
GO:0010038	response to metal ion	1-3																				0.0173798
GO:0010638	positive regulation of organelle organization	1																				0.000312248
GO:0010876	lipid localization	4																				0.0145034
GO:0010941	regulation of cell death	4-5																				0.000252025
GO:0012501	programmed cell death	4-5																				0.00068417
GO:0015979	photosynthesis	5																				0.0129417
GO:0016043	cellular component organization	1-2																				2.36149e-08			0.000259375	1.71991e-09
GO:0016051	carbohydrate biosynthetic process	1-3																				3.35824e-06		0.0248957
GO:0016458	gene silencing	1																				0.00755821
GO:0016570	histone modification	1-4																				0.0354668		0.00608747
GO:0018193	peptidyl-amino acid modification	1-3																				0.0065743		0.0201935
GO:0018205	peptidyl-lysine modification	1-3																				0.0303337		0.00235713
GO:0019318	hexose metabolic process	1-3																				0.0382287		0.0176282
GO:0019941	modification-dependent protein catabolic process	2																				0.0450699
GO:0022414	reproductive process	1																				0.000456221				0.00584395
GO:0022610	biological adhesion	1																				0.0159565
GO:0030154	cell differentiation	1-4																				0.0166189
GO:0030163	protein catabolic process	2																				0.0173798
GO:0030832	regulation of actin filament length	1																				0.00823891
GO:0030833	regulation of actin filament polymerization	1																				0.00823891
GO:0030838	positive regulation of actin filament polymerization	1																				0.00823891
GO:0030968	endoplasmic reticulum unfolded protein response	4-5																				0.000169952
GO:0031334	positive regulation of protein complex assembly	1																				0.003283
GO:0031348	negative regulation of defense response	4-5																				0.00746317
GO:0032271	regulation of protein polymerization	1																				0.0011091
GO:0032273	positive regulation of protein polymerization	1																				0.003283
GO:0032501	multicellular organismal process	1-4																				0.000292129
GO:0032502	developmental process	1-4																				0.000197139
GO:0032506	cytokinetic process	1-2																				0.00767538
GO:0032956	regulation of actin cytoskeleton organization	1																				0.00823891
GO:0032970	regulation of actin filament-based process	1																				0.00823891
GO:0033037	polysaccharide localization	4-5																				0.0159565
GO:0033043	regulation of organelle organization	1																				0.00034981
GO:0033554	cellular response to stress	3-5																				0.0414507
GO:0033692	cellular polysaccharide biosynthetic process	1-3																				0.00130937
GO:0034050	host programmed cell death induced by symbiont	4-5																				8.58951e-05
GO:0034470	ncRNA processing	1-2																				0.0402103					4.56131e-06	2.47945e-06
GO:0034620	cellular response to unfolded protein	4-5																				0.000169952
GO:0034637	cellular carbohydrate biosynthetic process	1-3																				0.0010112
GO:0034660	ncRNA metabolic process	1-2																				0.00129187					6.07761e-08	4.16668e-09
GO:0035556	intracellular signal transduction	4-5																				5.03347e-09
GO:0035690	cellular response to drug	3-5																				0.00383213
GO:0035966	response to topologically incorrect protein	4-5																				0.0191704
GO:0035967	cellular response to topologically incorrect protein	4-5																				0.000169952
GO:0040029	regulation of gene expression, epigenetic	1																				0.000492015
GO:0042221	response to chemical	4-5																				1.40888e-05					1.09022e-05	5.58007e-06
GO:0043067	regulation of programmed cell death	4-5																				0.000355643
GO:0043069	negative regulation of programmed cell death	4-5																				0.00932737
GO:0043254	regulation of protein complex assembly	1																				0.0011091
GO:0043412	macromolecule modification	1-3																				0.0024373	0.0234033
GO:0043449	cellular alkene metabolic process	4-5																				2.91292e-05
GO:0043450	alkene biosynthetic process	4-5																				2.91292e-05
GO:0043473	pigmentation	1-3																				0.0303337				0.0184868
GO:0043476	pigment accumulation	1-3																				0.0303337				0.0184868
GO:0043478	pigment accumulation in response to UV light	1-3																				0.0303337				0.0184868
GO:0043479	pigment accumulation in tissues in response to UV light	1-3																				0.0303337				0.0184868
GO:0043480	pigment accumulation in tissues	1-3																				0.0303337				0.0184868
GO:0043481	anthocyanin accumulation in tissues in response to UV light	1-3																				0.0303337				0.0184868
GO:0043632	modification-dependent macromolecule catabolic process	2																				0.0450699
GO:0044087	regulation of cellular component biogenesis	1																				0.0024373
GO:0044089	positive regulation of cellular component biogenesis	1																				0.003283
GO:0044257	cellular protein catabolic process	2																				0.00940252
GO:0044262	cellular carbohydrate metabolic process	1-3																				0.0333804
GO:0045010	actin nucleation	1																				0.00823891
GO:0045087	innate immune response	4-5																				0.00125111
GO:0045730	respiratory burst	4-5																				4.86569e-08
GO:0045814	negative regulation of gene expression, epigenetic	1																				0.0108823
GO:0046677	response to antibiotic	3-5																				0.00675568
GO:0046686	response to cadmium ion	1-3																				0.00463457
GO:0048507	meristem development	1-4																				0.0103307
GO:0048509	regulation of meristem development	1-3																				0.0206143
GO:0048583	regulation of response to stimulus	4-5																				0.0057631					0.00645596	0.0280162
GO:0048585	negative regulation of response to stimulus	4-5																				0.0123283
GO:0048608	reproductive structure development	1-2																				0.0173798			0.00326407
GO:0048731	system development	1-4																				0.0020666
GO:0048856	anatomical structure development	1-4																				7.21671e-05
GO:0048869	cellular developmental process	1-4																				0.0136783
GO:0050794	regulation of cellular process	4-5																				0.0210849
GO:0051128	regulation of cellular component organization	1																				0.0183206
GO:0051130	positive regulation of cellular component organization	1																				0.000312248	0.0275267
GO:0051276	chromosome organization	1-4																				7.78173e-06
GO:0051301	cell division	1																				0.0127355				0.000190307
GO:0051493	regulation of cytoskeleton organization	1																				0.0011091
GO:0051495	positive regulation of cytoskeleton organization	1																				0.0011091
GO:0051603	proteolysis involved in cellular protein catabolic process	2																				0.0402103
GO:0051704	multi-organism process	4-5																				0.0206143
GO:0052542	defense response by callose deposition	4-5																				0.017929
GO:0052545	callose localization	4-5																				0.0159565
GO:0055065	metal ion homeostasis	3																				0.00125303
GO:0055072	iron ion homeostasis	3																				0.0354668
GO:0055076	transition metal ion homeostasis	3																				0.00932737
GO:0060548	negative regulation of cell death	4-5																				0.0138654
GO:0060918	auxin transport	3																				0.0323242
GO:0061458	reproductive system development	1-2																				0.0173798			0.00326407
GO:0061640	cytoskeleton-dependent cytokinesis	1-2																				0.00767538
GO:0071229	cellular response to acid chemical	4-5																				0.0057631		0.0280695
GO:0071236	cellular response to antibiotic	3-5																				0.00545146
GO:0071369	cellular response to ethylene stimulus	5																				0.00423785
GO:0071395	cellular response to jasmonic acid stimulus	4-5																				0.00523274
GO:0071407	cellular response to organic cyclic compound	3-5																				0.00921949
GO:0071446	cellular response to salicylic acid stimulus	3-5																				0.00818039
GO:0072657	protein localization to membrane	4-5																				3.89576e-05
GO:0090150	establishment of protein localization to membrane	4-5																				3.89576e-05
GO:0090558	plant epidermis development	1-4																				0.0342562
GO:0090626	plant epidermis morphogenesis	1																				0.00383213
GO:0098542	defense response to other organism	4-5																				0.00289468
GO:0098771	inorganic ion homeostasis	3																				0.00748386
GO:0098813	nuclear chromosome segregation	1-2																				0.013942
GO:0099402	plant organ development	1-4																				0.0307857
GO:0110053	regulation of actin filament organization	1																				0.00823891
GO:1900673	olefin metabolic process	4-5																				2.91292e-05
GO:1900674	olefin biosynthetic process	4-5																				2.91292e-05
GO:1902410	mitotic cytokinetic process	1-2																				0.00767538
GO:1902903	regulation of supramolecular fiber organization	1																				0.0011091
GO:1902905	positive regulation of supramolecular fiber organization	1																				0.0011091
GO:1903047	mitotic cell cycle process	1-2																				0.0164818
GO:1905392	plant organ morphogenesis	1-4																				0.00423785
GO:0000003	reproduction	5																					4.26934e-06
GO:0000082	G1/S transition of mitotic cell cycle	5																					0.00814761
GO:0000086	G2/M transition of mitotic cell cycle	5																					0.0113524
GO:0000184	nuclear-transcribed mRNA catabolic process, nonsense-mediated decay	2																					2.53042e-05
GO:0000375	RNA splicing, via transesterification reactions	1-2																					2.52629e-10
GO:0000377	RNA splicing, via transesterification reactions with bulged adenosine as nucleophile	1-2																					2.33334e-10
GO:0000380	alternative mRNA splicing, via spliceosome	1-3																					0.0445763
GO:0000381	regulation of alternative mRNA splicing, via spliceosome	1-3																					0.03079
GO:0000398	mRNA splicing, via spliceosome	1-2																					2.33334e-10
GO:0000724	double-strand break repair via homologous recombination	5																					0.03495
GO:0000819	sister chromatid segregation	5																					1.24859e-07
GO:0000910	cytokinesis	5																					0.00218622
GO:0000956	nuclear-transcribed mRNA catabolic process	1-4																					0.000156818
GO:0002495	antigen processing and presentation of peptide antigen via MHC class II	5																					0.021962
GO:0002504	antigen processing and presentation of peptide or polysaccharide antigen via MHC class II	5																					0.021962
GO:0006120	mitochondrial electron transport, NADH to ubiquinone	1-2																					0.00165112				0.018096	0.0311523
GO:0006260	DNA replication	4-5																					0.00132206
GO:0006270	DNA replication initiation	5																					0.00166384
GO:0006302	double-strand break repair	4-5																					0.0374504
GO:0006310	DNA recombination	4-5																					0.0147318
GO:0006403	RNA localization	1-4																					4.57627e-05
GO:0006405	RNA export from nucleus	1-4																					0.00517139
GO:0006413	translational initiation	1-3																					2.85363e-09
GO:0006414	translational elongation	1-4																					0.0029489
GO:0006415	translational termination	1-4																					0.0121089
GO:0006417	regulation of translation	1-2																					0.000725681
GO:0006464	cellular protein modification process	1																					0.0178778
GO:0006518	peptide metabolic process	2																					2.56456e-08
GO:0006605	protein targeting	1-3																					0.0003922
GO:0006612	protein targeting to membrane	2																					1.69321e-06
GO:0006613	cotranslational protein targeting to membrane	2																					1.82284e-07
GO:0006614	SRP-dependent cotranslational protein targeting to membrane	2																					3.80562e-08
GO:0006888	ER to Golgi vesicle-mediated transport	1-2																					0.0159966			0.0313537
GO:0006913	nucleocytoplasmic transport	1-4																					0.00587031
GO:0006959	humoral immune response	4-5																					0.0211037
GO:0007010	cytoskeleton organization	5																					0.0373289
GO:0007051	spindle organization	5																					0.0129601
GO:0007052	mitotic spindle organization	5																					0.000994437
GO:0007088	regulation of mitotic nuclear division	5																					0.000201745
GO:0007127	meiosis I	4-5																					6.81391e-05
GO:0007275	multicellular organism development	5																					0.033002
GO:0007346	regulation of mitotic cell cycle	5																					0.00229429
GO:0008284	positive regulation of cell proliferation	5																					0.00367034
GO:0009888	tissue development	5																					0.0102941
GO:0009892	negative regulation of metabolic process	1-2																					0.00020437	0.000280665		0.00126616
GO:0010506	regulation of autophagy	1-4																					0.0419169
GO:0010605	negative regulation of macromolecule metabolic process	1-2																					0.000241667	7.82212e-05		0.00105729
GO:0010965	regulation of mitotic sister chromatid separation	5																					0.0226751
GO:0010975	regulation of neuron projection development	1																					0.0221105
GO:0010976	positive regulation of neuron projection development	1																					0.00126759
GO:0015931	nucleobase-containing compound transport	1-4																					0.000488328
GO:0016236	macroautophagy	1-3																					0.0326548
GO:0016567	protein ubiquitination	1-2																					0.0161662
GO:0016575	histone deacetylation	1-3																					0.0445763
GO:0017148	negative regulation of translation	1-2																					0.0450857
GO:0019080	viral gene expression	1-3																					7.62103e-05
GO:0019886	antigen processing and presentation of exogenous peptide antigen via MHC class II	5																					0.021962
GO:0021700	developmental maturation	4-5																					0.0189128
GO:0022414	reproductive process	5																					7.8656e-06
GO:0022616	DNA strand elongation	4-5																					0.00505866
GO:0030071	regulation of mitotic metaphase/anaphase transition	5																					0.0230246
GO:0031324	negative regulation of cellular metabolic process	1																					0.0102941
GO:0031329	regulation of cellular catabolic process	1-4																					0.00349819
GO:0031344	regulation of cell projection organization	1																					0.03079
GO:0031346	positive regulation of cell projection organization	1																					0.00126759
GO:0032446	protein modification by small protein conjugation	1-2																					0.0164311		0.0493457
GO:0032543	mitochondrial translation	2-4																					6.05432e-05
GO:0033045	regulation of sister chromatid segregation	5																					0.0181087
GO:0033048	negative regulation of mitotic sister chromatid segregation	5																					0.0371121
GO:0033260	nuclear DNA replication	4-5																					0.0371121
GO:0034248	regulation of cellular amide metabolic process	1-2																					0.000593841
GO:0036211	protein modification process	1																					0.0178778
GO:0042127	regulation of cell proliferation	5																					0.000186634
GO:0043484	regulation of RNA splicing	1-2																					7.94848e-05
GO:0043603	cellular amide metabolic process	2																					3.5317e-06
GO:0044703	multi-organism reproductive process	4-5																					0.022353				0.0104959
GO:0044770	cell cycle phase transition	5																					2.59117e-05
GO:0044772	mitotic cell cycle phase transition	5																					9.0426e-06
GO:0044839	cell cycle G2/M phase transition	5																					0.0121089
GO:0044843	cell cycle G1/S phase transition	5																					0.00541345
GO:0045017	glycerolipid biosynthetic process	1-2																					0.01756
GO:0045047	protein targeting to ER	2																					8.58458e-08
GO:0045132	meiotic chromosome segregation	4-5																					0.00017805
GO:0045292	mRNA cis splicing, via spliceosome	1-2																					0.0230246
GO:0045666	positive regulation of neuron differentiation	1																					0.01756
GO:0045787	positive regulation of cell cycle	4-5																					0.0042144
GO:0045839	negative regulation of mitotic nuclear division	5																					0.0367503
GO:0045931	positive regulation of mitotic cell cycle	4-5																					0.0146882
GO:0045934	negative regulation of nucleobase-containing compound metabolic process	1																					0.0181147
GO:0046474	glycerophospholipid biosynthetic process	1-2																					0.0355154
GO:0048024	regulation of mRNA splicing, via spliceosome	1-2																					0.0011947
GO:0048232	male gamete generation	4-5																					0.0225328
GO:0048856	anatomical structure development	5																					0.0112378
GO:0050657	nucleic acid transport	1-4																					0.00022231
GO:0050658	RNA transport	1-4																					0.00022231
GO:0050684	regulation of mRNA processing	1-2																					0.00358573
GO:0050769	positive regulation of neurogenesis	1																					0.0379554
GO:0051028	mRNA transport	1-4																					0.00517139
GO:0051168	nuclear export	1-2																					0.02303
GO:0051169	nuclear transport	1-4																					0.00389894
GO:0051172	negative regulation of nitrogen compound metabolic process	1																					0.00722847
GO:0051236	establishment of RNA localization	1-4																					0.000167456
GO:0051252	regulation of RNA metabolic process	1																					0.0308178
GO:0051253	negative regulation of RNA metabolic process	1																					0.00671783
GO:0051302	regulation of cell division	5																					0.000839189
GO:0051304	chromosome separation	5																					0.00295687
GO:0051306	mitotic sister chromatid separation	5																					0.033002
GO:0051310	metaphase plate congression	5																					0.0367503
GO:0051321	meiotic cell cycle	4-5																					2.24371e-08
GO:0051445	regulation of meiotic cell cycle	5																					0.0405401
GO:0051641	cellular localization	1-2																					0.0194246
GO:0051782	negative regulation of cell division	5																					0.0338688
GO:0051783	regulation of nuclear division	5																					7.77667e-05
GO:0051784	negative regulation of nuclear division	5																					0.0230246
GO:0051983	regulation of chromosome segregation	5																					0.00239692
GO:0060429	epithelium development	5																					0.021962
GO:0061640	cytoskeleton-dependent cytokinesis	4-5																					0.0371121
GO:0061982	meiosis I cell cycle process	4-5																					7.45072e-06
GO:0070125	mitochondrial translational elongation	1-4																					0.03079
GO:0070126	mitochondrial translational termination	1-4																					0.0419169
GO:0070972	protein localization to endoplasmic reticulum	2																					1.38657e-08
GO:0071103	DNA conformation change	5																					0.00210788
GO:0071166	ribonucleoprotein complex localization	1-4																					0.0121089
GO:0071426	ribonucleoprotein complex export from nucleus	1-4																					0.0141475
GO:0071705	nitrogen compound transport	1-4																					0.000431388
GO:0072599	establishment of protein localization to endoplasmic reticulum	2																					6.49016e-08
GO:0072657	protein localization to membrane	2																					0.000363574
GO:0090068	positive regulation of cell cycle process	5																					0.000668759
GO:0090150	establishment of protein localization to membrane	2																					1.39497e-06
GO:0120035	regulation of plasma membrane bounded cell projection organization	1																					0.03079
GO:0140013	meiotic nuclear division	4-5																					3.43914e-07
GO:0140053	mitochondrial gene expression	2-4																					2.22038e-06
GO:1901987	regulation of cell cycle phase transition	5																					0.0270996
GO:1901989	positive regulation of cell cycle phase transition	5																					0.0218859
GO:1901990	regulation of mitotic cell cycle phase transition	5																					0.013537
GO:1901992	positive regulation of mitotic cell cycle phase transition	5																					0.0230246
GO:1902099	regulation of metaphase/anaphase transition of cell cycle	5																					0.0230246
GO:1902850	microtubule cytoskeleton organization involved in mitosis	5																					0.000142158
GO:1902969	mitotic DNA replication	5																					0.0104486
GO:1903046	meiotic cell cycle process	4-5																					1.32774e-08
GO:1903311	regulation of mRNA metabolic process	1-2																					0.000149663
GO:1905818	regulation of chromosome separation	5																					0.033002
GO:1905819	negative regulation of chromosome separation	5																					0.0230246
GO:2000816	negative regulation of mitotic sister chromatid separation	5																					0.0230246
GO:0000003	reproduction	1-3																						0.000517209
GO:0003006	developmental process involved in reproduction	1-3																						0.00110586
GO:0006006	glucose metabolic process	1-2																						0.00608747
GO:0006007	glucose catabolic process	1																						0.00713442
GO:0006096	glycolytic process	1-2																						0.0234367
GO:0006165	nucleoside diphosphate phosphorylation	1-2																						0.0234367
GO:0006260	DNA replication	1-4																						0.0354419
GO:0006281	DNA repair	1-2																						0.0465969			0.000351128	3.71082e-05
GO:0006325	chromatin organization	1-2																						0.00679291
GO:0006342	chromatin silencing	1-2																						0.00250352
GO:0006464	cellular protein modification process	1-4																						4.06176e-06
GO:0006623	protein targeting to vacuole	1-2																						7.669e-06		0.0364711
GO:0006631	fatty acid metabolic process	1-2																						0.00248009
GO:0006733	oxidoreduction coenzyme metabolic process	1-2																						0.00111428
GO:0006754	ATP biosynthetic process	1-2																						0.0157319
GO:0006757	ATP generation from ADP	1-2																						0.0234367
GO:0006839	mitochondrial transport	3-4																						0.00245909
GO:0006974	cellular response to DNA damage stimulus	1-2																						0.00487997
GO:0007033	vacuole organization	1																						0.00248578
GO:0007167	enzyme linked receptor protein signaling pathway	1-2																						0.0342844
GO:0007169	transmembrane receptor protein tyrosine kinase signaling pathway	1-2																						0.0342844
GO:0007275	multicellular organism development	1-3																						0.00294214
GO:0007389	pattern specification process	1-2																						0.0324002	0.00183234
GO:0009066	aspartate family amino acid metabolic process	1-3																						0.0311855
GO:0009132	nucleoside diphosphate metabolic process	1-2																						0.0234367
GO:0009135	purine nucleoside diphosphate metabolic process	1-2																						0.0234367
GO:0009141	nucleoside triphosphate metabolic process	1-2																						0.026446			1.56464e-07	3.67994e-06
GO:0009142	nucleoside triphosphate biosynthetic process	1-2																						0.0157319
GO:0009144	purine nucleoside triphosphate metabolic process	1-2																						0.026446			2.23082e-07	3.8359e-06
GO:0009145	purine nucleoside triphosphate biosynthetic process	1-2																						0.0157319
GO:0009152	purine ribonucleotide biosynthetic process	1-2																						0.0081114			0.031527
GO:0009166	nucleotide catabolic process	1-2																						0.0234367
GO:0009179	purine ribonucleoside diphosphate metabolic process	1-2																						0.0234367
GO:0009185	ribonucleoside diphosphate metabolic process	1-2																						0.0234367
GO:0009199	ribonucleoside triphosphate metabolic process	1-2																						0.026446			2.23082e-07	3.8359e-06
GO:0009201	ribonucleoside triphosphate biosynthetic process	1-2																						0.0157319
GO:0009205	purine ribonucleoside triphosphate metabolic process	1-2																						0.026446			6.17871e-07	8.8819e-06
GO:0009206	purine ribonucleoside triphosphate biosynthetic process	1-2																						0.0157319
GO:0009790	embryo development	1-4																						0.0390916
GO:0009791	post-embryonic development	1-3																						5.16906e-05
GO:0009827	plant-type cell wall modification	5																						0.0198891
GO:0009853	photorespiration	1-2																						0.00679291
GO:0009908	flower development	1-2																						0.00985963
GO:0009933	meristem structural organization	1-2																						0.00487997	0.000827494
GO:0010014	meristem initiation	1-2																						0.00993274	0.000431792
GO:0010026	trichome differentiation	1-3																						0.0461397
GO:0010050	vegetative phase change	1-2																						0.0110919
GO:0010090	trichome morphogenesis	1-3																						0.0130482
GO:0010228	vegetative to reproductive phase transition of meristem	1-2																						0.00501522	0.0430911	0.00246732
GO:0010267	production of ta-siRNAs involved in RNA interference	1-2																						0.0060277	0.0182252
GO:0010498	proteasomal protein catabolic process	1-3																						0.00792262
GO:0014070	response to organic cyclic compound	4-5																						0.00295303
GO:0016043	cellular component organization	1-3																						1.66482e-09
GO:0016052	carbohydrate catabolic process	1																						0.00240903
GO:0016197	endosomal transport	1-2																						0.0225731
GO:0016246	RNA interference	1-2																						0.00562012		3.5735e-05
GO:0016567	protein ubiquitination	1-4																						0.00813973
GO:0019320	hexose catabolic process	1																						0.010907
GO:0019362	pyridine nucleotide metabolic process	1-2																						0.00243891
GO:0019363	pyridine nucleotide biosynthetic process	1-2																						0.0376962
GO:0022414	reproductive process	1-3																						0.000517209
GO:0022613	ribonucleoprotein complex biogenesis	1																						0.0357806
GO:0031047	gene silencing by RNA	1-2																						0.000769695
GO:0032446	protein modification by small protein conjugation	1-4																						0.00689449
GO:0032535	regulation of cellular component size	1-3																						0.02481	0.0156604
GO:0033044	regulation of chromosome organization	1																						0.0465969			0.00344965	0.0158745
GO:0034404	nucleobase-containing small molecule biosynthetic process	1-2																						0.0376962
GO:0035194	posttranscriptional gene silencing by RNA	1-2																						0.00427663
GO:0036211	protein modification process	1-4																						4.06176e-06
GO:0040007	growth	1-2																						0.00349035	0.000976065
GO:0042254	ribosome biogenesis	1																						0.0298689			0.000230754
GO:0042866	pyruvate biosynthetic process	1-2																						0.0234367
GO:0043094	cellular metabolic compound salvage	1-2																						0.00311758
GO:0045814	negative regulation of gene expression, epigenetic	1-2																						0.0060277
GO:0046031	ADP metabolic process	1-2																						0.0234367
GO:0046034	ATP metabolic process	1-2																						0.026446			6.19229e-06	6.95755e-05
GO:0046365	monosaccharide catabolic process	1																						0.010907
GO:0046496	nicotinamide nucleotide metabolic process	1-2																						0.00345573
GO:0046939	nucleotide phosphorylation	1-2																						0.0234367
GO:0048285	organelle fission	1-2																						0.0309715
GO:0048532	anatomical structure arrangement	1-2																						0.00317854	0.000827494
GO:0048608	reproductive structure development	1-3																						0.000894514
GO:0048731	system development	1-3																						0.00277478
GO:0050793	regulation of developmental process	1-3																						0.0234367
GO:0051128	regulation of cellular component organization	1-3																						0.00245909
GO:0051188	cofactor biosynthetic process	1-3																						0.00571755			0.0320608	0.0381416
GO:0051258	protein polymerization	1-3																						0.00235713
GO:0051301	cell division	1-2																						0.0327868	0.00378243
GO:0051321	meiotic cell cycle	1-2																						0.0381109		0.0270817
GO:0051726	regulation of cell cycle	1-3																						0.00562012		0.0279728
GO:0061458	reproductive system development	1-3																						0.000894514
GO:0070647	protein modification by small protein conjugation or removal	1-4																						0.000126789
GO:0072524	pyridine-containing compound metabolic process	1-2																						0.00355628
GO:0072665	protein localization to vacuole	1-2																						7.669e-06		0.0364711
GO:0072666	establishment of protein localization to vacuole	1-2																						7.669e-06		0.0364711
GO:0090066	regulation of anatomical structure size	1-3																						0.02481	0.0156604
GO:0090567	reproductive shoot system development	1-2																						0.0124369
GO:0090626	plant epidermis morphogenesis	1-3																						0.0401773
GO:1901292	nucleoside phosphate catabolic process	1-2																						0.0234367
GO:2000377	regulation of reactive oxygen species metabolic process	4-5																						0.00461627
GO:0000271	polysaccharide biosynthetic process	1																							0.00315451
GO:0000281	mitotic cytokinesis	1-3																							0.0252267
GO:0000741	karyogamy	4																							0.00419755
GO:0000902	cell morphogenesis	1-2																							0.00127387	9.39207e-06
GO:0000904	cell morphogenesis involved in differentiation	1-2																							0.04249	0.00277494
GO:0000911	cytokinesis by cell plate formation	1-3																							0.0365462
GO:0001558	regulation of cell growth	1-2																							0.0207071
GO:0003002	regionalization	1-2																							0.0158836
GO:0005996	monosaccharide metabolic process	1-4																							0.00234913
GO:0006006	glucose metabolic process	1-4																							0.0175219	0.0291767
GO:0006081	cellular aldehyde metabolic process	1																							0.0371951
GO:0006082	organic acid metabolic process	1																							3.28751e-06
GO:0006090	pyruvate metabolic process	1																							4.80664e-06
GO:0006091	generation of precursor metabolites and energy	1																							0.00888946
GO:0006096	glycolytic process	1																							0.0493457
GO:0006165	nucleoside diphosphate phosphorylation	1																							0.0493457
GO:0006220	pyrimidine nucleotide metabolic process	4-5																							2.35559e-05
GO:0006221	pyrimidine nucleotide biosynthetic process	4-5																							2.35559e-05
GO:0006260	DNA replication	1-2																							0.0208326			0.0202556
GO:0006261	DNA-dependent DNA replication	1-2																							0.0168383
GO:0006342	chromatin silencing	1-3																							0.0175219	0.00105729
GO:0006418	tRNA aminoacylation for protein translation	1-2																							0.000938477
GO:0006606	protein import into nucleus	5																							0.000127935	7.90735e-07
GO:0006629	lipid metabolic process	1																							0.000349185
GO:0006631	fatty acid metabolic process	1																							0.0070569	0.00228332
GO:0006644	phospholipid metabolic process	1																							0.00291604
GO:0006732	coenzyme metabolic process	1																							0.000108115
GO:0006754	ATP biosynthetic process	1																							0.0284322
GO:0006757	ATP generation from ADP	1																							0.0493457
GO:0006886	intracellular protein transport	5																							0.00378243	0.00405992
GO:0006997	nucleus organization	4																							0.0252267
GO:0007275	multicellular organism development	1-2																							0.00836141	0.0294735
GO:0007276	gamete generation	4																							0.00359531
GO:0007292	female gamete generation	4																							0.00358808
GO:0008104	protein localization	5																							0.00546296	0.0123152
GO:0008610	lipid biosynthetic process	1																							0.0274271
GO:0008654	phospholipid biosynthetic process	1																							0.00161529
GO:0009073	aromatic amino acid family biosynthetic process	1-2																							0.0328989
GO:0009123	nucleoside monophosphate metabolic process	1																							0.0371951
GO:0009124	nucleoside monophosphate biosynthetic process	1																							0.0407662
GO:0009126	purine nucleoside monophosphate metabolic process	1																							0.0371951
GO:0009127	purine nucleoside monophosphate biosynthetic process	1																							0.0407662
GO:0009132	nucleoside diphosphate metabolic process	1																							0.0493457
GO:0009135	purine nucleoside diphosphate metabolic process	1																							0.0493457
GO:0009141	nucleoside triphosphate metabolic process	1																							0.033328
GO:0009142	nucleoside triphosphate biosynthetic process	1																							0.03655
GO:0009144	purine nucleoside triphosphate metabolic process	1																							0.0261479
GO:0009145	purine nucleoside triphosphate biosynthetic process	1																							0.0284322
GO:0009150	purine ribonucleotide metabolic process	1																							0.00485276
GO:0009152	purine ribonucleotide biosynthetic process	1																							0.033328
GO:0009156	ribonucleoside monophosphate biosynthetic process	1																							0.0407662
GO:0009161	ribonucleoside monophosphate metabolic process	1																							0.0371951
GO:0009166	nucleotide catabolic process	1																							0.0493457
GO:0009167	purine ribonucleoside monophosphate metabolic process	1																							0.0371951
GO:0009168	purine ribonucleoside monophosphate biosynthetic process	1																							0.0407662
GO:0009179	purine ribonucleoside diphosphate metabolic process	1																							0.0493457
GO:0009185	ribonucleoside diphosphate metabolic process	1																							0.0493457
GO:0009199	ribonucleoside triphosphate metabolic process	1																							0.0261479
GO:0009201	ribonucleoside triphosphate biosynthetic process	1																							0.0284322
GO:0009205	purine ribonucleoside triphosphate metabolic process	1																							0.0261479
GO:0009206	purine ribonucleoside triphosphate biosynthetic process	1																							0.0284322
GO:0009218	pyrimidine ribonucleotide metabolic process	4-5																							2.35559e-05
GO:0009220	pyrimidine ribonucleotide biosynthetic process	4-5																							2.35559e-05
GO:0009240	isopentenyl diphosphate biosynthetic process	1																							0.000693003
GO:0009451	RNA modification	2-5																							0.0400045
GO:0009553	embryo sac development	4																							0.00104761
GO:0009560	embryo sac egg cell differentiation	3-5																							0.00521889
GO:0009561	megagametogenesis	4																							0.000285448
GO:0009653	anatomical structure morphogenesis	1-2																							3.58247e-07
GO:0009799	specification of symmetry	1-2																							0.0203161
GO:0009853	photorespiration	1																							0.00237004
GO:0009855	determination of bilateral symmetry	1-2																							0.0203161
GO:0009888	tissue development	1-2																							1.63317e-06	0.000121142
GO:0009890	negative regulation of biosynthetic process	1-3																							0.0149226
GO:0010015	root morphogenesis	1-3																							0.00234913	0.00568165
GO:0010016	shoot system morphogenesis	1-2																							0.023549
GO:0010026	trichome differentiation	1-2																							0.00605369
GO:0010053	root epidermal cell differentiation	1-3																							0.0233676	0.0184868
GO:0010054	trichoblast differentiation	1-3																							0.0233676	0.0184868
GO:0010073	meristem maintenance	1-2																							0.0102497
GO:0010075	regulation of meristem growth	1-2																							0.00889369
GO:0010090	trichome morphogenesis	1-2																							0.00212466	0.0227427
GO:0010558	negative regulation of macromolecule biosynthetic process	1-3																							0.018556
GO:0015031	protein transport	5																							0.00378243	0.00584395
GO:0015804	neutral amino acid transport	3-4																							0.00368493
GO:0015824	proline transport	3-4																							0.000600837
GO:0015833	peptide transport	5																							0.00682209	0.0040165
GO:0016051	carbohydrate biosynthetic process	1																							0.000259375
GO:0016054	organic acid catabolic process	1-3																							0.03655
GO:0016458	gene silencing	1-3																							0.0127343	4.69688e-06
GO:0016999	antibiotic metabolic process	5																							0.0407662
GO:0019288	isopentenyl diphosphate biosynthetic process, methylerythritol 4-phosphate pathway	1																							0.000693003
GO:0019318	hexose metabolic process	1-4																							0.0124317
GO:0019439	aromatic compound catabolic process	1-3																							0.0104095
GO:0019682	glyceraldehyde-3-phosphate metabolic process	1																							0.00330535
GO:0019953	sexual reproduction	4																							0.0328989
GO:0022412	cellular process involved in reproduction in multicellular organism	4																							0.00561665
GO:0022603	regulation of anatomical structure morphogenesis	1-2																							0.0203161
GO:0022622	root system development	1-3																							0.0159578
GO:0031324	negative regulation of cellular metabolic process	1-3																							0.022815
GO:0031327	negative regulation of cellular biosynthetic process	1-3																							0.0149226
GO:0032501	multicellular organismal process	1-2																							0.00805687	0.0073316
GO:0032502	developmental process	1-2																							0.00161529	0.00465889
GO:0032506	cytokinetic process	1-3																							0.0365462
GO:0032787	monocarboxylic acid metabolic process	1																							0.00216744
GO:0032989	cellular component morphogenesis	1-2																							0.00139324	9.70632e-06
GO:0033036	macromolecule localization	5																							0.0207071	0.00136223
GO:0033043	regulation of organelle organization	1-2																							0.0379558	0.00100921
GO:0033365	protein localization to organelle	5																							0.00419755
GO:0033692	cellular polysaccharide biosynthetic process	1																							0.00437401	0.000747885
GO:0034504	protein localization to nucleus	5																							0.000127935	7.90735e-07
GO:0034613	cellular protein localization	5																							0.00546296	0.00521255
GO:0034637	cellular carbohydrate biosynthetic process	1																							0.0070569	0.0055381
GO:0034655	nucleobase-containing compound catabolic process	1-3																							0.0144627	0.0416299
GO:0035266	meristem growth	1-2																							0.0269715
GO:0040008	regulation of growth	1-2																							2.08952e-05
GO:0040029	regulation of gene expression, epigenetic	1-3																							0.00161529	1.25147e-06
GO:0042023	DNA endoreduplication	1-2																							0.00565763
GO:0042866	pyruvate biosynthetic process	1																							0.0493457
GO:0042886	amide transport	5																							0.00682209	0.00421086
GO:0043038	amino acid activation	1-2																							0.000938477
GO:0043039	tRNA aminoacylation	1-2																							0.000938477
GO:0043436	oxoacid metabolic process	1																							3.28751e-06
GO:0044255	cellular lipid metabolic process	1																							0.000259375
GO:0044262	cellular carbohydrate metabolic process	1																							0.00546296	0.0018632
GO:0044264	cellular polysaccharide metabolic process	1																							0.00419755	0.000618888
GO:0044270	cellular nitrogen compound catabolic process	1-3																							0.0104095
GO:0044419	interspecies interaction between organisms	1-3																							0.0175219
GO:0044703	multi-organism reproductive process	4																							0.0328989
GO:0044786	cell cycle DNA replication	1-2																							0.00565763
GO:0045184	establishment of protein localization	5																							0.00378243	0.00584395
GO:0045814	negative regulation of gene expression, epigenetic	1-3																							0.0132607	0.00253058
GO:0045892	negative regulation of transcription, DNA-templated	1-3																							0.0400045
GO:0045934	negative regulation of nucleobase-containing compound metabolic process	1-3																							0.0282729
GO:0046031	ADP metabolic process	1																							0.0493457
GO:0046034	ATP metabolic process	1																							0.0261479
GO:0046148	pigment biosynthetic process	5																							0.0341384	2.10652e-05
GO:0046395	carboxylic acid catabolic process	1-3																							0.03655
GO:0046490	isopentenyl diphosphate metabolic process	1																							0.000693003
GO:0046686	response to cadmium ion	1-4																							0.0226234
GO:0046700	heterocycle catabolic process	1-3																							0.00836141
GO:0046907	intracellular transport	5																							0.0203445
GO:0046939	nucleotide phosphorylation	1																							0.0493457
GO:0048193	Golgi vesicle transport	1																							0.00641339
GO:0048229	gametophyte development	4																							0.0118569
GO:0048284	organelle fusion	4																							0.00419755
GO:0048364	root development	1-3																							0.0197275
GO:0048367	shoot system development	1-2																							0.0493457
GO:0048468	cell development	1-2																							0.0426997	0.000189578
GO:0048469	cell maturation	1-3																							0.0233676	0.00635599
GO:0048507	meristem development	1-2																							0.000370646
GO:0048509	regulation of meristem development	1-2																							0.000776074
GO:0048522	positive regulation of cellular process	1-3																							0.0388139
GO:0048589	developmental growth	1-2																							0.00653747
GO:0048638	regulation of developmental growth	1-2																							3.22276e-05
GO:0048764	trichoblast maturation	1-3																							0.0233676	0.00635599
GO:0048765	root hair cell differentiation	1-3																							0.0233676	0.00635599
GO:0048827	phyllome development	1-2																							0.01256
GO:0048856	anatomical structure development	1-2																							0.000938477	0.00315688
GO:0051170	import into nucleus	5																							0.00018937	5.58701e-07
GO:0051172	negative regulation of nitrogen compound metabolic process	1-3																							0.0369459
GO:0051186	cofactor metabolic process	1																							0.000259375
GO:0051188	cofactor biosynthetic process	1																							0.000427687
GO:0051273	beta-glucan metabolic process	1																							0.0172049	0.000674572
GO:0051701	interaction with host	1-3																							0.0092593
GO:0051726	regulation of cell cycle	1-2																							0.00251694
GO:0055114	oxidation-reduction process	1																							0.0159578
GO:0070727	cellular macromolecule localization	5																							0.00818697	0.00174893
GO:0071554	cell wall organization or biogenesis	1-2																							0.0207071
GO:0072527	pyrimidine-containing compound metabolic process	4-5																							3.89165e-05	2.55097e-13
GO:0072528	pyrimidine-containing compound biosynthetic process	4-5																							2.36236e-05	2.19655e-13
GO:0072594	establishment of protein localization to organelle	5																							0.00326407
[truncated: 480 more rows]

## Sheet: bp_down
id	name	interval	1	2	5	6	7	8	9	10	11	12	13	14	15	16	17	18	19	20	21	22	23	24	25	26	27	28	29	30
GO:0006396	RNA processing	1-3	0.0106712					0.000412259						0.000193966	0.00377376									0.00471748	0.000293403
GO:0006605	protein targeting	1-3	0.0170287														0.00104593												0.0103967	0.000249435
GO:0022613	ribonucleoprotein complex biogenesis	1-2	0.000533276		3.48147e-08					1.86513e-05												0.00113717		3.08914e-09		0.00192603			5.13638e-10	1.61692e-15
GO:0022613	ribonucleoprotein complex biogenesis	1-3		0.000797258		7.7363e-05											0.00727562
GO:0042254	ribosome biogenesis	1-3		0.0105338		7.7363e-05																								6.82465e-09
GO:0000375	RNA splicing, via transesterification reactions	1			0.0371567												0.00149396												2.57863e-08	4.27916e-11
GO:0000377	RNA splicing, via transesterification reactions with bulged adenosine as nucleophile	1			0.0371567												0.000836907												2.57863e-08	4.27916e-11
GO:0000398	mRNA splicing, via spliceosome	1			0.0371567												0.000836907												2.57863e-08	4.27916e-11
GO:0006139	nucleobase-containing compound metabolic process	1-2			2.00971e-13																				6.03142e-06	4.97543e-13			6.94711e-07	3.721e-12
GO:0006325	chromatin organization	1-2			0.000366732			0.0411225							2.96934e-08													1.80783e-06		0.0216863
GO:0006351	transcription, DNA-templated	1-3			0.000163833
GO:0006355	regulation of transcription, DNA-templated	1-3			0.000617154
GO:0006364	rRNA processing	1-2			0.000142948	0.000353551				0.00174513												0.00260064		3.80912e-07		0.00459303			6.52917e-05	8.88683e-07
GO:0006396	RNA processing	1-2			6.3855e-10					0.0054084							2.35505e-05					4.36753e-08				2.1868e-09	1.85615e-06		4.29642e-13	1.02452e-18
GO:0006397	mRNA processing	1-2			0.0241728																									1.37372e-13
GO:0006464	cellular protein modification process	1-2			0.000949874													0.0246071	0.00717601						1.42574e-07			0.000114415
GO:0006508	proteolysis	3-5			0.00347756
GO:0006725	cellular aromatic compound metabolic process	1-2			1.46673e-12																	2.50227e-06			1.09685e-05	5.59909e-10	0.000179826			3.61036e-11
GO:0006807	nitrogen compound metabolic process	1-2			0.000131533					0.0251521												3.44917e-15			7.9862e-10		6.026e-12		2.59001e-05	4.24098e-09
GO:0006950	response to stress	1-3			0.0224073
GO:0006996	organelle organization	1-3			0.00122645			2.49264e-05							9.66134e-14		1.51313e-12	0.00013642		0.000891989		6.61353e-17	4.02159e-09	1.76533e-08	4.11678e-13	2.55695e-26			4.44539e-05	3.33266e-08
GO:0007275	multicellular organism development	1-3			0.0253182										0.00175467			0.0029109				0.019652
GO:0007276	gamete generation	1-2			0.0149208
GO:0008380	RNA splicing	1-2			0.0275661												0.00716664								0.000841277		0.0430939
GO:0009058	biosynthetic process	1-2			0.00423766																				0.00152024	3.98745e-07				0.0303723
GO:0009059	macromolecule biosynthetic process	1-3			2.65461e-06					0.0365456							0.0128907
GO:0009653	anatomical structure morphogenesis	1-3			0.0100305																		0.00431967
GO:0009889	regulation of biosynthetic process	1-3			6.22337e-05
GO:0009892	negative regulation of metabolic process	1-3			0.00458663														0.0271383				0.000267301
GO:0009893	positive regulation of metabolic process	1-2			0.00613247
GO:0009987	cellular process	1-3			6.75835e-13			1.11689e-06																1.12339e-11		3.41255e-12
GO:0010467	gene expression	1-2			3.83103e-16					0.000212645															0.000589916	2.19224e-06				4.23906e-05
GO:0010468	regulation of gene expression	1-3			3.20817e-08
GO:0010556	regulation of macromolecule biosynthetic process	1-3			0.000107012
GO:0010604	positive regulation of macromolecule metabolic process	1-2			0.00337393
GO:0010605	negative regulation of macromolecule metabolic process	1-3			0.00641959																		0.000330741
GO:0010629	negative regulation of gene expression	1-3			0.0270661																		0.00122567
GO:0016043	cellular component organization	1-3			4.11266e-05			0.000768714							4.16881e-08			0.00013642		0.00705234				6.60156e-12		1.74788e-21
GO:0016070	RNA metabolic process	1-2			2.00971e-13					0.000363893															0.00123854	1.95848e-05				3.27479e-05
GO:0016072	rRNA metabolic process	1-2			0.000128891	0.000731343				0.000320599												0.00154433		1.86608e-07		0.00459303			0.000913874	5.14458e-06
GO:0016310	phosphorylation	1-2			0.0352585																					4.58816e-05
GO:0018130	heterocycle biosynthetic process	1-4			0.00337393
GO:0019219	regulation of nucleobase-containing compound metabolic process	1-2			6.53339e-06																				0.00494144
GO:0019222	regulation of metabolic process	1-3			2.32802e-11
GO:0019438	aromatic compound biosynthetic process	1-4			0.0012711
GO:0031323	regulation of cellular metabolic process	1-2			7.6211e-10																				0.0125571
GO:0031325	positive regulation of cellular metabolic process	1-2			0.0153421
GO:0031326	regulation of cellular biosynthetic process	1-3			8.76213e-05
GO:0031399	regulation of protein modification process	1-2			0.0141473
GO:0032259	methylation	1-2			0.0137128										0.00134029													1.49083e-06
GO:0032268	regulation of cellular protein metabolic process	1-2			0.0115932
GO:0032501	multicellular organismal process	1-3			0.00748252													0.00201519				0.00669629	3.238e-06
GO:0032502	developmental process	1-3			0.00142643										0.0034847			0.00311078					6.69733e-06					0.00735182
GO:0032774	RNA biosynthetic process	1-3			0.000163833
GO:0033043	regulation of organelle organization	1-3			0.00255181										0.000137872			0.0443109							0.0191443	0.0366507
GO:0033044	regulation of chromosome organization	1-3			0.0255895
GO:0033554	cellular response to stress	1-3			0.0300914												0.0101616
GO:0034470	ncRNA processing	1-2			3.2003e-05	0.00050185				0.00245377												0.00113717				0.00599934			2.50437e-07	4.84052e-11
GO:0034641	cellular nitrogen compound metabolic process	1-2			2.32802e-11																	5.15541e-09			9.18509e-06	1.8675e-14	1.07233e-06		1.4664e-08	3.01851e-14
GO:0034645	cellular macromolecule biosynthetic process	1-3			3.34402e-06					0.0157858							0.00223152
GO:0034654	nucleobase-containing compound biosynthetic process	1-3			0.000538285					0.00505478
GO:0034660	ncRNA metabolic process	1-2			1.20813e-05	2.60808e-07				2.00007e-05												0.000159436		3.22758e-06		0.00128822			4.72132e-08	1.95341e-12
GO:0036211	protein modification process	1-2			0.000949874													0.0246071	0.00717601						1.42574e-07			0.000114415
GO:0042254	ribosome biogenesis	1-2			2.25004e-08					0.000320599												0.000925247		3.08914e-09		0.00161855			3.55136e-06
GO:0043170	macromolecule metabolic process	1-2			3.38965e-09					0.0370855					0.0323768										1.14603e-09	5.84243e-11			0.00172532	2.65127e-06
GO:0043412	macromolecule modification	1-2			0.0001368			0.00124635										0.0214978	0.00587475						1.94299e-08			0.00147385		0.0174692
GO:0044085	cellular component biogenesis	1-2			0.00347756																	2.47048e-05		4.07837e-13		1.07922e-05				0.00177267
GO:0044237	cellular metabolic process	1-2			1.80581e-09					0.0319708															2.60207e-14	5.10727e-14	6.89979e-06		1.8636e-06	6.00124e-10
GO:0044238	primary metabolic process	1-2			0.0062605					0.0140933									0.0138696						2.93437e-09	1.7777e-14	4.75325e-05		0.000255921	4.78226e-07
GO:0044249	cellular biosynthetic process	1-2			0.00307411																	4.99257e-08			0.000946749	5.41847e-09	0.00743144			0.00854122
GO:0044260	cellular macromolecule metabolic process	1-3			8.2934e-12			0.00292157									0.00101711
GO:0044267	cellular protein metabolic process	1-2			0.000141563													0.0057395	0.000280256						8.87204e-08		4.69404e-07		0.0477337	0.0019052
GO:0044271	cellular nitrogen compound biosynthetic process	1-2			0.00141345	0.00393854				0.000602393															0.0052967	4.59264e-05				0.00108121
GO:0046483	heterocycle metabolic process	1-2			2.51733e-12																				4.98816e-06	1.55919e-12		0.0218548		4.50757e-12
GO:0048518	positive regulation of biological process	1-2			0.000662375																					0.00466028
GO:0048519	negative regulation of biological process	1-3			3.26648e-05
GO:0048522	positive regulation of cellular process	1-2			0.00326568
GO:0048523	negative regulation of cellular process	1-3			0.000343457													0.0463803										3.78568e-06
GO:0048731	system development	1-3			0.0133198										0.002997			0.00201519									0.0221471
GO:0048856	anatomical structure development	1-3			0.00507409										0.00160175			0.00261035				0.0367108	4.5175e-06			0.0324797		0.0086352
GO:0048869	cellular developmental process	1-3			0.0275661
GO:0050789	regulation of biological process	1-3			2.84853e-10
GO:0050794	regulation of cellular process	1-3			1.08321e-10
GO:0050896	response to stimulus	1-3			0.00156737
GO:0051128	regulation of cellular component organization	1-3			0.0304011										0.037679
GO:0051171	regulation of nitrogen compound metabolic process	1-2			2.7804e-10																				0.0205348
GO:0051173	positive regulation of nitrogen compound metabolic process	1-2			0.00337393
GO:0051246	regulation of protein metabolic process	1-2			0.00748252
GO:0051252	regulation of RNA metabolic process	1-2			3.25348e-05																				0.0300896
GO:0051276	chromosome organization	1-2			2.03424e-05			0.0491265										0.00013642							1.79142e-09			4.01156e-07	0.000514418	6.00124e-10
GO:0051716	cellular response to stimulus	1-2			0.0204824
GO:0055114	oxidation-reduction process	3-5			0.00672218
GO:0060255	regulation of macromolecule metabolic process	1-2			2.32802e-11																				0.020136
GO:0065007	biological regulation	1-2			1.56808e-08																					0.0208213
GO:0071840	cellular component organization or biogenesis	1-3			7.48821e-10			2.49264e-05							4.57024e-06		0.0129177	0.00324996								3.59482e-15
GO:0080090	regulation of primary metabolic process	1-2			7.63003e-10																				0.0356134
GO:0090304	nucleic acid metabolic process	1-2			2.0089e-15					0.000578201					0.0308196										9.0064e-06	5.16045e-07	0.0400088			3.39103e-09
GO:0097659	nucleic acid-templated transcription	1-3			0.000163833
GO:1901360	organic cyclic compound metabolic process	1-2			4.5819e-11					0.000363893															4.63201e-05	1.89251e-07				1.47496e-09
GO:1901362	organic cyclic compound biosynthetic process	1-4			0.0174677
GO:1901576	organic substance biosynthetic process	1-2			0.00341985																				0.00148821	2.25814e-07				0.00961945
GO:1903506	regulation of nucleic acid-templated transcription	1-3			0.000617154
GO:2000112	regulation of cellular macromolecule biosynthetic process	1-3			0.000107012
GO:2001141	regulation of RNA biosynthetic process	1-3			0.000617154
GO:0000086	G2/M transition of mitotic cell cycle	3-4				0.00453684
GO:0000226	microtubule cytoskeleton organization	2-4				0.000512786
GO:0000278	mitotic cell cycle	2-4				2.2046e-06				0.0372662
GO:0000281	mitotic cytokinesis	2-4				0.000125217
GO:0000910	cytokinesis	2-4				0.000125217
GO:0000911	cytokinesis by cell plate formation	2-4				0.000234144
GO:0001510	RNA methylation	1-2				0.00148888																		0.00554519
GO:0006081	cellular aldehyde metabolic process	1-2				2.08328e-06																0.000201163		0.00259719
GO:0006082	organic acid metabolic process	1-2				1.92333e-05		0.026853														1.77382e-05				6.20002e-07
GO:0006090	pyruvate metabolic process	1-2				3.24381e-07
GO:0006091	generation of precursor metabolites and energy	1-2				0.00340127																0.000424423				3.48364e-06
GO:0006096	glycolytic process	1-2				0.0102438
GO:0006098	pentose-phosphate shunt	1-2				0.00389886
GO:0006139	nucleobase-containing compound metabolic process	1-4				0.0162393																	0.0467907
GO:0006163	purine nucleotide metabolic process	1-2				0.00388474																0.000577681				5.42648e-06
GO:0006164	purine nucleotide biosynthetic process	1-2				0.00041039
GO:0006165	nucleoside diphosphate phosphorylation	1-2				0.0102438
GO:0006220	pyrimidine nucleotide metabolic process	1-2				0.000284846		0.0491265
GO:0006221	pyrimidine nucleotide biosynthetic process	1-2				0.000284846		0.0491265
GO:0006259	DNA metabolic process	2-5				3.38388e-05
GO:0006260	DNA replication	4				0.000247767
GO:0006261	DNA-dependent DNA replication	2-5				0.0111005
GO:0006270	DNA replication initiation	4				0.00176597
GO:0006275	regulation of DNA replication	3-4				9.00395e-05
GO:0006304	DNA modification	4				0.00328399
GO:0006305	DNA alkylation	4				0.00328399
GO:0006306	DNA methylation	4				0.00328399
GO:0006325	chromatin organization	4				0.00665081
GO:0006342	chromatin silencing	4				0.0276273
GO:0006355	regulation of transcription, DNA-templated	4				0.0399871
GO:0006396	RNA processing	1-4				3.61913e-05
GO:0006399	tRNA metabolic process	1-2				0.00405205																							0.000528321	5.36699e-06
GO:0006412	translation	1-3				8.25047e-09										3.01163e-06						0.000814673				0.000468039
GO:0006464	cellular protein modification process	1-4				0.0261939
GO:0006468	protein phosphorylation	4				0.0249704
GO:0006479	protein methylation	4				0.0142156
GO:0006518	peptide metabolic process	1-3				5.80219e-09										2.29995e-06						0.000286458				0.000562122
GO:0006605	protein targeting	1-4				0.0296553
GO:0006629	lipid metabolic process	1-2				0.0186641
GO:0006644	phospholipid metabolic process	1-2				0.000765595																0.000914607
GO:0006720	isoprenoid metabolic process	1-2				0.0017304
GO:0006725	cellular aromatic compound metabolic process	1-4				0.00966212
GO:0006732	coenzyme metabolic process	1-2				7.06905e-05																3.08204e-05				2.25814e-07
GO:0006733	oxidoreduction coenzyme metabolic process	1-2				1.63423e-06																0.000219472				1.62241e-05
GO:0006739	NADP metabolic process	1-2				0.00389886																0.00669629
GO:0006753	nucleoside phosphate metabolic process	1-2				2.09454e-10		0.0496245														6.85814e-08		6.95948e-08		3.07967e-09
GO:0006754	ATP biosynthetic process	1-2				0.0102438
GO:0006757	ATP generation from ADP	1-2				0.0102438
GO:0006778	porphyrin-containing compound metabolic process	1				0.00328399
GO:0006779	porphyrin-containing compound biosynthetic process	1				0.0141586																				0.040523
GO:0006793	phosphorus metabolic process	1-2				2.32356e-09																				5.10727e-14
GO:0006796	phosphate-containing compound metabolic process	1-2				3.62484e-09																9.4202e-10				7.17639e-14
GO:0006807	nitrogen compound metabolic process	1-4				5.47267e-05
GO:0006886	intracellular protein transport	1-4				0.00328399
GO:0006996	organelle organization	1-4				2.4962e-05				0.000130637
GO:0007010	cytoskeleton organization	2-4				3.5933e-05
GO:0007017	microtubule-based process	2-4				0.000181418
GO:0007049	cell cycle	3-4				2.1398e-06
GO:0007346	regulation of mitotic cell cycle	2-4				0.00166433
GO:0008104	protein localization	1-4				0.0015161
GO:0008152	metabolic process	1-4				0.000853596
GO:0008213	protein alkylation	4				0.0142156
GO:0008283	cell proliferation	2-5				0.000139855
GO:0008299	isoprenoid biosynthetic process	1-2				0.000646936
GO:0008610	lipid biosynthetic process	1-2				0.0032958
GO:0008654	phospholipid biosynthetic process	1-2				0.000765595																0.000814673
GO:0009058	biosynthetic process	1-4				0.00453684		0.0173858
GO:0009117	nucleotide metabolic process	1-2				2.09454e-10		0.0496245														4.20548e-08		6.95948e-08		4.77122e-09
GO:0009123	nucleoside monophosphate metabolic process	1-2				0.00590872
GO:0009124	nucleoside monophosphate biosynthetic process	1-2				0.00590872
GO:0009126	purine nucleoside monophosphate metabolic process	1-2				0.00590872
GO:0009127	purine nucleoside monophosphate biosynthetic process	1-2				0.00590872
GO:0009132	nucleoside diphosphate metabolic process	1-2				0.0102438
GO:0009135	purine nucleoside diphosphate metabolic process	1-2				0.0102438
GO:0009141	nucleoside triphosphate metabolic process	1-2				0.0102438
GO:0009142	nucleoside triphosphate biosynthetic process	1-2				0.0102438
GO:0009144	purine nucleoside triphosphate metabolic process	1-2				0.0102438
GO:0009145	purine nucleoside triphosphate biosynthetic process	1-2				0.0102438
GO:0009150	purine ribonucleotide metabolic process	1-2				0.0401944																0.000577681				8.7026e-06
GO:0009152	purine ribonucleotide biosynthetic process	1-2				0.00568612																				0.000562122
GO:0009156	ribonucleoside monophosphate biosynthetic process	1-2				0.00590872
GO:0009161	ribonucleoside monophosphate metabolic process	1-2				0.00590872
GO:0009165	nucleotide biosynthetic process	1-2				2.60808e-07		0.0436253														0.00397518
GO:0009166	nucleotide catabolic process	1-2				0.0102438
GO:0009167	purine ribonucleoside monophosphate metabolic process	1-2				0.00590872
GO:0009168	purine ribonucleoside monophosphate biosynthetic process	1-2				0.00590872
GO:0009179	purine ribonucleoside diphosphate metabolic process	1-2				0.0102438
GO:0009185	ribonucleoside diphosphate metabolic process	1-2				0.0102438
GO:0009199	ribonucleoside triphosphate metabolic process	1-2				0.0102438
GO:0009201	ribonucleoside triphosphate biosynthetic process	1-2				0.0102438
GO:0009205	purine ribonucleoside triphosphate metabolic process	1-2				0.0102438
GO:0009206	purine ribonucleoside triphosphate biosynthetic process	1-2				0.0102438
GO:0009218	pyrimidine ribonucleotide metabolic process	1-2				0.000109925		0.0491265
GO:0009220	pyrimidine ribonucleotide biosynthetic process	1-2				0.000109925		0.0491265
GO:0009240	isopentenyl diphosphate biosynthetic process	1-2				0.000148054
GO:0009259	ribonucleotide metabolic process	1-2				3.93526e-07																0.000577681		1.64117e-05		3.44296e-06
GO:0009260	ribonucleotide biosynthetic process	1-2				2.31459e-08																		0.00200704		0.000222809
GO:0009451	RNA modification	1-4				0.0249395
GO:0009657	plastid organization	1-2				2.87393e-06																3.15561e-06		5.1328e-05
GO:0009658	chloroplast organization	1-2				0.000577745
GO:0009668	plastid membrane organization	1-2				0.000179662																8.80155e-05		0.000708679
GO:0009692	ethylene metabolic process	3-5				0.0102438
GO:0009693	ethylene biosynthetic process	3-5				0.0102438
GO:0009827	plant-type cell wall modification	5				0.00130359		0.01824
GO:0009889	regulation of biosynthetic process	2-5				0.000329574
GO:0009890	negative regulation of biosynthetic process	4				0.0356432
GO:0009892	negative regulation of metabolic process	2-4				0.000904175
GO:0009902	chloroplast relocation	1-2				0.00657632
GO:0009987	cellular process	1-4				0.0157944
GO:0010027	thylakoid membrane organization	1-2				0.000179662																8.80155e-05		0.000708679
GO:0010389	regulation of G2/M transition of mitotic cell cycle	3-4				0.00453684
GO:0010467	gene expression	1-4				0.0146315
GO:0010468	regulation of gene expression	2-4				0.00583049
GO:0010556	regulation of macromolecule biosynthetic process	2-5				0.000828334
GO:0010558	negative regulation of macromolecule biosynthetic process	4				0.0283685
GO:0010564	regulation of cell cycle process	3-4				8.45126e-05
GO:0010605	negative regulation of macromolecule metabolic process	2-4				0.000496773
GO:0010629	negative regulation of gene expression	2-4				0.00166433
GO:0010638	positive regulation of organelle organization	2-4				0.0356432
GO:0015031	protein transport	1-4				0.00247846
GO:0015994	chlorophyll metabolic process	1				0.0113956
GO:0015995	chlorophyll biosynthetic process	1				0.0287008																				0.0337048
GO:0016043	cellular component organization	1-4				0.000116554
GO:0016051	carbohydrate biosynthetic process	1-2				0.0492152																				0.0293169
GO:0016070	RNA metabolic process	1-4				0.0322519
GO:0016310	phosphorylation	1-4				0.0186641
GO:0016458	gene silencing	2-4				0.00395619
GO:0016569	covalent chromatin modification	4				0.00374352
GO:0016570	histone modification	4				0.0112006
GO:0016571	histone methylation	4				0.0142156
GO:0016572	histone phosphorylation	4				0.00079852
GO:0018022	peptidyl-lysine methylation	4				0.00660754
GO:0018193	peptidyl-amino acid modification	4				0.0115407
GO:0018205	peptidyl-lysine modification	4				0.0102438
GO:0019219	regulation of nucleobase-containing compound metabolic process	4				0.00046352
GO:0019222	regulation of metabolic process	2-4				0.000139548
GO:0019288	isopentenyl diphosphate biosynthetic process, methylerythritol 4-phosphate pathway	1-2				0.000246911
GO:0019359	nicotinamide nucleotide biosynthetic process	1-2				0.0102438
GO:0019362	pyridine nucleotide metabolic process	1-2				3.26051e-06																3.42103e-05				5.42648e-06
GO:0019363	pyridine nucleotide biosynthetic process	1-2				0.0102438																0.0422947
GO:0019538	protein metabolic process	1-4				1.01273e-05		0.00479795
GO:0019637	organophosphate metabolic process	1-2				1.09261e-12					0.0308566											7.59014e-09		0.000148093		9.33751e-12
GO:0019682	glyceraldehyde-3-phosphate metabolic process	1-2				8.42084e-06																4.99122e-05		0.00531362
GO:0019684	photosynthesis, light reaction	1-4				0.0293535
GO:0019693	ribose phosphate metabolic process	1-2				4.71776e-11																6.159e-07		4.48765e-08		1.10008e-08
GO:0019750	chloroplast localization	1-2				0.00657632
GO:0019752	carboxylic acid metabolic process	1-2				1.48113e-05																0.000283607				5.69447e-07
GO:0022402	cell cycle process	2-4				3.24817e-05
GO:0022607	cellular component assembly	1-4				0.00453684																	8.49467e-05		0.00428515
GO:0031323	regulation of cellular metabolic process	3-4				0.000965332
GO:0031324	negative regulation of cellular metabolic process	2-4				0.0127378
GO:0031326	regulation of cellular biosynthetic process	2-5				0.00049938
GO:0031327	negative regulation of cellular biosynthetic process	4				0.0283685
GO:0032506	cytokinetic process	2-4				0.000234144
GO:0032787	monocarboxylic acid metabolic process	1-2				0.00206771
GO:0033013	tetrapyrrole metabolic process	1				0.00328399
GO:0033014	tetrapyrrole biosynthetic process	1				0.00660754																				0.040523
GO:0033036	macromolecule localization	1-4				0.00657632
GO:0033043	regulation of organelle organization	2-4				0.0195022
GO:0033365	protein localization to organelle	1-4				0.00610879																0.0117266	0.00339627
GO:0034404	nucleobase-containing small molecule biosynthetic process	1-2				0.0102438
GO:0034613	cellular protein localization	1-4				0.00328399
GO:0034641	cellular nitrogen compound metabolic process	1-4				0.00116343
GO:0034655	nucleobase-containing compound catabolic process	2				0.0179296
GO:0034968	histone lysine methylation	4				0.00660754
GO:0036211	protein modification process	1-4				0.0261939
GO:0040029	regulation of gene expression, epigenetic	2-4				0.0259668
GO:0042545	cell wall modification	5				0.0390498
GO:0042866	pyruvate biosynthetic process	1-2				0.0102438
GO:0043043	peptide biosynthetic process	1-3				8.25047e-09										3.01163e-06						0.000424423				0.000240082
GO:0043170	macromolecule metabolic process	1-4				0.00548921																	0.0135579				6.36732e-05
GO:0043412	macromolecule modification	1-4				0.000965332
GO:0043436	oxoacid metabolic process	1-2				1.92333e-05		0.0356897														2.34205e-05				8.21367e-07
GO:0043449	cellular alkene metabolic process	3-5				0.0102438
GO:0043450	alkene biosynthetic process	3-5				0.0102438
GO:0043603	cellular amide metabolic process	1-3				2.60808e-07																2.70944e-07		2.25912e-06					0.00864795
GO:0043604	amide biosynthetic process	1-3				3.84084e-09										0.000793009						1.34455e-05				2.3266e-06
GO:0043933	protein-containing complex subunit organization	1-4				0.0322519									0.000442773								0.000173364
GO:0044085	cellular component biogenesis	1-4				4.4817e-05		0.000241391															0.0135579		0.00226813
GO:0044237	cellular metabolic process	1-4				0.000132028
GO:0044238	primary metabolic process	1-4				0.000128832
GO:0044249	cellular biosynthetic process	1-4				0.00482538
GO:0044255	cellular lipid metabolic process	1-2				0.00870321
GO:0044260	cellular macromolecule metabolic process	2-4				0.0138729
GO:0044267	cellular protein metabolic process	1-4				4.42081e-06		0.000241391
GO:0044281	small molecule metabolic process	1-2				2.17644e-11		3.38902e-05																1.6788e-13
GO:0044728	DNA methylation or demethylation	4				0.00328399
GO:0044770	cell cycle phase transition	3-4				0.00328399
GO:0044772	mitotic cell cycle phase transition	3-4				0.00328399
GO:0044839	cell cycle G2/M phase transition	3-4				0.00453684
GO:0045184	establishment of protein localization	1-4				0.00247846
GO:0045814	negative regulation of gene expression, epigenetic	4				0.0276273
GO:0045892	negative regulation of transcription, DNA-templated	4				0.0262908
GO:0045934	negative regulation of nucleobase-containing compound metabolic process	4				0.00764374
GO:0046031	ADP metabolic process	1-2				0.0102438
GO:0046034	ATP metabolic process	1-2				0.0102438
GO:0046390	ribose phosphate biosynthetic process	1-2				2.31459e-08																		0.00200704		0.000222809
GO:0046434	organophosphate catabolic process	1-2				0.0102438
GO:0046483	heterocycle metabolic process	1-4				0.00622152
GO:0046490	isopentenyl diphosphate metabolic process	1-2				0.000148054
GO:0046496	nicotinamide nucleotide metabolic process	1-2				3.26051e-06																5.53189e-05				8.7026e-06
GO:0046686	response to cadmium ion	2				0.0492152
GO:0046907	intracellular transport	1-4				0.00176597
GO:0046939	nucleotide phosphorylation	1-2				0.0102438
GO:0048519	negative regulation of biological process	2-4				0.0038797
GO:0048523	negative regulation of cellular process	2-4				0.00657632
GO:0050789	regulation of biological process	2-4				0.000555202
GO:0050794	regulation of cellular process	2-5				0.000105395
GO:0051052	regulation of DNA metabolic process	3-4				1.92333e-05
GO:0051128	regulation of cellular component organization	2-4				0.0019155
GO:0051130	positive regulation of cellular component organization	2-4				0.0356432
GO:0051156	glucose 6-phosphate metabolic process	1-2				0.00389886
GO:0051171	regulation of nitrogen compound metabolic process	2-4				0.000965332
GO:0051172	negative regulation of nitrogen compound metabolic process	2-4				0.0127378
GO:0051186	cofactor metabolic process	1-2				1.48113e-05																		2.98009e-05		2.96526e-06
GO:0051188	cofactor biosynthetic process	1-2				9.81606e-05																				7.64423e-05
GO:0051252	regulation of RNA metabolic process	4				0.0294513
GO:0051253	negative regulation of RNA metabolic process	4				0.0079458
GO:0051276	chromosome organization	2-4				0.0116684
GO:0051301	cell division	2-4				6.06136e-05
GO:0051567	histone H3-K9 methylation	4				0.0014148
GO:0051640	organelle localization	1-2				0.00226751											1.79272e-06								0.00020839
GO:0051641	cellular localization	1-4				1.92333e-05
GO:0051644	plastid localization	1-2				0.00657632
GO:0051649	establishment of localization in cell	1-4				3.61913e-05
GO:0051656	establishment of organelle localization	1-2				0.00657632											0.0146838
GO:0051667	establishment of plastid localization	1-2				0.00657632
GO:0051726	regulation of cell cycle	3-4				8.69506e-05
GO:0055086	nucleobase-containing small molecule metabolic process	1-2				1.50487e-09																1.98451e-08		1.76533e-08		5.11215e-09
GO:0060255	regulation of macromolecule metabolic process	2-4				0.000125217
GO:0061024	membrane organization	1-2				0.000179662											0.0215407					0.000219472		0.0001715
GO:0061640	cytoskeleton-dependent cytokinesis	2-4				0.000125217
GO:0061647	histone H3-K9 modification	4				0.0014148
GO:0065003	protein-containing complex assembly	1-4				0.0383554																	0.000300063
GO:0065007	biological regulation	2-4				0.00046352
GO:0070727	cellular macromolecule localization	1-4				0.00247846
GO:0071704	organic substance metabolic process	1-4				0.000764369																					0.000507983
GO:0071840	cellular component organization or biogenesis	1-4				3.0769e-05														0.0419475
GO:0072521	purine-containing compound metabolic process	1-2				0.01313																				2.32857e-05
GO:0072522	purine-containing compound biosynthetic process	1-2				0.00328399
GO:0072524	pyridine-containing compound metabolic process	1-2				3.26051e-06																1.42259e-05				2.14375e-06
GO:0072525	pyridine-containing compound biosynthetic process	1-2				0.0102438																0.0191423
GO:0072527	pyrimidine-containing compound metabolic process	1-2				0.000284846		0.0347093
GO:0072528	pyrimidine-containing compound biosynthetic process	1-2				0.000284846		0.0491265
GO:0072594	establishment of protein localization to organelle	1-4				0.00610879																	0.00470258
GO:0080090	regulation of primary metabolic process	2-5				0.000319121
GO:0090304	nucleic acid metabolic process	2-4				0.0110756
GO:0090407	organophosphate biosynthetic process	1-2				4.7467e-12					0.0428194
GO:1900673	olefin metabolic process	3-5				0.0102438
GO:1900674	olefin biosynthetic process	3-5				0.0102438
GO:1901135	carbohydrate derivative metabolic process	1-2				4.7467e-12																1.71794e-10		2.68296e-10		2.35264e-11
GO:1901137	carbohydrate derivative biosynthetic process	1-2				8.42084e-06		0.00471299																0.000199277		0.000436236
GO:1901292	nucleoside phosphate catabolic process	1-2				0.0102438
GO:1901293	nucleoside phosphate biosynthetic process	1-2				2.60808e-07		0.0436253																		1.44745e-05
GO:1901360	organic cyclic compound metabolic process	1-4				0.00575382		6.84572e-05
GO:1901564	organonitrogen compound metabolic process	1-4				2.14351e-09		1.28032e-05	0.00120324
GO:1901566	organonitrogen compound biosynthetic process	1-2				1.09261e-12																6.3892e-17		1.8906e-19			9.57723e-12
GO:1901576	organic substance biosynthetic process	1-4				0.00328399		0.0250997
GO:1901987	regulation of cell cycle phase transition	3-4				0.00328399
GO:1901990	regulation of mitotic cell cycle phase transition	3-4				0.00328399
GO:1902410	mitotic cytokinetic process	2-4				0.000234144
GO:1902679	negative regulation of RNA biosynthetic process	4				0.0262908
GO:1902749	regulation of cell cycle G2/M phase transition	3-4				0.00453684
GO:1903047	mitotic cell cycle process	3-4				2.16921e-06
GO:1903506	regulation of nucleic acid-templated transcription	4				0.0399871
GO:1903507	negative regulation of nucleic acid-templated transcription	4				0.0262908
GO:2000112	regulation of cellular macromolecule biosynthetic process	2-5				0.000828334
GO:2000113	negative regulation of cellular macromolecule biosynthetic process	4				0.0283685
GO:2001141	regulation of RNA biosynthetic process	4				0.0399871
GO:0006958	complement activation, classical pathway	5					0.0225879
GO:0006959	humoral immune response	5					0.0199476										1.14889e-12								5.59406e-08				2.2725e-06	9.93284e-06
GO:0030198	extracellular matrix organization	5					1.62652e-06					2.38341e-06
GO:0043062	extracellular structure organization	5					1.62652e-06					2.38341e-06					5.68726e-10
GO:0006139	nucleobase-containing compound metabolic process	1-3						0.000114524		2.00007e-05							0.000104084
GO:0006511	ubiquitin-dependent protein catabolic process	1-2						0.0465251								0.00198045								0.000484938	8.02612e-12
GO:0006725	cellular aromatic compound metabolic process	1-3						0.000138096		0.000184012							0.000159231
GO:0006793	phosphorus metabolic process	1-3						0.000983178																6.46811e-05
GO:0006796	phosphate-containing compound metabolic process	1-3						0.00189292																0.000102739
GO:0006807	nitrogen compound metabolic process	1-3						1.08969e-05									0.00139905							1.91348e-12		1.73237e-22
GO:0008152	metabolic process	1-3						1.11689e-06						0.0129919			0.012515							8.05097e-12		6.85729e-12
GO:0009056	catabolic process	1-2						0.0491265					3.00996e-05												1.09915e-05					7.1615e-07
GO:0016070	RNA metabolic process	1-3						0.0491265									0.0159179
GO:0016192	vesicle-mediated transport	1-3						0.0491265							0.00172758								0.000120355	0.00832895	0.0206029			2.56911e-06	0.014711
GO:0019637	organophosphate metabolic process	1-3						0.00749368
GO:0019941	modification-dependent protein catabolic process	1-2						0.0465251								0.00198045								0.000484938	8.02612e-12
GO:0022607	cellular component assembly	1-3						0.0232939							5.22355e-05		0.0109345									4.18127e-11	4.58941e-06
GO:0030163	protein catabolic process	1-2						0.0431493					0.00130299			0.00193791	9.47427e-06					0.0478488		7.05533e-06	5.38633e-08	0.034635		0.00147385
GO:0032259	methylation	1-3						0.00785175								0.00335457		0.0162893				0.000523781	0.0155985	0.0139375		1.33704e-07	0.00443124
GO:0033365	protein localization to organelle	1-3						0.0163222										0.0029109						0.0196766						9.77292e-11
GO:0034622	cellular protein-containing complex assembly	1-3						0.0192014									0.000207384								0.00225867	4.99799e-10	1.42243e-06
GO:0034641	cellular nitrogen compound metabolic process	1-3						3.38902e-05		1.86513e-05				0.0228633			0.000293948
GO:0043170	macromolecule metabolic process	1-3						0.00123521									0.00184002		0.0105144					8.82417e-06
GO:0043414	macromolecule methylation	1-3						0.00785175								0.00335457		0.0162893				0.000523781	0.0155985	0.0139375		1.33704e-07	0.00443124
GO:0043632	modification-dependent macromolecule catabolic process	1-2						0.0465251								0.00198045								0.000484938	8.02612e-12					1.32845e-10
GO:0043933	protein-containing complex subunit organization	1-3						0.0119079																	0.0140496	1.8384e-09	2.89717e-06
GO:0044237	cellular metabolic process	1-3						1.08999e-08						0.00956764			0.000734184				0.0277394			1.12339e-11
GO:0044238	primary metabolic process	1-3						3.70915e-06						0.0380768			0.00985881						0.00485437	1.12339e-11
GO:0044249	cellular biosynthetic process	1-3						0.00457025		0.0014025
GO:0044257	cellular protein catabolic process	1-2						0.0496245					0.00130299			0.00371576								5.01135e-06	4.22211e-10	0.0337048		0.00199974
GO:0044265	cellular macromolecule catabolic process	1-2						0.0465251		0.00374246			0.00130299			0.00866793	4.05989e-07	0.00201519						0.000143364	4.93226e-09	0.000896989		6.677e-06	4.74015e-09	1.10055e-14
GO:0044271	cellular nitrogen compound biosynthetic process	1-3						0.0496245
GO:0046483	heterocycle metabolic process	1-3						2.49264e-05		2.9433e-05							7.80664e-05
GO:0051603	proteolysis involved in cellular protein catabolic process	1-2						0.0494713					0.00253452			0.00193791								2.92235e-05	2.82916e-10	0.0381154
GO:0055086	nucleobase-containing small molecule metabolic process	1-3						0.012923
GO:0065003	protein-containing complex assembly	1-3						0.0158915							0.000638701											2.3611e-09	4.02019e-06
GO:0071704	organic substance metabolic process	1-3						2.00702e-05						0.0253618			0.00506651					2.45197e-07		3.36558e-11		1.69013e-10
GO:0072594	establishment of protein localization to organelle	1-3						0.0163222			0.0428194													0.0134892					8.11024e-05	7.74085e-07
GO:0090304	nucleic acid metabolic process	1-3						0.0431493									0.00274514
GO:0090407	organophosphate biosynthetic process	1-3						0.0163222
GO:1901135	carbohydrate derivative metabolic process	1-4						0.00139731
GO:1901565	organonitrogen compound catabolic process	1-2						0.0305329					0.00637054				0.0319643							8.12805e-06						0.0019577
GO:1901566	organonitrogen compound biosynthetic process	1-4						4.49979e-05															0.0257503
GO:1901575	organic substance catabolic process	1-2						0.00364073					3.00996e-05				0.017923								0.00850835
GO:0003006	developmental process involved in reproduction	1							0.0164742
GO:0006790	sulfur compound metabolic process	1-3							0.0219463															9.74858e-07		2.27713e-09
GO:0009791	post-embryonic development	1							0.00362139
GO:0048608	reproductive structure development	1							0.0164742
GO:0061458	reproductive system development	1							0.0164742
GO:1901566	organonitrogen compound biosynthetic process	1-3							0.017241																	3.15401e-15
GO:0002790	peptide secretion	5								0.0279463							0.000246957
GO:0006259	DNA metabolic process	1-4								0.0216259												5.15541e-09	0.000415799
GO:0006401	RNA catabolic process	1-2								0.0141628					0.00202682			0.00336563		0.0288512			0.000236775					0.0310897	0.000174125	1.97031e-06
GO:0006402	mRNA catabolic process	1-2								0.025086					0.00202682			0.00586937		0.0288512			0.000644793						3.61006e-05	5.19378e-07
GO:0007049	cell cycle	1-4								0.0129431						0.023044
GO:0008152	metabolic process	1-2								0.0216259															1.39386e-11		0.000413034		0.000272146	4.15217e-07
GO:0009058	biosynthetic process	1-3								0.00467085														7.45106e-07
GO:0009306	protein secretion	5								0.0216259							0.00223333
GO:0010468	regulation of gene expression	1-2								0.0141628
GO:0016071	mRNA metabolic process	1								0.0135626																	0.00443124
GO:0018130	heterocycle biosynthetic process	1-3								0.00433763
GO:0019219	regulation of nucleobase-containing compound metabolic process	1-3								0.0370855
GO:0019438	aromatic compound biosynthetic process	1-3								0.0141628
GO:0022402	cell cycle process	1-4								0.0141628						0.0318713						7.39993e-06	0.0165619
GO:0032879	regulation of localization	5								0.0460914							0.000143833
GO:0032940	secretion by cell	5								0.0311875							4.33042e-06
GO:0034655	nucleobase-containing compound catabolic process	1-2								0.0311875													0.0323053						0.000158848	1.44384e-05
GO:0043269	regulation of ion transport	5								0.0311875							0.0181372
GO:0044248	cellular catabolic process	1-2								0.0216259			3.00996e-05												2.87045e-07
GO:0044270	cellular nitrogen compound catabolic process	1-2								0.0365296																			0.00127821	8.71257e-05
GO:0046903	secretion	5								0.00936115							1.32064e-05								0.0497612
GO:0051049	regulation of transport	5								0.040342
GO:0051276	chromosome organization	1-4								3.30028e-05						0.000831198
GO:0071621	granulocyte chemotaxis	5								0.025086							3.1265e-15								8.44836e-12				5.28498e-06	3.48119e-06
GO:0071704	organic substance metabolic process	1-2								0.0267091															2.27214e-09				0.000827346	2.91058e-06
GO:0097530	granulocyte migration	5								0.00697244							3.50762e-15								1.28695e-12				2.54482e-05	7.51813e-05
GO:1901362	organic cyclic compound biosynthetic process	1-3								0.0141628
GO:1901576	organic substance biosynthetic process	1-3								0.0025197														2.85619e-07
GO:1903530	regulation of secretion by cell	5								0.0365296							0.000227554
GO:0000302	response to reactive oxygen species	5									0.000140281								1.85616e-05
GO:0001101	response to acid chemical	5									1.9685e-08								4.6251e-10									0.00687324
GO:0006950	response to stress	5									3.51644e-06	0.0352881			1.95083e-15		2.16682e-08		1.01864e-05						8.50956e-09				0.00967592
GO:0006952	defense response	5									0.0051645				4.0894e-16		1.34219e-20								1.81339e-20				1.30932e-05
GO:0006972	hyperosmotic response	5									0.0051645
GO:0006979	response to oxidative stress	5									7.66499e-05								1.1491e-05
GO:0007154	cell communication	3-5									0.0251925												0.00778629		0.00123416				0.00102518	2.49332e-07
GO:0007165	signal transduction	3-5									0.0155638												0.0332375						0.00268531	1.7337e-06
GO:0009408	response to heat	5									0.0436576
GO:0009414	response to water deprivation	5									0.000412912
GO:0009415	response to water	5									0.000412912
GO:0009605	response to external stimulus	5									0.000798053				9.50754e-11		4.06773e-19								1.22248e-12
GO:0009607	response to biotic stimulus	5									9.57662e-07				2.06552e-14		6.1531e-07								3.95648e-09				0.000264357	0.000578071
GO:0009611	response to wounding	5									2.08216e-11																		3.81937e-05
GO:0009620	response to fungus	5									4.722e-08				2.63888e-10				0.000297185
GO:0009636	response to toxic substance	4-5									0.014251
GO:0009642	response to light intensity	5									0.0381514								0.00903651
GO:0009644	response to high light intensity	5									0.0115532								0.00650931
GO:0009694	jasmonic acid metabolic process	5									2.7973e-12								2.07221e-06
GO:0009695	jasmonic acid biosynthetic process	5									1.20788e-10								4.83481e-05
GO:0009719	response to endogenous stimulus	5									1.33993e-05								1.31555e-05
GO:0009723	response to ethylene	5									0.0115532								0.0204888
GO:0009725	response to hormone	5									1.33993e-05								1.1491e-05
GO:0009737	response to abscisic acid	5									0.0020783								0.000165114
GO:0009738	abscisic acid-activated signaling pathway	5									0.0078832
GO:0009753	response to jasmonic acid	5									1.88472e-11				6.28141e-07				4.6251e-10
GO:0009755	hormone-mediated signaling pathway	3-5									0.0436576									0.00225273
GO:0009867	jasmonic acid mediated signaling pathway	5									0.016128				1.74802e-06
GO:0010033	response to organic substance	3-5									0.000249192							0.0174644		2.78109e-08			4.10026e-06
GO:0010035	response to inorganic substance	5									0.000101478				0.0350171				2.3817e-06
GO:0010817	regulation of hormone levels	5									5.17514e-08								0.0038322
GO:0015979	photosynthesis	1									0.0436576
GO:0023052	signaling	3-5									0.0161179														0.000793819				0.000963723	2.79774e-07
GO:0032787	monocarboxylic acid metabolic process	5									0.0310477
GO:0032870	cellular response to hormone stimulus	3-5									0.00811855									8.77714e-05			0.00348867
GO:0033993	response to lipid	5									0.0126615						2.21877e-07		0.00240059						0.000300829				0.000419482	0.000139436
GO:0042221	response to chemical	5									3.93582e-05						0.00030338		3.59413e-09
GO:0042445	hormone metabolic process	5									7.42223e-09								0.00101364
GO:0042446	hormone biosynthetic process	5									7.19049e-06
GO:0042493	response to drug	4-5									5.6811e-06				2.41204e-13							0.0165431				0.0237833
GO:0042538	hyperosmotic salinity response	5									2.55925e-05
GO:0042542	response to hydrogen peroxide	5									0.0254839								0.000596158
GO:0043094	cellular metabolic compound salvage	1									0.00745644											0.00574593				0.0490422
GO:0043207	response to external biotic stimulus	5									9.57662e-07				2.06552e-14		3.34946e-07								7.96867e-10				7.05776e-05	0.000352049
GO:0046677	response to antibiotic	5									0.000262862								5.2854e-06
GO:0050896	response to stimulus	5									0.0126615								0.00042421						0.000170437
GO:0051704	multi-organism process	5									2.89579e-05				9.67254e-11		0.00629483								1.02188e-05
GO:0051707	response to other organism	5									9.57662e-07				2.06552e-14		3.34946e-07								7.96867e-10				7.05776e-05	0.000352049
GO:0051716	cellular response to stimulus	3-5									0.0408531									0.00174711			0.0010766							0.00314386
GO:0065008	regulation of biological quality	5									0.000122427
GO:0070887	cellular response to chemical stimulus	3-5									0.0436576									0.000616472			0.00127178							3.90321e-05
GO:0071215	cellular response to abscisic acid stimulus	5									0.0126615
GO:0071229	cellular response to acid chemical	5									0.0310477
GO:0071310	cellular response to organic substance	3-5									0.00849046									0.000537026			0.00163489							0.000551897
GO:0071395	cellular response to jasmonic acid stimulus	5									0.016128				1.74802e-06
GO:0071396	cellular response to lipid	5									0.0381514						6.53283e-05								0.00339077				0.0283474
GO:0071495	cellular response to endogenous stimulus	3-5									0.00811855									3.53482e-05			0.00167847							0.0312896
GO:0072330	monocarboxylic acid biosynthetic process	5									0.00217887
GO:0097305	response to alcohol	5									0.0020783								0.000165114
GO:0097306	cellular response to alcohol	5									0.0126615
GO:1901700	response to oxygen-containing compound	5									1.33385e-09						0.0105436		3.69293e-12						0.0438105			4.17578e-05
GO:1901701	cellular response to oxygen-containing compound	5									0.0288972
GO:0002576	platelet degranulation	5										0.0445245
GO:0007155	cell adhesion	4-5										0.0223248					2.84938e-12								2.0345e-08				3.49763e-12	1.22247e-16
GO:0009605	response to external stimulus	4-5										4.90246e-06											0.000178635
GO:0009607	response to biotic stimulus	4-5										0.0136755							0.0105144	0.000668392			1.67575e-09
GO:0009719	response to endogenous stimulus	4-5										0.0352881			2.71829e-10							9.53205e-06	0.0001774			0.0110235	0.00210401			0.00502763
GO:0010243	response to organonitrogen compound	4-5										0.0352881
GO:0016477	cell migration	4-5										0.0403235
GO:0022610	biological adhesion	4-5										0.0166373					2.84938e-12								1.94299e-08				4.37334e-12	2.23558e-16
GO:0030334	regulation of cell migration	4-5										0.0159934																	9.21698e-07	1.8888e-09
GO:0032101	regulation of response to external stimulus	4-5										0.0362373
GO:0033674	positive regulation of kinase activity	4-5										0.0445245
GO:0040012	regulation of locomotion	4-5										0.0159934
GO:0042127	regulation of cell proliferation	4-5										0.0362373																		3.57217e-10
GO:0043207	response to external biotic stimulus	4-5										0.0155746							0.0105144	0.000668392			1.67575e-09
GO:0043406	positive regulation of MAP kinase activity	4-5										0.0497076
GO:0045860	positive regulation of protein kinase activity	4-5										0.0352881
GO:0048870	cell motility	4-5										0.0445245
GO:0051239	regulation of multicellular organismal process	4-5										0.0445245																		4.84052e-11
GO:0051270	regulation of cellular component movement	4-5										0.0118025
GO:0051347	positive regulation of transferase activity	4-5										0.0362373
GO:0051674	localization of cell	4-5										0.0445245
GO:0051707	response to other organism	4-5										0.0155746							0.0105144	0.000668392			1.67575e-09
GO:0071902	positive regulation of protein serine/threonine kinase activity	4-5										0.00958854
GO:1901698	response to nitrogen compound	4-5										0.0155746			5.03036e-13												7.57913e-05
GO:1901700	response to oxygen-containing compound	4-5										0.0159934			2.60008e-15							0.000254991				0.000260202	7.17546e-07
GO:2000145	regulation of cell motility	4-5										0.0136755																		2.5297e-09
GO:0005996	monosaccharide metabolic process	1-2											0.00127424													0.0284826
GO:0006006	glucose metabolic process	1-2											0.00101038									0.0174956				0.000508022
GO:0006090	pyruvate metabolic process	1											0.0421002									1.77397e-07				9.36389e-11
GO:0006094	gluconeogenesis	1-2											0.00178578
GO:0006096	glycolytic process	1											0.00130299									0.0342329				0.000762575
GO:0006163	purine nucleotide metabolic process	1											0.00092184
GO:0006164	purine nucleotide biosynthetic process	1											0.00124112									0.00949213				0.000306289
GO:0006165	nucleoside diphosphate phosphorylation	1											0.00130299									0.0342329				0.000762575
GO:0006508	proteolysis	1-2											0.00320391			0.0300803									0.00840126
GO:0006732	coenzyme metabolic process	1											0.0199259														0.000183453
GO:0006753	nucleoside phosphate metabolic process	1											0.0415953														3.93517e-05
GO:0006754	ATP biosynthetic process	1											0.00124112									0.025444				0.000397162
GO:0006757	ATP generation from ADP	1											0.00130299									0.0342329				0.000762575
GO:0006970	response to osmotic stress	1											0.00804219
GO:0006996	organelle organization	1											0.017111								0.00345988						6.66497e-18
GO:0007030	Golgi organization	1											0.00984255									0.00949213
GO:0009057	macromolecule catabolic process	1-2											0.00082902				9.12558e-06	0.00775654							3.18766e-07	0.000280142	0.00253418			6.37573e-09
GO:0009108	coenzyme biosynthetic process	1											0.00265365									0.0463874
GO:0009117	nucleotide metabolic process	1											0.0415953														2.98351e-05
GO:0009123	nucleoside monophosphate metabolic process	1											0.00082902									0.025444				0.000613173
GO:0009124	nucleoside monophosphate biosynthetic process	1											0.00124112									0.0342329				0.000282393
GO:0009126	purine nucleoside monophosphate metabolic process	1											0.00082902									0.025444				0.00122068
GO:0009127	purine nucleoside monophosphate biosynthetic process	1											0.00124112									0.0342329				0.000592997
GO:0009132	nucleoside diphosphate metabolic process	1											0.00130299									0.0183982				0.00115034
GO:0009135	purine nucleoside diphosphate metabolic process	1											0.00130299									0.0342329				0.000762575
GO:0009141	nucleoside triphosphate metabolic process	1											0.00082902									0.0183982				0.000827105
GO:0009142	nucleoside triphosphate biosynthetic process	1											0.00124112									0.025444				0.000397162
GO:0009144	purine nucleoside triphosphate metabolic process	1											0.00082902									0.0183982				0.000827105
GO:0009145	purine nucleoside triphosphate biosynthetic process	1											0.00124112									0.025444				0.000397162
GO:0009150	purine ribonucleotide metabolic process	1											0.00092184
GO:0009152	purine ribonucleotide biosynthetic process	1											0.00124112									0.00949213
GO:0009156	ribonucleoside monophosphate biosynthetic process	1											0.00124112									0.0342329				0.000282393
GO:0009161	ribonucleoside monophosphate metabolic process	1											0.00082902									0.025444				0.000613173
GO:0009165	nucleotide biosynthetic process	1											0.00147483											0.000921326		2.08236e-05
GO:0009166	nucleotide catabolic process	1											0.00130299									0.025444				0.000562122
GO:0009167	purine ribonucleoside monophosphate metabolic process	1											0.00082902									0.025444				0.00122068
GO:0009168	purine ribonucleoside monophosphate biosynthetic process	1											0.00124112									0.0342329				0.000592997
GO:0009179	purine ribonucleoside diphosphate metabolic process	1											0.00130299									0.0342329				0.000762575
GO:0009185	ribonucleoside diphosphate metabolic process	1											0.00130299									0.0342329				0.000762575
GO:0009199	ribonucleoside triphosphate metabolic process	1											0.00082902									0.0183982				0.000827105
GO:0009201	ribonucleoside triphosphate biosynthetic process	1											0.00124112									0.025444				0.000397162
GO:0009205	purine ribonucleoside triphosphate metabolic process	1											0.00082902									0.0183982				0.000827105
GO:0009206	purine ribonucleoside triphosphate biosynthetic process	1											0.00124112									0.025444				0.000397162
GO:0009259	ribonucleotide metabolic process	1											0.00092184
GO:0009260	ribonucleotide biosynthetic process	1											0.00124112									0.00949213
GO:0009651	response to salt stress	1											0.00569717
GO:0009832	plant-type cell wall biogenesis	1											0.0305621
GO:0010038	response to metal ion	1-2											0.00212046
GO:0010256	endomembrane system organization	1											0.0154378									0.0179483
GO:0015979	photosynthesis	3-5											0.00570127
GO:0016052	carbohydrate catabolic process	1											0.000316894									0.00481398
GO:0016310	phosphorylation	1											0.0177451									0.000523781						0.00743198
GO:0017144	drug metabolic process	1											0.00864585													0.00526017
GO:0019318	hexose metabolic process	1-2											0.00178578													0.00200892
GO:0019319	hexose biosynthetic process	1-2											0.00833616
GO:0019359	nicotinamide nucleotide biosynthetic process	1											0.00130299									0.0342329				0.000762575
GO:0019362	pyridine nucleotide metabolic process	1											0.0174458														0.00310607
GO:0019363	pyridine nucleotide biosynthetic process	1											0.00130299													0.000375135
GO:0019439	aromatic compound catabolic process	1											0.00574426									0.00692886				0.00756221
GO:0019693	ribose phosphate metabolic process	1											0.00401207														0.000540186
GO:0034404	nucleobase-containing small molecule biosynthetic process	1											0.00130299									0.025444				0.000264531
GO:0034655	nucleobase-containing compound catabolic process	1											0.0039392									0.000850292				5.42648e-06	0.00310607
GO:0042866	pyruvate biosynthetic process	1											0.00130299									0.0342329				0.000762575
GO:0044270	cellular nitrogen compound catabolic process	1											0.00243664									0.007808				0.00680883
GO:0044282	small molecule catabolic process	1-2											0.0369406
GO:0046031	ADP metabolic process	1											0.00130299									0.0342329				0.000762575
GO:0046034	ATP metabolic process	1											0.00082902									0.0183982				0.000827105
GO:0046364	monosaccharide biosynthetic process	1-2											0.00833616
GO:0046390	ribose phosphate biosynthetic process	1											0.00124112									0.00949213
GO:0046434	organophosphate catabolic process	1											0.0039392									0.0405365				0.00180606
GO:0046496	nicotinamide nucleotide metabolic process	1											0.0174458														0.00659038
GO:0046686	response to cadmium ion	1-2											0.00098364
GO:0046700	heterocycle catabolic process	1											0.00360224									0.0127036				0.0116816
GO:0046939	nucleotide phosphorylation	1											0.00130299									0.0342329				0.000762575
GO:0051186	cofactor metabolic process	1											0.00874635									0.00016847					0.00390905
GO:0051188	cofactor biosynthetic process	1											0.0243536									0.000130104					0.00978761
GO:0055086	nucleobase-containing small molecule metabolic process	1											0.037752														7.54886e-06
GO:0072521	purine-containing compound metabolic process	1											0.00082902									0.00154433
GO:0072522	purine-containing compound biosynthetic process	1											0.00124112									0.00949213				0.000845566
GO:0072524	pyridine-containing compound metabolic process	1											0.0174458														0.00310607
GO:0072525	pyridine-containing compound biosynthetic process	1											0.00130299													0.000264531
GO:1901292	nucleoside phosphate catabolic process	1											0.00130299									0.025444				0.000562122
GO:1901293	nucleoside phosphate biosynthetic process	1											0.00147483									0.00669629		0.000921326
GO:1901361	organic cyclic compound catabolic process	1											0.00360224									0.0152566				0.0169232
GO:0000070	mitotic sister chromatid segregation	4												0.000190235
GO:0000226	microtubule cytoskeleton organization	4												0.000635286
GO:0000278	mitotic cell cycle	4												0.00520915
GO:0000280	nuclear division	4												0.000190235
GO:0000375	RNA splicing, via transesterification reactions	1-3												0.0223523
GO:0000377	RNA splicing, via transesterification reactions with bulged adenosine as nucleophile	1-3												0.0303536
GO:0000398	mRNA splicing, via spliceosome	1-3												0.0303536
GO:0000819	sister chromatid segregation	4												0.000190235
GO:0006397	mRNA processing	1-3												0.00811251
GO:0006928	movement of cell or subcellular component	4-5												0.00199692
GO:0006954	inflammatory response	5												0.000500808			2.28561e-30								1.26043e-19				6.23081e-06
GO:0007017	microtubule-based process	4												0.00566091
GO:0007049	cell cycle	4												0.000190235
GO:0007051	spindle organization	4												0.00337384
GO:0007052	mitotic spindle organization	4												0.0103766
GO:0007059	chromosome segregation	4												0.000190235
GO:0007186	G protein-coupled receptor signaling pathway	5												0.0253618
GO:0008380	RNA splicing	1-3												0.00337384								0.0431157
GO:0016071	mRNA metabolic process	1-2												0.00927424											6.24504e-05	0.024796			4.29642e-13	1.34058e-18
GO:0022402	cell cycle process	4												0.00298831
GO:0032501	multicellular organismal process	4-5												0.0129919											5.19347e-07				1.01077e-13	1.22247e-16
GO:0048285	organelle fission	4												0.000291644
GO:0051225	spindle assembly	4												0.0439198
GO:0051276	chromosome organization	4												0.013397
GO:0051301	cell division	4												0.00811251
GO:0098813	nuclear chromosome segregation	4												0.000235429
GO:0140014	mitotic nuclear division	4												0.000674377
GO:1902850	microtubule cytoskeleton organization involved in mitosis	4												0.000500808
GO:1903047	mitotic cell cycle process	4												0.012125
GO:2000241	regulation of reproductive process	4-5												0.0253618
GO:0000003	reproduction	1-3													1.58366e-06							0.000814673
GO:0000096	sulfur amino acid metabolic process	4													0.00541822
GO:0000097	sulfur amino acid biosynthetic process	4													0.0076583
GO:0000165	MAPK cascade	5													1.46566e-08
GO:0000226	microtubule cytoskeleton organization	1-3													0.00103153		0.0116398	0.0288714				4.71689e-07				5.63362e-07		1.0289e-05
GO:0000278	mitotic cell cycle	1-3													0.000221588							1.64618e-06	0.000215583			8.18986e-09
GO:0000280	nuclear division	1-3													0.0418837
GO:0000281	mitotic cytokinesis	1-2													0.0282484										0.00138714		0.000102113
GO:0000819	sister chromatid segregation	1-3													0.0038916
GO:0000904	cell morphogenesis involved in differentiation	1-3													0.0151699								0.00800242
GO:0000910	cytokinesis	1-2													0.0282484		0.00423853								2.0241e-06		0.000102113
GO:0000911	cytokinesis by cell plate formation	1-2													0.0400984												0.000183453
GO:0000956	nuclear-transcribed mRNA catabolic process	1-2													0.000836721			0.0029109		0.0103401									0.00119252	0.000260641
GO:0001101	response to acid chemical	4-5													3.6043e-13							0.00161437	0.000143777			0.0177355	0.00903939
GO:0002237	response to molecule of bacterial origin	5													0.000881413		1.51401e-10								1.10603e-06				0.000707086	8.49405e-05
GO:0002376	immune system process	4-5													1.68371e-11					0.00040454			6.69733e-06
GO:0002679	respiratory burst involved in defense response	5													8.22117e-05
GO:0002682	regulation of immune system process	4-5													4.16881e-08					0.00013105			5.87707e-05							0.00257615
GO:0003006	developmental process involved in reproduction	1-3													4.95987e-06			0.00629643				0.000984527				0.000148265
GO:0006082	organic acid metabolic process	4-5													6.81789e-06
GO:0006259	DNA metabolic process	1-2													0.000165497										0.000789253			5.02245e-06		1.91932e-05
GO:0006310	DNA recombination	1-2													0.0400984			0.023079
GO:0006342	chromatin silencing	1-2													3.3168e-05												0.00188022	1.07728e-06
GO:0006468	protein phosphorylation	5													0.0225003
GO:0006479	protein methylation	1-2													0.00277996												0.00699628	4.07569e-05
GO:0006486	protein glycosylation	1-2													5.96153e-08			0.00013642			0.0277394					0.00519359
GO:0006487	protein N-linked glycosylation	1-2													0.00027631			0.0419154				0.0134582
GO:0006508	proteolysis	1													0.000132154					0.00481329								0.000111934
GO:0006511	ubiquitin-dependent protein catabolic process	1													0.0013217					0.040264								0.00272832
GO:0006534	cysteine metabolic process	4													0.000446206
GO:0006568	tryptophan metabolic process	4-5													0.0136136
GO:0006569	tryptophan catabolic process	4-5													0.020222
GO:0006576	cellular biogenic amine metabolic process	4-5													0.00136726
GO:0006586	indolalkylamine metabolic process	4-5													0.0136136
GO:0006606	protein import into nucleus	1-2													0.0454488
GO:0006612	protein targeting to membrane	4-5													2.02674e-06					0.000842361			0.000173364
GO:0006625	protein targeting to peroxisome	1													0.0208428
GO:0006635	fatty acid beta-oxidation	1													0.00375024
GO:0006790	sulfur compound metabolic process	4													0.0339904
GO:0006891	intra-Golgi vesicle-mediated transport	1-3													0.0410601
GO:0006913	nucleocytoplasmic transport	1-2													0.00155984	0.00866793
GO:0006955	immune response	4-5													7.04206e-09					0.00174275			5.55593e-05
GO:0006974	cellular response to DNA damage stimulus	1-3													0.0292034											0.0352696				6.74425e-06
GO:0007010	cytoskeleton organization	1-3													6.90137e-07			0.00261035				8.73062e-07				6.83416e-10	5.86011e-08	1.35664e-05
GO:0007015	actin filament organization	1-3													0.017015											0.0181326
GO:0007017	microtubule-based process	1-2													0.00155848								0.00132101		1.37135e-06		7.57913e-05
GO:0007031	peroxisome organization	1													0.0208428	0.0139037
GO:0007049	cell cycle	1-2													2.02674e-06			0.00013642					0.00230471		1.47704e-08		8.03462e-06
GO:0007059	chromosome segregation	1-3													0.00122866														0.0046182	2.44754e-05
GO:0007062	sister chromatid cohesion	1-3													0.0038916
GO:0007154	cell communication	4-5													2.23045e-06					0.000616472
GO:0007165	signal transduction	4-5													1.01979e-07		2.87473e-07			0.00163046
GO:0007389	pattern specification process	1-4													0.000909438					0.0344719			0.0230621
GO:0008064	regulation of actin polymerization or depolymerization	1-3													0.0151699											0.0463801
GO:0008154	actin polymerization or depolymerization	1-3													0.022756											0.0337048
GO:0008213	protein alkylation	1-2													0.00277996												0.00699628	4.07569e-05
GO:0008219	cell death	5													9.96832e-06		0.00195372												0.00433869
GO:0008652	cellular amino acid biosynthetic process	4													0.00618246
GO:0009057	macromolecule catabolic process	1													3.3168e-05					0.00254265		0.00621429						2.59284e-07
GO:0009062	fatty acid catabolic process	1													0.0016987
GO:0009069	serine family amino acid metabolic process	4													0.000785407
GO:0009070	serine family amino acid biosynthetic process	4													0.000446206
GO:0009072	aromatic amino acid family metabolic process	4-5													0.0379683
GO:0009074	aromatic amino acid family catabolic process	4-5													0.0222012
GO:0009100	glycoprotein metabolic process	1-2													2.06033e-07	0.0148179		0.000459439			0.0277394
GO:0009101	glycoprotein biosynthetic process	1-2													5.96153e-08			0.00013642			0.0277394					0.00519359
GO:0009308	amine metabolic process	4-5													0.00737935
GO:0009310	amine catabolic process	4-5													0.00155984
GO:0009595	detection of biotic stimulus	5													4.57024e-06
GO:0009606	tropism	1-3													0.0204291
GO:0009611	response to wounding	4-5													5.38829e-06		0.000105246		2.64434e-08						0.0199538					0.000144831
GO:0009616	virus induced gene silencing	1-3													0.0315263
GO:0009617	response to bacterium	5													3.72004e-13		2.92597e-12								1.46577e-10				3.67861e-07	1.30773e-06
GO:0009626	plant-type hypersensitive response	4-5													4.57024e-06					0.00362925			0.000501208
GO:0009627	systemic acquired resistance	5													9.66134e-14
GO:0009629	response to gravity	1-3													0.00160175
GO:0009630	gravitropism	1-3													0.00160175
GO:0009640	photomorphogenesis	1-2													0.00673652
GO:0009668	plastid membrane organization	2-3													0.031229
GO:0009683	indoleacetic acid metabolic process	4-5													8.5184e-05			0.0392327
GO:0009684	indoleacetic acid biosynthetic process	4-5													0.000159374
GO:0009696	salicylic acid metabolic process	5													2.97803e-11
GO:0009697	salicylic acid biosynthetic process	5													2.97803e-11
GO:0009698	phenylpropanoid metabolic process	4-5													0.0151699
GO:0009699	phenylpropanoid biosynthetic process	4-5													0.0222012
GO:0009725	response to hormone	4-5													2.97509e-10							1.00075e-05	0.000428867			0.0136721	0.00157461
GO:0009739	response to gibberellin	4-5													0.024765
GO:0009751	response to salicylic acid	4-5													9.48071e-07					2.94508e-05			3.86662e-05
GO:0009755	hormone-mediated signaling pathway	4-5													3.46514e-05
GO:0009756	carbohydrate mediated signaling	1-2													0.0047201
GO:0009790	embryo development	1-2													1.53962e-05			0.006982
GO:0009791	post-embryonic development	1-3													1.17549e-05			0.00201519				7.85479e-05	0.000645279	0.0213669		4.17237e-05
GO:0009793	embryo development ending in seed dormancy	1-2													6.57146e-05			0.006982
GO:0009804	coumarin metabolic process	4-5													0.0417603
GO:0009805	coumarin biosynthetic process	4-5													0.0417603
GO:0009814	defense response, incompatible interaction	5													6.42219e-14
GO:0009850	auxin metabolic process	4-5													0.000503077			0.0491361
GO:0009851	auxin biosynthetic process	4-5													0.000442773
GO:0009862	systemic acquired resistance, salicylic acid mediated signaling pathway	5													6.53737e-08
GO:0009863	salicylic acid mediated signaling pathway	5													1.58366e-06
GO:0009880	embryonic pattern specification	1-2													0.00659602
GO:0009888	tissue development	2-3													0.00953052
GO:0009890	negative regulation of biosynthetic process	1-2													0.0133886													3.27308e-07
GO:0009892	negative regulation of metabolic process	1-2													1.74802e-06			0.00201519								0.0432602		3.55443e-07
GO:0009908	flower development	1-3													7.54662e-05											0.0167731
GO:0009909	regulation of flower development	1-2													0.0317778
GO:0009933	meristem structural organization	1-2													0.000454679
GO:0010014	meristem initiation	1-3													0.0125717
GO:0010026	trichome differentiation	1-3													0.0473028
GO:0010027	thylakoid membrane organization	2-3													0.031229
GO:0010033	response to organic substance	4-5													2.4603e-13							0.000814673				0.00275512	2.77529e-05		0.0344779	0.00444586
GO:0010072	primary shoot apical meristem specification	1-2													0.0392531
GO:0010154	fruit development	1-2													0.0047201
GO:0010167	response to nitrate	5													0.0174448
GO:0010182	sugar mediated signaling pathway	1-2													0.0047201
GO:0010200	response to chitin	5													2.68925e-12					2.17462e-05
GO:0010228	vegetative to reproductive phase transition of meristem	1-3													0.00883868
GO:0010243	response to organonitrogen compound	5													2.62285e-11
GO:0010310	regulation of hydrogen peroxide metabolic process	5													1.37199e-07
GO:0010363	regulation of plant-type hypersensitive response	4-5													1.43301e-06					0.000603597			0.000236775
GO:0010558	negative regulation of macromolecule biosynthetic process	1-2													0.00518576													2.01166e-07
GO:0010605	negative regulation of macromolecule metabolic process	1-2													1.58366e-06			0.000583801								0.0451605		2.59284e-07
GO:0010629	negative regulation of gene expression	1-2													1.19062e-06			0.00300311		0.04744						0.0386711		2.86731e-08
GO:0010638	positive regulation of organelle organization	1-3													0.00290977											0.00558233	0.0193793
GO:0010817	regulation of hormone levels	4-5													4.88442e-13	0.00949305				0.00139894
GO:0010941	regulation of cell death	4-5													3.07117e-06					0.000842361
GO:0012501	programmed cell death	5													1.06914e-05		0.0274104												0.000908678
GO:0014070	response to organic cyclic compound	4-5													4.01448e-08					1.35979e-06			3.10836e-05
GO:0015698	inorganic anion transport	5													0.0294449
GO:0015706	nitrate transport	5													0.00751003						0.0194548
GO:0015919	peroxisomal membrane transport	1													0.0442287
GO:0016042	lipid catabolic process	1													0.0183686
GO:0016053	organic acid biosynthetic process	4-5													1.08253e-09
GO:0016143	S-glycoside metabolic process	4-5													0.00212087
GO:0016144	S-glycoside biosynthetic process	4-5													0.0174448
GO:0016310	phosphorylation	5													0.0292034
GO:0016458	gene silencing	1-2													0.00119562													3.59374e-05
GO:0016558	protein import into peroxisome matrix	1													0.0442287
GO:0016569	covalent chromatin modification	1-2													4.54227e-05													6.16096e-06
GO:0016570	histone modification	1-2													0.000839924													0.000766844
GO:0016571	histone methylation	1-2													0.00505149												0.00699628
GO:0016999	antibiotic metabolic process	5													2.73247e-07
GO:0017000	antibiotic biosynthetic process	5													3.68234e-08
GO:0017038	protein import	1-2													0.00160175
GO:0017144	drug metabolic process	4-5													2.24361e-06								0.00037728
GO:0018193	peptidyl-amino acid modification	1-2													0.0250296
GO:0018205	peptidyl-lysine modification	1-2													0.00507575												4.61424e-05
GO:0018958	phenol-containing compound metabolic process	4-5													1.53555e-11								4.80347e-05
GO:0019344	cysteine biosynthetic process	4													0.000446206
GO:0019395	fatty acid oxidation	1													0.00593288
GO:0019438	aromatic compound biosynthetic process	5													0.000131732
GO:0019538	protein metabolic process	1													0.00465126						0.0480738							2.86731e-08
GO:0019748	secondary metabolic process	4-5													6.71539e-06
GO:0019752	carboxylic acid metabolic process	4-5													0.00017229
GO:0019757	glycosinolate metabolic process	4-5													0.00212087
GO:0019758	glycosinolate biosynthetic process	4-5													0.0174448
GO:0019760	glucosinolate metabolic process	4-5													0.00212087
GO:0019761	glucosinolate biosynthetic process	4-5													0.0174448
GO:0019941	modification-dependent protein catabolic process	1													0.0013217					0.0195692								0.00272832
GO:0022402	cell cycle process	1-2													9.90125e-05			0.0087067							5.59406e-08		8.03314e-05
GO:0022414	reproductive process	1-3													1.32124e-06							0.000925247
GO:0023014	signal transduction by protein phosphorylation	5													1.46566e-08
GO:0023052	signaling	4-5													1.81806e-06					0.00489085
GO:0030029	actin filament-based process	1-3													0.00232587								0.0256923			0.0161793	0.0125431
GO:0030036	actin cytoskeleton organization	1-3													0.0215999											0.0275645
GO:0030041	actin filament polymerization	1-3													0.0439832											0.0463801
GO:0030154	cell differentiation	1-4													0.0168213								0.000248252
GO:0030163	protein catabolic process	1													0.0289347						0.00345988
GO:0030258	lipid modification	1													0.0203435
GO:0030832	regulation of actin filament length	1-3													0.0151699											0.0463801
GO:0030833	regulation of actin filament polymerization	1-3													0.0151699											0.0463801
GO:0030838	positive regulation of actin filament polymerization	1-3													0.0213704											0.0463801
GO:0031047	gene silencing by RNA	1-2													0.00371273
GO:0031109	microtubule polymerization or depolymerization	1-3													0.0285773											0.0161793
GO:0031324	negative regulation of cellular metabolic process	1-2													0.00187451													1.8295e-05
GO:0031327	negative regulation of cellular biosynthetic process	1-2													0.0133886													1.72379e-07
GO:0031334	positive regulation of protein complex assembly	1-3													0.0151699											0.0463801
GO:0031347	regulation of defense response	4-5													1.81935e-08					0.000127579			4.11761e-05
GO:0031348	negative regulation of defense response	4-5													2.05106e-07					0.000515413			0.000300256
GO:0032271	regulation of protein polymerization	1-3													0.0107269											0.0463801
GO:0032273	positive regulation of protein polymerization	1-3													0.0151699											0.0463801
GO:0032501	multicellular organismal process	1-4													0.000253055											0.00666839
GO:0032504	multicellular organism reproduction	1-2													0.0177113
GO:0032506	cytokinetic process	1-2													0.0400984												0.000183453
GO:0032787	monocarboxylic acid metabolic process	4-5													3.58784e-05
GO:0032870	cellular response to hormone stimulus	4-5													7.92824e-08
GO:0032956	regulation of actin cytoskeleton organization	1-3													0.0151699											0.0463801
GO:0032970	regulation of actin filament-based process	1-3													0.0151699											0.0463801
GO:0033365	protein localization to organelle	1-2													4.57024e-06		4.41501e-09		8.27438e-05	0.000126063	0.00251284				1.00159e-06			0.00754012	3.85664e-09
GO:0033554	cellular response to stress	5													9.21877e-06
GO:0033993	response to lipid	4-5													0.0219415
GO:0034050	host programmed cell death induced by symbiont	4-5													4.57024e-06					0.00362925			0.000501208
GO:0034440	lipid oxidation	1													0.0142684
GO:0034504	protein localization to nucleus	1-2													0.0454488
GO:0034622	cellular protein-containing complex assembly	1-4													0.000446206								0.000750555
GO:0034754	cellular hormone metabolic process	4-5													0.000179678						0.0114176
GO:0034976	response to endoplasmic reticulum stress	5													1.40349e-06
GO:0035556	intracellular signal transduction	5													3.89353e-08
GO:0035690	cellular response to drug	4-5													2.02674e-06					5.17271e-05			0.00061359
GO:0040007	growth	2-4													0.040757
GO:0040029	regulation of gene expression, epigenetic	1-2													0.000147164													0.000204871
GO:0042221	response to chemical	4-5													4.88442e-13							0.00397518				0.00488397	3.93886e-05		0.00032185
GO:0042402	cellular biogenic amine catabolic process	4-5													0.00155984
GO:0042430	indole-containing compound metabolic process	4-5													3.09336e-05					0.0299993
GO:0042435	indole-containing compound biosynthetic process	4-5													8.5184e-05
GO:0042436	indole-containing compound catabolic process	4-5													0.0222012
GO:0042445	hormone metabolic process	4-5													1.33147e-15					0.000126063
GO:0042446	hormone biosynthetic process	4-5													2.60008e-15	0.0159283				0.000111837
GO:0042537	benzene-containing compound metabolic process	5													4.42496e-12
GO:0042742	defense response to bacterium	5													4.16881e-08		2.35505e-05								1.00159e-06				0.000138859
GO:0042743	hydrogen peroxide metabolic process	5													0.00165312
GO:0043067	regulation of programmed cell death	4-5													7.03054e-06					0.00173477			0.00198299
GO:0043069	negative regulation of programmed cell death	5													0.000647933
GO:0043254	regulation of protein complex assembly	1-3													0.0107269											0.0463801
GO:0043413	macromolecule glycosylation	1-2													5.96153e-08			0.00013642			0.0277394					0.00519359
GO:0043414	macromolecule methylation	1-2													0.00134029													1.49083e-06
GO:0043436	oxoacid metabolic process	4-5													6.81789e-06
GO:0043574	peroxisomal transport	1													0.0208428
GO:0043632	modification-dependent macromolecule catabolic process	1													0.0013217					0.0195692								0.00272832
GO:0043900	regulation of multi-organism process	5													0.00156544
GO:0044087	regulation of cellular component biogenesis	1-3													0.0315263
GO:0044089	positive regulation of cellular component biogenesis	1-3													0.0151699											0.0463801
GO:0044106	cellular amine metabolic process	4-5													0.00659602
GO:0044238	primary metabolic process	1													0.00252991							1.72152e-09						2.86731e-08
GO:0044242	cellular lipid catabolic process	1													0.0092411
GO:0044248	cellular catabolic process	1													0.0335075												0.000153638	0.00115806
GO:0044257	cellular protein catabolic process	1													0.0224219						0.00345988
GO:0044260	cellular macromolecule metabolic process	1													0.0123621							1.2786e-05
GO:0044265	cellular macromolecule catabolic process	1													4.49641e-06					0.000543647							0.00162445
GO:0044267	cellular protein metabolic process	1													0.00447809													6.33092e-07
GO:0044272	sulfur compound biosynthetic process	4													0.00295228
GO:0044281	small molecule metabolic process	4-5													0.00132699
GO:0044283	small molecule biosynthetic process	4-5													4.84338e-09
GO:0044403	symbiont process	1-2													0.0286452
GO:0044419	interspecies interaction between organisms	1-2													0.0286452
GO:0044550	secondary metabolite biosynthetic process	4-5													2.49073e-05
GO:0045010	actin nucleation	1-3													0.0213704											0.0463801
GO:0045087	innate immune response	4-5													4.85658e-09					0.00111764			4.28547e-05
GO:0045088	regulation of innate immune response	4-5													9.2314e-08					0.000193149			8.2876e-05
GO:0045730	respiratory burst	5													8.22117e-05
GO:0045814	negative regulation of gene expression, epigenetic	1-2													1.6867e-05												0.00188022	1.07728e-06
GO:0045892	negative regulation of transcription, DNA-templated	1-2													0.002997													1.58481e-07
GO:0045934	negative regulation of nucleobase-containing compound metabolic process	1-2													0.00518576													3.55443e-07
GO:0046189	phenol-containing compound biosynthetic process	5													4.85183e-11
GO:0046218	indolalkylamine catabolic process	4-5													0.020222
GO:0046394	carboxylic acid biosynthetic process	4-5													1.08253e-09
GO:0046677	response to antibiotic	4-5													8.34233e-07					0.000537026			0.00063172
GO:0048193	Golgi vesicle transport	1-2													0.0177113			0.00480547		0.000104896	0.0066095		0.00742054	0.00811789	6.5498e-08
GO:0048285	organelle fission	1-2													0.00564371			0.025598										0.00561768
GO:0048316	seed development	1-2													0.00136726
GO:0048367	shoot system development	1-3													0.00014213							0.0132792				0.000640946
GO:0048507	meristem development	1-3													0.00575035													0.00367026
GO:0048508	embryonic meristem development	1-2													0.00575035
GO:0048522	positive regulation of cellular process	1													0.0138539
GO:0048532	anatomical structure arrangement	1-2													0.000454679
GO:0048583	regulation of response to stimulus	4-5													1.30311e-06					0.00134077			0.00193036
GO:0048585	negative regulation of response to stimulus	4-5													8.34233e-07					0.00121014			0.00520748
GO:0048589	developmental growth	2-4													0.00804994
GO:0048608	reproductive structure development	1-3													2.79743e-05							0.00319634				0.000417472
GO:0048609	multicellular organismal reproductive process	1-2													0.0378292
GO:0048831	regulation of shoot system development	1-2													0.0388318
GO:0050776	regulation of immune response	4-5													5.96153e-08					0.000193149			8.22578e-05
GO:0050832	defense response to fungus	5													1.17893e-07
GO:0050896	response to stimulus	4-5													2.33987e-14		1.38765e-11
GO:0051130	positive regulation of cellular component organization	1-3													0.00290977											0.00558233	0.0193793
GO:0051169	nuclear transport	1-2													0.00155984	0.00866793
GO:0051170	import into nucleus	1-2													0.0454488
GO:0051172	negative regulation of nitrogen compound metabolic process	1-2													0.00267183													7.41243e-06
GO:0051193	regulation of cofactor metabolic process	5													2.9528e-07
GO:0051253	negative regulation of RNA metabolic process	1-2													0.002997													5.64327e-07
GO:0051258	protein polymerization	1-3													0.000173721								0.0123109			0.000110622	0.00451859	0.00177818
GO:0051276	chromosome organization	1-3													6.77469e-11		1.0191e-05					0.000111612	3.64179e-06			4.83467e-09	0.000183453
GO:0051301	cell division	1-2													0.00339498		0.0491866								6.89087e-05		2.9228e-07
GO:0051321	meiotic cell cycle	1-3													0.0213704
GO:0051493	regulation of cytoskeleton organization	1-3													0.00511373								0.0276716			0.0169232
GO:0051495	positive regulation of cytoskeleton organization	1-3													0.0107269											0.0337048
GO:0051603	proteolysis involved in cellular protein catabolic process	1													0.00683219					0.0154853								0.00021062
GO:0051606	detection of stimulus	5													0.00160175
GO:0051716	cellular response to stimulus	4-5													2.0264e-07		0.00052472
GO:0051726	regulation of cell cycle	2													0.00290977
GO:0052018	modulation by symbiont of RNA levels in host	1-3													0.0315263
GO:0052249	modulation of RNA levels in other organism involved in symbiotic interaction	1-3													0.0315263
GO:0060548	negative regulation of cell death	5													0.000647933
GO:0061458	reproductive system development	1-3													2.79743e-05							0.00319634				0.000417472
GO:0061640	cytoskeleton-dependent cytokinesis	1-2													0.0282484										0.000654467		0.000102113
GO:0065002	intracellular protein transmembrane transport	1													0.0302397
GO:0065007	biological regulation	5													0.0400741		0.0266377
GO:0065008	regulation of biological quality	4-5													6.95434e-08	0.0142575
GO:0070085	glycosylation	1-2													5.96153e-08			0.00013642			0.0277394					0.00519359
GO:0070646	protein modification by small protein removal	1													0.0302397					0.00496388					1.01912e-07
GO:0070647	protein modification by small protein conjugation or removal	1-2													0.00169065										1.69333e-16				7.2217e-08
GO:0070887	cellular response to chemical stimulus	4-5													2.48703e-06														0.00176561
GO:0071229	cellular response to acid chemical	4-5													7.287e-09					5.84712e-06			0.00135363
GO:0071236	cellular response to antibiotic	5													1.58366e-06
GO:0071310	cellular response to organic substance	4-5													2.14637e-06														0.0199741
GO:0071322	cellular response to carbohydrate stimulus	1-2													0.0128014
GO:0071407	cellular response to organic cyclic compound	4-5													1.39772e-06					0.000120525			0.000335101
GO:0071446	cellular response to salicylic acid stimulus	5													1.58366e-06
GO:0071495	cellular response to endogenous stimulus	4-5													7.5255e-08
GO:0071702	organic substance transport	5													0.00391318
GO:0071705	nitrogen compound transport	5													0.000232165
GO:0071806	protein transmembrane transport	1													0.0302397
GO:0072329	monocarboxylic acid catabolic process	1													0.0016987
GO:0072330	monocarboxylic acid biosynthetic process	4-5													2.54951e-10					0.00584819
GO:0072593	reactive oxygen species metabolic process	5													0.00217057
GO:0072594	establishment of protein localization to organelle	1-2													4.57024e-06		8.41685e-05	0.00336563	2.93563e-05	0.000193149	0.00345988	0.011274			0.00284487		0.000741142	0.00743198
GO:0072657	protein localization to membrane	4-5													2.02674e-06					0.000842361			0.000173364
GO:0072662	protein localization to peroxisome	1													0.0208428
GO:0072663	establishment of protein localization to peroxisome	1													0.0208428
GO:0080134	regulation of response to stress	4-5													5.96153e-08					0.000179072			8.65033e-05
GO:0080135	regulation of cellular response to stress	4-5													9.45185e-07					0.000413177			0.000332461
GO:0090150	establishment of protein localization to membrane	4-5													2.02674e-06					0.000842361			0.000173364
GO:0090421	embryonic meristem initiation	1-2													0.00299455
GO:0090567	reproductive shoot system development	1-3													0.00011737											0.0364228
GO:0097435	supramolecular fiber organization	1-3													7.74992e-05					0.0241582			0.00322075			2.32857e-05	0.00111671
GO:0098542	defense response to other organism	5													1.1392e-12		0.0428818								5.04055e-06				0.0175399
GO:0098586	cellular response to virus	1-3													0.0315263
GO:0098813	nuclear chromosome segregation	1-3													0.00173289															0.00156133
GO:0110053	regulation of actin filament organization	1-3													0.0151699											0.0463801
GO:0140013	meiotic nuclear division	1-3													0.00883868
GO:1901362	organic cyclic compound biosynthetic process	5													8.22117e-05
GO:1901575	organic substance catabolic process	1													0.0134774													1.07728e-06
GO:1901605	alpha-amino acid metabolic process	4													0.0340601
GO:1901607	alpha-amino acid biosynthetic process	4													0.0107269
GO:1901615	organic hydroxy compound metabolic process	5													9.11853e-07					0.00833993
GO:1901617	organic hydroxy compound biosynthetic process	5													5.96153e-08					0.0280087
GO:1901657	glycosyl compound metabolic process	4-5													0.0076583
GO:1901659	glycosyl compound biosynthetic process	4-5													0.0259102
GO:1901701	cellular response to oxygen-containing compound	4-5													3.80119e-06					0.00111764			0.017025
GO:1902410	mitotic cytokinetic process	1-2													0.0400984												0.000183453
GO:1902679	negative regulation of RNA biosynthetic process	1-2													0.002997													1.58481e-07
GO:1902903	regulation of supramolecular fiber organization	1-3													0.00511373								0.0276716			0.0337048
GO:1902905	positive regulation of supramolecular fiber organization	1-3													0.0107269											0.0337048
GO:1903046	meiotic cell cycle process	1-3													0.0213704
GO:1903047	mitotic cell cycle process	1-2													0.009984										4.75151e-07
GO:1903507	negative regulation of nucleic acid-templated transcription	1-2													0.002997													1.58481e-07
GO:2000113	negative regulation of cellular macromolecule biosynthetic process	1-2													0.00518576													2.01166e-07
GO:2000241	regulation of reproductive process	1-2													0.0173498													0.03203
GO:2000377	regulation of reactive oxygen species metabolic process	5													2.14637e-06
GO:0000096	sulfur amino acid metabolic process	4-5														0.000153088
GO:0000097	sulfur amino acid biosynthetic process	4-5														0.000361441
GO:0000278	mitotic cell cycle	1-4														0.00480307
GO:0001510	RNA methylation	1-3														0.0064519
GO:0005996	monosaccharide metabolic process	1-4														0.00094886							0.0266283
GO:0006006	glucose metabolic process	1-4														0.0172607
GO:0006084	acetyl-CoA metabolic process	4-5														3.04949e-06
GO:0006220	pyrimidine nucleotide metabolic process	1-3														0.0435247
GO:0006221	pyrimidine nucleotide biosynthetic process	1-3														0.0435247
GO:0006325	chromatin organization	1-4														0.00300783
GO:0006486	protein glycosylation	1-3														0.0148179				7.44411e-06			6.26729e-05					3.33751e-05
GO:0006534	cysteine metabolic process	4-5														5.57998e-07
GO:0006629	lipid metabolic process	4-5														0.0074386
GO:0006633	fatty acid biosynthetic process	4-5														0.00195653
GO:0006637	acyl-CoA metabolic process	4-5														3.04949e-06
GO:0006694	steroid biosynthetic process	4-5														7.77968e-06
GO:0006790	sulfur compound metabolic process	4-5														1.69705e-06
GO:0007034	vacuolar transport	1														0.0275768
GO:0007166	cell surface receptor signaling pathway	3-5														0.027847														1.21798e-07
GO:0007167	enzyme linked receptor protein signaling pathway	4-5														0.0205033
GO:0007169	transmembrane receptor protein tyrosine kinase signaling pathway	4-5														0.0205033
GO:0008202	steroid metabolic process	4-5														8.6361e-06
GO:0008283	cell proliferation	1-4														0.0188975
GO:0008361	regulation of cell size	3-5														0.0388951
GO:0008610	lipid biosynthetic process	4-5														0.000752302
GO:0009069	serine family amino acid metabolic process	4-5														8.45341e-07
GO:0009070	serine family amino acid biosynthetic process	4-5														8.45341e-07
GO:0009101	glycoprotein biosynthetic process	1-3														0.0148179				7.44411e-06			6.26729e-05					3.33751e-05
GO:0009218	pyrimidine ribonucleotide metabolic process	1-3														0.0435247
GO:0009220	pyrimidine ribonucleotide biosynthetic process	1-3														0.0435247
GO:0009888	tissue development	4-5														0.00484663													2.27232e-10	5.85439e-11
GO:0010073	meristem maintenance	4-5														0.000793009
GO:0010075	regulation of meristem growth	4-5														0.000618791
GO:0015031	protein transport	1														0.0491435												0.00743198
GO:0015979	photosynthesis	5														1.46798e-07
GO:0016125	sterol metabolic process	4-5														2.24469e-06
GO:0016126	sterol biosynthetic process	4-5														2.24469e-06
GO:0016128	phytosteroid metabolic process	4-5														0.000454516
GO:0016129	phytosteroid biosynthetic process	4-5														0.000235592
GO:0016131	brassinosteroid metabolic process	4-5														0.000454516
GO:0016132	brassinosteroid biosynthetic process	4-5														0.000235592
GO:0016192	vesicle-mediated transport	1														0.0151978						5.17218e-06				0.000195353
GO:0016458	gene silencing	2-3														0.0130333
GO:0016569	covalent chromatin modification	1-3														0.0127381	0.0427423	0.0298541				0.00613958	0.0075278			6.89606e-08	0.00900559
GO:0016570	histone modification	1-4														0.023044
GO:0017038	protein import	1														0.0110819										0.0111433
GO:0019318	hexose metabolic process	1-4														0.00792792
GO:0019344	cysteine biosynthetic process	4-5														5.57998e-07
GO:0019538	protein metabolic process	1-3														5.1436e-05			0.00108173			2.36838e-09		3.89791e-11		1.17306e-14	1.85615e-06
GO:0019684	photosynthesis, light reaction	5														4.07395e-05
GO:0033365	protein localization to organelle	1														5.30967e-06										5.69447e-07	0.00162445
GO:0033865	nucleoside bisphosphate metabolic process	4-5														3.04949e-06
GO:0033875	ribonucleoside bisphosphate metabolic process	4-5														3.04949e-06
GO:0034032	purine nucleoside bisphosphate metabolic process	4-5														3.04949e-06
GO:0035266	meristem growth	4-5														0.000235592
GO:0035383	thioester metabolic process	4-5														3.04949e-06
GO:0035966	response to topologically incorrect protein	1-2														0.0116625												0.0202286
GO:0040008	regulation of growth	4-5														0.0178575
GO:0040029	regulation of gene expression, epigenetic	2-3														0.0188975
GO:0043248	proteasome assembly	1-2														0.0435247						0.0431157		0.000186713
GO:0043413	macromolecule glycosylation	1-3														0.0148179				7.44411e-06			6.26729e-05					3.33751e-05
GO:0043603	cellular amide metabolic process	1														0.0178575
GO:0044267	cellular protein metabolic process	1-3														1.91313e-05	0.022455				0.00550154	1.65997e-09		9.32187e-09		1.99829e-16
GO:0044271	cellular nitrogen compound biosynthetic process	1														0.00866793						0.000814673		0.00478196					0.0199741
GO:0044272	sulfur compound biosynthetic process	4-5														5.1436e-06
GO:0045184	establishment of protein localization	1														0.0491435												0.00743198
GO:0046364	monosaccharide biosynthetic process	1-3														0.0435247
GO:0046907	intracellular transport	1-2														0.0117129	2.64652e-15					0.00337671			6.69159e-14	1.59391e-07
GO:0048507	meristem development	4-5														0.0246506
GO:0048509	regulation of meristem development	4-5														0.00583386
GO:0051641	cellular localization	1-2														0.00866793	5.07615e-16								8.02612e-12
GO:0051649	establishment of localization in cell	1-2														0.0101319	1.80477e-14					0.000532809			3.56065e-11	1.88505e-08
GO:0051788	response to misfolded protein	1-2														0.0435247						0.0431157		0.000186713
GO:0065007	biological regulation	3-5														0.0205033
GO:0070085	glycosylation	1-3														0.0148179				7.44411e-06			6.26729e-05					3.33751e-05
GO:0072527	pyrimidine-containing compound metabolic process	1-3														0.0435247
GO:0072528	pyrimidine-containing compound biosynthetic process	1-3														0.0435247
GO:0072594	establishment of protein localization to organelle	1														3.04949e-06										1.47201e-06
GO:1901564	organonitrogen compound metabolic process	1														0.0484166												2.52045e-08		0.0184458
GO:1901566	organonitrogen compound biosynthetic process	1														0.00342992
GO:1901607	alpha-amino acid biosynthetic process	4-5														0.0171971
GO:1901615	organic hydroxy compound metabolic process	4-5														0.00344557
GO:1901617	organic hydroxy compound biosynthetic process	4-5														3.04949e-06
GO:1903047	mitotic cell cycle process	1-4														0.0142575
GO:0000045	autophagosome assembly	1-3															0.0443801								0.0113049
GO:0000086	G2/M transition of mitotic cell cycle	1-3															7.13446e-06					0.0369822
GO:0000209	protein polyubiquitination	1-3															1.48334e-10													0.00140211
GO:0000278	mitotic cell cycle	1-2															0.00337998	0.000850208							5.51981e-05		1.67419e-05	3.61311e-07	0.0193135	0.000514155
GO:0001525	angiogenesis	5															1.20864e-06
GO:0001568	blood vessel development	5															7.49559e-07
GO:0001736	establishment of planar polarity	1-3															0.00469403
GO:0001738	morphogenesis of a polarized epithelium	1-3															0.0212573
GO:0001763	morphogenesis of a branching structure	5															0.0328318
GO:0001774	microglial cell activation	5															0.0265293								0.0138864
GO:0001775	cell activation	4-5															7.69619e-12
GO:0001816	cytokine production	5															1.00488e-08								2.38144e-05
GO:0001817	regulation of cytokine production	5															1.76284e-07								9.39115e-05
GO:0001818	negative regulation of cytokine production	5															0.000320743								0.00280883
GO:0001819	positive regulation of cytokine production	5															4.6641e-06								0.0053133				0.00436898
GO:0001932	regulation of protein phosphorylation	5															0.00260459
GO:0001934	positive regulation of protein phosphorylation	4-5															0.00215039													0.0110353
GO:0001935	endothelial cell proliferation	5															0.0366765												0.000527721	0.0055767
GO:0001936	regulation of endothelial cell proliferation	5															0.04036												0.00281935	0.00660466
GO:0001944	vasculature development	5															5.65712e-07
GO:0002220	innate immune response activating cell surface receptor signaling pathway	1-3															0.0496517
GO:0002223	stimulatory C-type lectin receptor signaling pathway	1-3															0.00919344
GO:0002244	hematopoietic progenitor cell differentiation	1-3															0.0299888
GO:0002250	adaptive immune response	4-5															1.71067e-06
GO:0002252	immune effector process	5															2.86066e-06								0.000632167
GO:0002263	cell activation involved in immune response	4-5															9.76458e-08
GO:0002269	leukocyte activation involved in inflammatory response	5															0.0265293								0.0138864
GO:0002274	myeloid leukocyte activation	4-5															3.33876e-07
GO:0002275	myeloid cell activation involved in immune response	3-5															6.10044e-05
GO:0002283	neutrophil activation involved in immune response	4-5															0.000569398
GO:0002285	lymphocyte activation involved in immune response	4-5															0.00561718
GO:0002312	B cell activation involved in immune response	4-5															0.00765912
GO:0002366	leukocyte activation involved in immune response	4-5															9.76458e-08
GO:0002376	immune system process	5															1.3871e-18								9.71735e-13
GO:0002443	leukocyte mediated immunity	4-5															4.10308e-06
GO:0002444	myeloid leukocyte mediated immunity	3-5															0.000143094
GO:0002446	neutrophil mediated immunity	4-5															0.000904993
GO:0002449	lymphocyte mediated immunity	4-5															0.0369556
GO:0002460	adaptive immune response based on somatic recombination of immune receptors built from immunoglobulin superfamily domains	4-5															0.00744884
GO:0002474	antigen processing and presentation of peptide antigen via MHC class I	2-3															0.0279232
GO:0002478	antigen processing and presentation of exogenous peptide antigen	1-3															0.0455612
GO:0002479	antigen processing and presentation of exogenous peptide antigen via MHC class I, TAP-dependent	2-3															0.000323127
GO:0002521	leukocyte differentiation	4-5															9.57922e-06												0.0156664	0.00116239
GO:0002526	acute inflammatory response	5															2.28191e-06								5.67796e-06				0.0301007
GO:0002544	chronic inflammatory response	5															0.0245559
GO:0002548	monocyte chemotaxis	5															8.94296e-06								5.16309e-08
GO:0002573	myeloid leukocyte differentiation	5															0.00195372								0.000101582
GO:0002673	regulation of acute inflammatory response	5															0.000125457								0.00354036
GO:0002682	regulation of immune system process	5															1.27332e-12								4.22211e-10				0.0128544
GO:0002683	negative regulation of immune system process	5															2.22986e-05								4.75687e-05
GO:0002684	positive regulation of immune system process	5															8.07594e-08								1.10553e-07				0.00484348
GO:0002685	regulation of leukocyte migration	5															8.96823e-07								2.38199e-05				0.00120951
GO:0002687	positive regulation of leukocyte migration	5															9.82228e-05								0.000410283				0.00124679
GO:0002688	regulation of leukocyte chemotaxis	5															0.000884642								0.000631884
GO:0002694	regulation of leukocyte activation	4-5															4.02997e-06													0.000553456
GO:0002695	negative regulation of leukocyte activation	5															0.00469403
GO:0002696	positive regulation of leukocyte activation	4-5															0.000248401
GO:0002697	regulation of immune effector process	5															0.000358746								0.0446839
GO:0002701	negative regulation of production of molecular mediator of immune response	5															0.0143558
GO:0002703	regulation of leukocyte mediated immunity	4-5															0.01136
GO:0002712	regulation of B cell mediated immunity	4-5															0.000452843
GO:0002714	positive regulation of B cell mediated immunity	4-5															0.0416735
GO:0002761	regulation of myeloid leukocyte differentiation	5															0.015205								0.00239785
GO:0002763	positive regulation of myeloid leukocyte differentiation	5															0.0112552								0.0237295
GO:0002791	regulation of peptide secretion	5															0.00121776
GO:0002793	positive regulation of peptide secretion	5															0.0129361
GO:0002819	regulation of adaptive immune response	3-5															0.0290085
GO:0002822	regulation of adaptive immune response based on somatic recombination of immune receptors built from immunoglobulin superfamily domains	4-5															0.0412684
GO:0002889	regulation of immunoglobulin mediated immune response	4-5															0.000452843
GO:0002891	positive regulation of immunoglobulin mediated immune response	4-5															0.0416735
GO:0002920	regulation of humoral immune response	5															7.99411e-05
GO:0003008	system process	5															0.0143441
GO:0006091	generation of precursor metabolites and energy	1															0.0368414
GO:0006281	DNA repair	1-3															0.000532132
GO:0006325	chromatin organization	1-3															0.00190399	0.00261035				0.000814673	6.13069e-06			4.57975e-09	0.000183453
GO:0006397	mRNA processing	1															0.000105246								0.0207186				4.74015e-09
GO:0006402	mRNA catabolic process	1-3															0.00844448		0.0154138
GO:0006464	cellular protein modification process	1-3															0.00773015					1.62316e-05				3.23453e-11	3.27659e-05
GO:0006511	ubiquitin-dependent protein catabolic process	1-3															1.09044e-11												6.62955e-07	1.3925e-10
GO:0006513	protein monoubiquitination	1-2															0.000125457
GO:0006521	regulation of cellular amino acid metabolic process	1-3															0.00462261
GO:0006801	superoxide metabolic process	5															0.00511315								0.0127093
GO:0006809	nitric oxide biosynthetic process	4-5															0.00842873
GO:0006811	ion transport	4-5															0.000482189
GO:0006812	cation transport	4-5															0.0314333
GO:0006820	anion transport	4-5															0.00463431
GO:0006886	intracellular protein transport	1-3															4.40229e-12							0.0173688
GO:0006887	exocytosis	5															0.01433
GO:0006888	ER to Golgi vesicle-mediated transport	1															1.55607e-07								0.00533492					0.00519833
GO:0006890	retrograde vesicle-mediated transport, Golgi to ER	1-3															0.000352334													0.0387933
GO:0006891	intra-Golgi vesicle-mediated transport	1															0.00104593
GO:0006892	post-Golgi vesicle-mediated transport	1															0.0254085								0.0144187
GO:0006893	Golgi to plasma membrane transport	1-2															0.00467511
GO:0006900	vesicle budding from membrane	1															0.000939718
GO:0006901	vesicle coating	1															0.0133919													0.0214476
GO:0006903	vesicle targeting	1															0.0171031								0.014358
GO:0006914	autophagy	1-3															0.00260459								3.56169e-05				0.000102913	9.4158e-06
GO:0006928	movement of cell or subcellular component	5															3.55769e-07								0.00105773
GO:0006935	chemotaxis	5															7.94721e-10
GO:0006955	immune response	5															2.04614e-17								3.16127e-12
GO:0006956	complement activation	5															0.000326525
GO:0006968	cellular defense response	5															0.000128911								6.37734e-05
GO:0007017	microtubule-based process	1-3															9.21575e-05					2.43374e-06				3.80836e-06		1.09469e-05
GO:0007049	cell cycle	1-3															8.79859e-05		0.0206359			8.42167e-07				1.76694e-08		2.4335e-08	0.000879037	2.35016e-05
GO:0007059	chromosome segregation	1-2															0.0033381
GO:0007154	cell communication	5															2.83522e-07
GO:0007159	leukocyte cell-cell adhesion	5															0.000161064								0.00239785				0.00337203
GO:0007162	negative regulation of cell adhesion	4-5															0.00317863								0.0047965					0.0160656
GO:0007164	establishment of tissue polarity	1-3															0.00469403
GO:0007166	cell surface receptor signaling pathway	5															3.1701e-10								0.000334967				0.000138847
GO:0007186	G protein-coupled receptor signaling pathway	4-5															6.73268e-08								4.3419e-08
GO:0007187	G protein-coupled receptor signaling pathway, coupled to cyclic nucleotide second messenger	5															0.000875974
GO:0007188	adenylate cyclase-modulating G protein-coupled receptor signaling pathway	5															0.0459477
GO:0007229	integrin-mediated signaling pathway	4-5															0.000884642
GO:0007275	multicellular organism development	5															0.0298205
GO:0007565	female pregnancy	4-5															0.0209199													0.00172377
GO:0007600	sensory perception	5															0.0156249
GO:0008104	protein localization	1-2															9.81289e-08		0.0105144			0.00134579				1.35307e-08
GO:0008283	cell proliferation	5															1.91127e-05												2.35126e-10
GO:0008284	positive regulation of cell proliferation	5															8.14242e-05												2.77861e-09
GO:0008285	negative regulation of cell proliferation	5															0.000320743								0.0309926				0.0126981
GO:0008544	epidermis development	5															0.011999								0.00910894				7.07136e-07
GO:0009056	catabolic process	1-3															0.00437329				0.0128012	1.00075e-05		1.31645e-06					2.90322e-05
GO:0009653	anatomical structure morphogenesis	5															0.0197382
GO:0009888	tissue development	5															0.000181209								0.00138714
GO:0009894	regulation of catabolic process	1-2															0.000314152								0.00406835				0.000441956	0.000486246
GO:0009913	epidermal cell differentiation	5															0.00697817								0.00502798				0.000109809
GO:0010033	response to organic substance	5															0.000979533		2.3817e-06						0.0087858
GO:0010256	endomembrane system organization	1-3															0.025745							0.00493998	5.38395e-05
GO:0010389	regulation of G2/M transition of mitotic cell cycle	1-3															2.17028e-07					0.0369822
GO:0010498	proteasomal protein catabolic process	1-3															8.01908e-08							0.00438819					8.41964e-05	1.7601e-06
GO:0010562	positive regulation of phosphorus metabolic process	5															0.000410612								0.021286
GO:0010564	regulation of cell cycle process	1-3															0.00223111
GO:0010573	vascular endothelial growth factor production	5															0.0270575
GO:0010574	regulation of vascular endothelial growth factor production	5															0.0270575
GO:0010575	positive regulation of vascular endothelial growth factor production	5															0.0270575
GO:0010608	posttranscriptional regulation of gene expression	2-3															0.040409
GO:0010941	regulation of cell death	5															0.00211521
GO:0010942	positive regulation of cell death	5															0.0254085
GO:0010972	negative regulation of G2/M transition of mitotic cell cycle	1-3															8.64928e-05
GO:0014070	response to organic cyclic compound	5															0.00669156		0.0210944
GO:0015031	protein transport	1-2															2.59895e-05					0.00323699			0.0030287	6.96658e-08			2.3358e-05
GO:0015711	organic anion transport	4-5															0.0282098
GO:0015718	monocarboxylic acid transport	4-5															0.0112552
GO:0015833	peptide transport	1-2															9.16055e-05					0.0132792				1.66609e-05			5.11544e-05
GO:0015849	organic acid transport	4-5															9.82228e-05
GO:0015980	energy derivation by oxidation of organic compounds	1-3															0.00469403
GO:0016043	cellular component organization	1-2															0.0226848						4.02159e-09					6.33092e-07
GO:0016050	vesicle organization	1-2															0.00427622
GO:0016055	Wnt signaling pathway	1-3															0.000349016
GO:0016064	immunoglobulin mediated immune response	4-5															0.000472973
GO:0016071	mRNA metabolic process	1-3															3.9816e-06		0.0011447				0.0136421
GO:0016197	endosomal transport	1-2															9.22832e-05								2.09715e-10
GO:0016236	macroautophagy	1-3															0.00143191								5.78674e-05				2.00011e-06	6.14772e-08
GO:0016477	cell migration	5															5.7259e-12								1.17016e-08				4.43513e-07
GO:0016482	cytosolic transport	1-2															0.000534212								1.03641e-07					0.000735007
GO:0016567	protein ubiquitination	1-3															1.02786e-12												0.000434026	2.77651e-07
GO:0016570	histone modification	1-3															0.0290689					0.0369822				2.04334e-07
GO:0016579	protein deubiquitination	1-3															4.74192e-06
GO:0019220	regulation of phosphate metabolic process	5															0.0312433
GO:0019221	cytokine-mediated signaling pathway	5															4.93303e-06								7.94417e-05				0.000412106
GO:0019724	B cell mediated immunity	4-5															0.000248401
GO:0019730	antimicrobial humoral response	5															0.00112876								0.00961397				1.96123e-06	1.93679e-05
GO:0019884	antigen processing and presentation of exogenous antigen	1-3															0.0489296
GO:0019932	second-messenger-mediated signaling	5															0.00698894
GO:0019941	modification-dependent protein catabolic process	1-3															1.38765e-11				0.0434586								1.01554e-06	2.61261e-10
GO:0022402	cell cycle process	1-3															4.10371e-06									3.48364e-06		2.59284e-07	0.00360778	2.30575e-05
GO:0022406	membrane docking	1-3															0.000510621												0.0461663
GO:0022407	regulation of cell-cell adhesion	4-5															0.000734184													0.00326015
GO:0022408	negative regulation of cell-cell adhesion	5															0.015205
GO:0022409	positive regulation of cell-cell adhesion	5															0.0110597												8.2934e-05	0.0174692
GO:0022617	extracellular matrix disassembly	4-5															0.0200023
GO:0023052	signaling	5															1.95418e-07
GO:0030099	myeloid cell differentiation	5															0.006172
GO:0030111	regulation of Wnt signaling pathway	1-3															0.00703713
GO:0030154	cell differentiation	4-5															0.0033381												1.41573e-08
GO:0030155	regulation of cell adhesion	4-5															7.67179e-06													1.53465e-05
GO:0030177	positive regulation of Wnt signaling pathway	1-3															0.00255296
GO:0030178	negative regulation of Wnt signaling pathway	1-3															0.00348213
GO:0030193	regulation of blood coagulation	5															0.0202815												1.75337e-06	3.10511e-05
GO:0030198	extracellular matrix organization	4-5															3.82102e-08												1.42661e-11	1.33861e-12
GO:0030216	keratinocyte differentiation	5															0.0033789								0.00863723				3.39109e-06	9.75751e-05
GO:0030316	osteoclast differentiation	4-5															0.000502086
GO:0030334	regulation of cell migration	5															3.62858e-07								0.000137489
GO:0030335	positive regulation of cell migration	5															7.33142e-05								0.000608528				6.46921e-08
GO:0030449	regulation of complement activation	5															0.00136444
GO:0030574	collagen catabolic process	5															0.000770241								0.0026242					0.0163657
GO:0030593	neutrophil chemotaxis	5															8.53994e-13								1.14228e-09				9.18042e-06	7.5401e-06
GO:0030595	leukocyte chemotaxis	5															1.71336e-13								1.75953e-13				1.30932e-05	7.07673e-05
GO:0030705	cytoskeleton-dependent intracellular transport	1-4															0.0314333
GO:0030855	epithelial cell differentiation	5															0.00200852								0.00750708				1.89914e-06
GO:0031099	regeneration	4-5															0.0209199
GO:0031123	RNA 3'-end processing	1															0.0162952													0.0405306
GO:0031124	mRNA 3'-end processing	1															0.0290085													0.0130342
GO:0031145	anaphase-promoting complex-dependent catabolic process	1-3															4.15479e-05
GO:0031146	SCF-dependent proteasomal ubiquitin-dependent protein catabolic process	1-3															1.54777e-05
GO:0031329	regulation of cellular catabolic process	1-2															0.0201466								0.0271964				4.84879e-05
GO:0031347	regulation of defense response	5															3.2913e-05								2.38144e-05
GO:0031960	response to corticosteroid	5															0.000884642								0.0030287					0.00322321
GO:0032101	regulation of response to external stimulus	5															1.98477e-15								1.4939e-09				6.12415e-08	5.55762e-08
GO:0032102	negative regulation of response to external stimulus	5															7.6218e-06												0.00455867
GO:0032103	positive regulation of response to external stimulus	5															3.77399e-08								5.55388e-07				0.000101739
GO:0032446	protein modification by small protein conjugation	1-3															8.78899e-13												8.86939e-05	9.82138e-09
GO:0032496	response to lipopolysaccharide	5															7.03015e-10								5.72545e-06				0.000609526	2.79219e-05
GO:0032501	multicellular organismal process	5															3.69243e-08
GO:0032502	developmental process	4-5															0.00618311								0.0099973				1.45009e-08
GO:0032602	chemokine production	5															0.00306583												0.00634653
GO:0032609	interferon-gamma production	3-5															0.00297454
GO:0032611	interleukin-1 beta production	5															0.00986729
GO:0032612	interleukin-1 production	5															0.00124861													0.0031095
GO:0032615	interleukin-12 production	4-5															0.0295745
GO:0032623	interleukin-2 production	5															0.0143441
GO:0032635	interleukin-6 production	4-5															0.000100424
GO:0032637	interleukin-8 production	5															0.029716
GO:0032640	tumor necrosis factor production	4-5															0.000855773
GO:0032642	regulation of chemokine production	4-5															0.00446707
GO:0032649	regulation of interferon-gamma production	3-5															0.00458937
GO:0032675	regulation of interleukin-6 production	4-5															3.87624e-05
GO:0032680	regulation of tumor necrosis factor production	4-5															0.000800447
GO:0032695	negative regulation of interleukin-12 production	5															0.0270575
GO:0032715	negative regulation of interleukin-6 production	4-5															0.015152
GO:0032720	negative regulation of tumor necrosis factor production	4-5															0.0295745
GO:0032722	positive regulation of chemokine production	4-5															0.0420064
GO:0032755	positive regulation of interleukin-6 production	5															0.0459477
GO:0032943	mononuclear cell proliferation	3-5															0.000248401
GO:0032944	regulation of mononuclear cell proliferation	3-5															0.00155805
GO:0032946	positive regulation of mononuclear cell proliferation	4-5															0.0255173
GO:0032963	collagen metabolic process	4-5															0.000468777
GO:0033036	macromolecule localization	1-2															3.56271e-05		0.0204888			0.00233769				4.90429e-07
GO:0034097	response to cytokine	5															9.81289e-08								9.42948e-06				0.00137234
GO:0034341	response to interferon-gamma	4-5															0.00319231
GO:0034470	ncRNA processing	1-3															0.0455612							6.64093e-06
GO:0034613	cellular protein localization	1-2															1.18387e-13					0.00325683			3.70738e-07	2.57641e-07			2.7196e-09
GO:0034976	response to endoplasmic reticulum stress	1-3															0.0332508								0.0120436				0.000431367	1.44537e-05
GO:0035239	tube morphogenesis	5															2.65361e-06
GO:0035295	tube development	5															6.4881e-06
GO:0035567	non-canonical Wnt signaling pathway	1-3															0.00134149
GO:0036211	protein modification process	1-3															0.00773015					1.62316e-05				3.23453e-11	3.27659e-05
GO:0036230	granulocyte activation	4-5															0.000153191
GO:0038093	Fc receptor signaling pathway	1-3															0.0148029													0.0123474
GO:0038095	Fc-epsilon receptor signaling pathway	1-3															4.71336e-05
GO:0040011	locomotion	4-5															1.83464e-09												5.28498e-06
GO:0040012	regulation of locomotion	5															4.4455e-06								0.00105773				8.44083e-05
GO:0040017	positive regulation of locomotion	5															0.000143833								0.00106047				2.29926e-07
GO:0042035	regulation of cytokine biosynthetic process	5															0.00520947
GO:0042060	wound healing	4-5															0.00765912													0.00013725
GO:0042088	T-helper 1 type immune response	4-5															0.000606951
GO:0042089	cytokine biosynthetic process	4-5															0.00561718
GO:0042098	T cell proliferation	3-5															0.0122969
GO:0042107	cytokine metabolic process	4-5															0.00320289
GO:0042108	positive regulation of cytokine biosynthetic process	5															0.0202815
GO:0042110	T cell activation	4-5															0.000181209
GO:0042116	macrophage activation	5															0.00139905								0.00239785
GO:0042119	neutrophil activation	4-5															0.000159825
GO:0042127	regulation of cell proliferation	5															2.87473e-07												2.21285e-10
GO:0042129	regulation of T cell proliferation	3-5															0.0215718
GO:0042133	neurotransmitter metabolic process	4-5															0.000884642
GO:0042136	neurotransmitter biosynthetic process	4-5															0.000884642
GO:0042147	retrograde transport, endosome to Golgi	1-2															0.00171125								3.88908e-05				0.0325907	0.0142185
GO:0042226	interleukin-6 biosynthetic process	5															0.0443801
GO:0042325	regulation of phosphorylation	5															0.0253581
GO:0042327	positive regulation of phosphorylation	5															0.0020193								0.0196335
GO:0042330	taxis	5															1.60024e-09
GO:0042554	superoxide anion generation	5															0.00449607								0.019614
GO:0042590	antigen processing and presentation of exogenous peptide antigen via MHC class I	2-3															0.00113543
GO:0042775	mitochondrial ATP synthesis coupled electron transport	1-2															0.0347388
GO:0042886	amide transport	1-2															9.65209e-05					0.0216199				3.71516e-05			7.01251e-05
GO:0042981	regulation of apoptotic process	5															0.0151627
GO:0043067	regulation of programmed cell death	5															0.0225209
GO:0043161	proteasome-mediated ubiquitin-dependent protein catabolic process	1-3															1.45219e-08							0.0296716					0.000972945	1.04621e-05
GO:0043299	leukocyte degranulation	3-5															0.000328667
GO:0043312	neutrophil degranulation	4-5															0.000794751
GO:0043408	regulation of MAPK cascade	4-5															0.000237427													0.0116088
GO:0043410	positive regulation of MAPK cascade	4-5															0.000749912													0.0279298
GO:0043412	macromolecule modification	1-3															0.00774036					1.50957e-06		0.0120925		1.27707e-13	1.80482e-06
GO:0043588	skin development	5															0.0312433								0.0347703				3.40884e-06
GO:0043632	modification-dependent macromolecule catabolic process	1-3															1.38765e-11				0.0434586								5.94918e-07
GO:0043687	post-translational protein modification	1-3															0.000569398
GO:0043933	protein-containing complex subunit organization	1-2															0.0015898					1.16859e-09		1.96699e-08						0.000763789
GO:0044085	cellular component biogenesis	1-3															0.00109066
GO:0044248	cellular catabolic process	1-3															0.000154266					0.000389116		2.98009e-05					1.93704e-09	3.721e-12
GO:0044257	cellular protein catabolic process	1-3															2.06132e-07												7.07136e-07	8.91723e-10
GO:0044706	multi-multicellular organism process	4-5															0.000176889				0.00510674									0.00121306
GO:0044770	cell cycle phase transition	1-3															0.000402065
GO:0044772	mitotic cell cycle phase transition	1-3															0.000770241
GO:0044839	cell cycle G2/M phase transition	1-3															1.91127e-05					0.0369822
GO:0045055	regulated exocytosis	3-5															0.000549602
GO:0045087	innate immune response	5															0.000112245								3.52326e-07
GO:0045184	establishment of protein localization	1-2															1.44055e-05					0.00323699				6.96658e-08
GO:0045321	leukocyte activation	4-5															7.9622e-11
GO:0045408	regulation of interleukin-6 biosynthetic process	5															0.0194613
GO:0045428	regulation of nitric oxide biosynthetic process	4-5															0.0158296
GO:0045597	positive regulation of cell differentiation	4-5															0.000184253													0.0150086
GO:0045765	regulation of angiogenesis	5															0.000484067
GO:0045766	positive regulation of angiogenesis	5															0.00879354
GO:0045785	positive regulation of cell adhesion	4-5															0.0138584													0.00839036
GO:0045937	positive regulation of phosphate metabolic process	5															0.000410612								0.021286
GO:0046209	nitric oxide metabolic process	4-5															0.00602711
GO:0046649	lymphocyte activation	4-5															2.05282e-05												0.0409757	0.0188302
GO:0046651	lymphocyte proliferation	3-5															0.000340337
GO:0046942	carboxylic acid transport	4-5															9.82228e-05
GO:0048193	Golgi vesicle transport	1															3.0073e-10					3.40171e-05				0.0353714	0.00250389	2.41136e-05
GO:0048194	Golgi vesicle budding	1															0.00213087								0.0376451
GO:0048199	vesicle targeting, to, from or within Golgi	1															0.0348775													0.033634
GO:0048207	vesicle targeting, rough ER to cis-Golgi	1															0.00774036													0.0304684
GO:0048208	COPII vesicle coating	1															0.00774036													0.0304684
GO:0048245	eosinophil chemotaxis	5															0.000150072								0.00666029
GO:0048246	macrophage chemotaxis	5															0.0308055
GO:0048247	lymphocyte chemotaxis	4-5															0.000472973
GO:0048513	animal organ development	5															0.000914111
GO:0048514	blood vessel morphogenesis	5															3.08246e-07
GO:0048545	response to steroid hormone	5															0.0281869													0.0387933
GO:0048583	regulation of response to stimulus	5															7.99946e-07
GO:0048584	positive regulation of response to stimulus	5															1.58913e-05								0.0417654
GO:0048646	anatomical structure formation involved in morphogenesis	5															2.83922e-11
GO:0048731	system development	5															0.00971764
GO:0048856	anatomical structure development	4-5															0.00214819								0.00634556				5.13638e-10	6.85719e-12
GO:0048869	cellular developmental process	4-5															0.00140777
GO:0048870	cell motility	5															1.16955e-10								4.34711e-07
GO:0050000	chromosome localization	1-2															0.0042208
GO:0050663	cytokine secretion	5															2.14183e-07								0.000996098					0.0393407
GO:0050670	regulation of lymphocyte proliferation	3-5															0.00214289
GO:0050671	positive regulation of lymphocyte proliferation	4-5															0.0427781
GO:0050707	regulation of cytokine secretion	5															8.94296e-06								0.00498614
GO:0050708	regulation of protein secretion	5															0.00583508
GO:0050710	negative regulation of cytokine secretion	5															0.00736819
GO:0050714	positive regulation of protein secretion	4-5															0.0176723
GO:0050715	positive regulation of cytokine secretion	5															0.00195372
GO:0050727	regulation of inflammatory response	5															2.52953e-09								5.31987e-07
GO:0050729	positive regulation of inflammatory response	5															3.04766e-06								1.62197e-05
GO:0050731	positive regulation of peptidyl-tyrosine phosphorylation	4-5															0.00866495
GO:0050776	regulation of immune response	5															2.63699e-06								0.000401747
GO:0050777	negative regulation of immune response	4-5															0.0109648
GO:0050793	regulation of developmental process	4-5															0.00179379
GO:0050818	regulation of coagulation	5															0.0482686												6.41718e-07	0.000104188
GO:0050863	regulation of T cell activation	4-5															0.00195372
GO:0050864	regulation of B cell activation	4-5															0.0427781
GO:0050865	regulation of cell activation	4-5															4.46976e-08													1.54695e-05
GO:0050866	negative regulation of cell activation	4-5															0.00158956												0.0161528	0.00839036
GO:0050867	positive regulation of cell activation	4-5															4.11823e-05
GO:0050868	negative regulation of T cell activation	5															0.0033789								0.0422234
GO:0050877	nervous system process	5															0.029839
GO:0050900	leukocyte migration	5															7.90024e-16								1.4266e-15				1.71854e-06
GO:0050920	regulation of chemotaxis	5															0.000532132								0.0119991
GO:0050921	positive regulation of chemotaxis	5															0.0405316								0.019614				0.011992
GO:0050922	negative regulation of chemotaxis	5															0.0308055
GO:0051046	regulation of secretion	5															0.000280468
GO:0051047	positive regulation of secretion	5															0.00261266
GO:0051048	negative regulation of secretion	5															0.0181574
GO:0051093	negative regulation of developmental process	5															0.0403333
GO:0051094	positive regulation of developmental process	4-5															1.8156e-06													1.65905e-06
GO:0051174	regulation of phosphorus metabolic process	5															0.025218
GO:0051239	regulation of multicellular organismal process	5															1.98866e-07
GO:0051240	positive regulation of multicellular organismal process	4-5															1.52864e-08													1.01346e-09
GO:0051241	negative regulation of multicellular organismal process	5															1.44055e-05
GO:0051246	regulation of protein metabolic process	5															0.00866495
GO:0051247	positive regulation of protein metabolic process	5															0.0234041
GO:0051249	regulation of lymphocyte activation	4-5															4.15479e-05													0.0245145
GO:0051250	negative regulation of lymphocyte activation	5															0.00986729								0.012111
GO:0051251	positive regulation of lymphocyte activation	4-5															0.00475693
GO:0051270	regulation of cellular component movement	5															3.05203e-06								0.00164051
GO:0051272	positive regulation of cellular component movement	5															2.42588e-05								0.000891334				3.50243e-08
GO:0051303	establishment of chromosome localization	1-2															0.0042208
GO:0051310	metaphase plate congression	1-2															0.025745
GO:0051384	response to glucocorticoid	5															0.00136444								0.0104588
GO:0051480	regulation of cytosolic calcium ion concentration	4-5															0.039999
GO:0051603	proteolysis involved in cellular protein catabolic process	1-3															1.10691e-07				0.00563435								1.71055e-07	3.57217e-10
GO:0051674	localization of cell	5															1.16955e-10								4.34711e-07
GO:0051726	regulation of cell cycle	1-3															0.015152					0.0181261				0.000363265		4.96578e-05
GO:0051924	regulation of calcium ion transport	5															0.0470513
GO:0060070	canonical Wnt signaling pathway	1-3															0.00271668
GO:0060071	Wnt signaling pathway, planar cell polarity pathway	1-3															0.00314143
GO:0060135	maternal process involved in female pregnancy	5															0.0455612
GO:0060218	hematopoietic stem cell differentiation	1-3															0.000749912
GO:0060326	cell chemotaxis	5															1.14889e-12								3.54978e-12				6.14927e-05
GO:0060389	pathway-restricted SMAD protein phosphorylation	4-5															0.0372173
GO:0060393	regulation of pathway-restricted SMAD protein phosphorylation	4-5															0.0200023
GO:0060828	regulation of canonical Wnt signaling pathway	1-3															0.000939718
GO:0061041	regulation of wound healing	5															9.03127e-05												6.77423e-07	3.1931e-05
GO:0061045	negative regulation of wound healing	5															0.0312433												0.000838577	0.0032489
GO:0061418	regulation of transcription from RNA polymerase II promoter in response to hypoxia	1-3															0.000248401
GO:0061844	antimicrobial humoral immune response mediated by antimicrobial peptide	5															0.00170247								0.00666029				0.000308834	0.000125216
GO:0061900	glial cell activation	5															0.00629483								0.0162082
GO:0061919	process utilizing autophagic mechanism	1-3															0.00260459								3.56169e-05				0.000102913	9.4158e-06
GO:0070098	chemokine-mediated signaling pathway	5															2.00371e-09								2.28743e-07				0.00238866	0.000107069
GO:0070268	cornification	5															0.0143558								0.019614				9.38405e-06	2.76742e-05
GO:0070371	ERK1 and ERK2 cascade	4-5															5.51136e-07
GO:0070372	regulation of ERK1 and ERK2 cascade	4-5															4.33768e-07												0.0193135
GO:0070374	positive regulation of ERK1 and ERK2 cascade	4-5															1.79999e-06
GO:0070498	interleukin-1-mediated signaling pathway	1-3															0.00348213
GO:0070585	protein localization to mitochondrion	1-2															0.0443801
GO:0070613	regulation of protein processing	5															0.0433946
GO:0070646	protein modification by small protein removal	1-3															2.38577e-06
GO:0070647	protein modification by small protein conjugation or removal	1-3															3.41715e-15													9.7546e-12
GO:0070661	leukocyte proliferation	3-5															2.25082e-05
GO:0070663	regulation of leukocyte proliferation	3-5															0.000417257
GO:0070664	negative regulation of leukocyte proliferation	5															0.0124105								0.0194071
GO:0070665	positive regulation of leukocyte proliferation	4-5															0.049272
GO:0070727	cellular macromolecule localization	1-2															2.30233e-13					0.00467055			5.63443e-07				5.61396e-09
GO:0070887	cellular response to chemical stimulus	5															0.00023662								0.00123025
GO:0070925	organelle assembly	1-3															0.000839732								5.12738e-06				0.00136212	0.000191515
GO:0071216	cellular response to biotic stimulus	5															3.28626e-08								5.56858e-05				0.0212314	0.02279
GO:0071219	cellular response to molecule of bacterial origin	5															2.21009e-08								1.62197e-05				0.0106652	0.00500453
GO:0071222	cellular response to lipopolysaccharide	5															2.22808e-07								0.000183886				0.0157012	0.00748892
GO:0071310	cellular response to organic substance	5															0.00195372								0.00850278
GO:0071345	cellular response to cytokine stimulus	5															5.7659e-06								0.000401747				0.00484348
GO:0071346	cellular response to interferon-gamma	4-5															0.00761929
GO:0071674	mononuclear cell migration	5															3.02076e-08								3.66279e-09
GO:0071675	regulation of mononuclear cell migration	5															0.00951598								0.0162082
GO:0071705	nitrogen compound transport	1-2															0.015152												0.000301027
GO:0071706	tumor necrosis factor superfamily cytokine production	4-5															0.000549671
GO:0071824	protein-DNA complex subunit organization	1-2															0.0450046													0.00747564
GO:0071826	ribonucleoprotein complex subunit organization	1-3															0.0221483												0.000208037
GO:0072358	cardiovascular system development	5															7.34619e-07
GO:0072359	circulatory system development	5															1.73647e-05
GO:0072376	protein activation cascade	5															2.25082e-05								0.0237295
GO:0072593	reactive oxygen species metabolic process	4-5															0.0168569						0.0174161
GO:0072655	establishment of protein localization to mitochondrion	1-2															0.0443801
GO:0072676	lymphocyte migration	5															0.00520947								0.0083724
GO:0072677	eosinophil migration	5															0.000143833								0.00512335
GO:0080134	regulation of response to stress	5															0.00755248								0.00441186
GO:0090090	negative regulation of canonical Wnt signaling pathway	1-3															0.00469403
GO:0090114	COPII-coated vesicle budding	1															0.00305741								0.0376451					0.047444
GO:0090150	establishment of protein localization to membrane	1-3															0.0147147
GO:0090175	regulation of establishment of planar polarity	1-3															0.00314143
GO:0090263	positive regulation of canonical Wnt signaling pathway	1-3															3.65749e-05
GO:0097529	myeloid leukocyte migration	5															1.53277e-14								1.82365e-14				1.36727e-06
GO:0097711	ciliary basal body-plasma membrane docking	1-2															0.0348541
GO:0098609	cell-cell adhesion	4-5															7.1762e-06								0.00496686
GO:0098813	nuclear chromosome segregation	1-2															0.0262084
GO:0098876	vesicle-mediated transport to the plasma membrane	1-2															0.000320743
GO:0140056	organelle localization by membrane tethering	1-3															0.000505197												0.0046182	0.0314229
GO:0150076	neuroinflammatory response	5															9.21575e-05								0.00106832
GO:0198738	cell-cell signaling by wnt	1-3															0.000273605
GO:1900046	regulation of hemostasis	5															0.0202815												1.75337e-06	3.10511e-05
GO:1901342	regulation of vasculature development	5															0.00083425
GO:1901360	organic cyclic compound metabolic process	1-3															0.000831211
GO:1901532	regulation of hematopoietic progenitor cell differentiation	1-3															0.00317863
GO:1901987	regulation of cell cycle phase transition	1-3															0.00996497
GO:1901990	regulation of mitotic cell cycle phase transition	1-3															0.0115034
GO:1901991	negative regulation of mitotic cell cycle phase transition	1-3															0.0479206
GO:1902036	regulation of hematopoietic stem cell differentiation	1-3															0.00158796
GO:1902105	regulation of leukocyte differentiation	5															0.000746506								0.00571553
GO:1902107	positive regulation of leukocyte differentiation	5															0.00215039
GO:1902533	positive regulation of intracellular signal transduction	4-5															0.00987937
GO:1902749	regulation of cell cycle G2/M phase transition	1-3															1.19031e-06					0.0369822
GO:1902750	negative regulation of cell cycle G2/M phase transition	1-3															0.000345549
GO:1903034	regulation of response to wounding	5															9.82228e-05												3.07054e-05
GO:1903035	negative regulation of response to wounding	5															0.00791476												0.00262442	0.00748892
GO:1903037	regulation of leukocyte cell-cell adhesion	5															0.00164914								0.0132204				0.0124786
GO:1903038	negative regulation of leukocyte cell-cell adhesion	5															0.00215039								0.0283576
GO:1903047	mitotic cell cycle process	1-3															0.000472973					5.45411e-05				2.84586e-07	0.000127845	2.42936e-05		0.00445132
GO:1903311	regulation of mRNA metabolic process	1-3															0.00890073
GO:1903317	regulation of protein maturation	5															0.0433946
GO:1903531	negative regulation of secretion by cell	5															0.010396
GO:1903532	positive regulation of secretion by cell	5															0.00195031
GO:1903555	regulation of tumor necrosis factor superfamily cytokine production	4-5															0.000286997
GO:1903556	negative regulation of tumor necrosis factor superfamily cytokine production	4-5															0.0295745
GO:1903708	positive regulation of hemopoiesis	5															0.00785685
GO:1904018	positive regulation of vasculature development	5															0.00689868
GO:1905114	cell surface receptor signaling pathway involved in cell-cell signaling	1-3															0.0383028
GO:1905517	macrophage migration	5															0.0455612												0.0351608
GO:1990266	neutrophil migration	5															3.12451e-12								4.37256e-10				3.10024e-05	0.00013725
GO:1990868	response to chemokine	5															4.41501e-09								1.60869e-07				0.0360438	0.00322321
GO:1990869	cellular response to chemokine	5															4.41501e-09								1.60869e-07				0.0360438	0.00322321
GO:2000026	regulation of multicellular organismal development	5															0.00290495												1.15674e-05
GO:2000145	regulation of cell motility	5															1.10248e-06								0.000834243
GO:2000147	positive regulation of cell motility	5															3.74219e-05								0.00104931				7.2217e-08
GO:2000257	regulation of protein activation cascade	5															0.00136444
GO:2000736	regulation of stem cell differentiation	1-3															0.0234984
GO:2001057	reactive nitrogen species metabolic process	4-5															0.00602711
GO:0000003	reproduction	1-2																0.00261035	0.00631208
GO:0000280	nuclear division	1-2																0.023079										0.00327447
GO:0006259	DNA metabolic process	1-3																0.0121607								5.03853e-06	0.000358008
GO:0006342	chromatin silencing	1-3																0.0029109				0.000424423	0.00222526			3.45274e-07
GO:0006787	porphyrin-containing compound catabolic process	4-5																0.00356853
GO:0007389	pattern specification process	1-3																0.0443109
GO:0009718	anthocyanin-containing compound biosynthetic process	5																0.0325564
GO:0009719	response to endogenous stimulus	2-5																0.0136759
GO:0009725	response to hormone	2-5																0.0179477
GO:0009767	photosynthetic electron transport chain	3-5																0.0434711
GO:0009773	photosynthetic electron transport in photosystem I	3-5																0.0398272
GO:0009888	tissue development	1-3																0.0288714
GO:0010015	root morphogenesis	1-3																0.0443109
GO:0010053	root epidermal cell differentiation	1-3																0.0322945					0.0229104
GO:0015994	chlorophyll metabolic process	4-5																0.0331537					0.00338609
GO:0015996	chlorophyll catabolic process	4-5																0.00201519
GO:0016192	vesicle-mediated transport	1-2																0.00201519	6.90185e-05	1.33464e-05	0.0277394						7.64431e-05
GO:0019538	protein metabolic process	1-2																0.0419154							3.0545e-05
GO:0022414	reproductive process	1-2																0.00261035	0.00767855
GO:0022622	root system development	1-3																0.0212512					0.00178098
GO:0022900	electron transport chain	3-5																0.032242
GO:0033015	tetrapyrrole catabolic process	4-5																0.00356853
GO:0033036	macromolecule localization	1-3																0.0392327						0.0064731	0.00617895				0.000119063	1.12418e-06
GO:0042221	response to chemical	3-5																0.0345009		1.01375e-08			1.03059e-06		0.0237427					5.59009e-06
GO:0043170	macromolecule metabolic process	1																0.0323903			0.0114176	3.47657e-07						2.52045e-08
GO:0044260	cellular macromolecule metabolic process	1-2																0.0345961	0.0479011					0.00720438	3.3975e-11	2.9415e-08		2.01166e-07	0.0218122	6.1053e-05
GO:0045814	negative regulation of gene expression, epigenetic	1-3																0.0029109				0.000424423	0.00222526			3.45274e-07
GO:0046149	pigment catabolic process	4-5																0.00201519
GO:0048364	root development	1-3																0.0212512					0.00178098
GO:0048608	reproductive structure development	1-2																0.0135125
GO:0050793	regulation of developmental process	1-3																0.0288714				0.00556315
GO:0050896	response to stimulus	3-5																0.0281988		1.74196e-08			1.59898e-06						0.00257247	1.95089e-05
GO:0051641	cellular localization	1-3																0.0443109						0.00176982					1.42661e-11	2.67003e-15
GO:0061458	reproductive system development	1-2																0.0135125
GO:0090627	plant epidermal cell differentiation	1-3																0.0263813					0.0229104
GO:0099402	plant organ development	1-3																0.00313824					0.00230471
GO:0140013	meiotic nuclear division	1-2																0.0445111
GO:1901700	response to oxygen-containing compound	3-5																0.0298541		7.24268e-09			2.22321e-07
GO:0000956	nuclear-transcribed mRNA catabolic process	1-3																	0.00341868
GO:0003006	developmental process involved in reproduction	1-2																	0.00631208
GO:0006396	RNA processing	1																	0.00154599
GO:0006401	RNA catabolic process	1-3																	0.0154138
GO:0006457	protein folding	5																	0.0434431
GO:0006625	protein targeting to peroxisome	1-2																	0.00061878
GO:0006650	glycerophospholipid metabolic process	1-2																	0.0310983
GO:0006807	nitrogen compound metabolic process	1																	0.0271383									2.52045e-08
GO:0006820	anion transport	3-5																	0.00101364						0.0379947
GO:0006970	response to osmotic stress	4-5																	0.0245539
GO:0006996	organelle organization	1-2																	1.15575e-06									0.000391865
GO:0007031	peroxisome organization	1-2																	0.000246582
GO:0007275	multicellular organism development	1-2																	0.0487286
GO:0009057	macromolecule catabolic process	1-3																	0.00486896		0.000431935		0.000501208	2.12149e-05					1.36512e-05
GO:0009408	response to heat	4-5																	0.000280256
GO:0009414	response to water deprivation	4-5																	0.00257999
GO:0009415	response to water	4-5																	0.00257999
GO:0009628	response to abiotic stimulus	5																	0.00211651
GO:0009636	response to toxic substance	5																	2.07221e-06
GO:0009651	response to salt stress	5																	0.0106093
GO:0009698	phenylpropanoid metabolic process	3-5																	0.0267859
GO:0009791	post-embryonic development	1-2																	0.00560675
GO:0009808	lignin metabolic process	4-5																	0.0314649
GO:0009813	flavonoid biosynthetic process	4-5																	0.025475
GO:0010048	vernalization response	1-2																	0.0105144
GO:0010228	vegetative to reproductive phase transition of meristem	1-2																	0.0469535								0.00107984
GO:0010264	myo-inositol hexakisphosphate biosynthetic process	5																	0.00767855
GO:0015919	peroxisomal membrane transport	1-2																	0.00108173
GO:0016043	cellular component organization	1																	2.5708e-06			2.98937e-16					1.08793e-13
GO:0016558	protein import into peroxisome matrix	1-2																	0.00108173
GO:0017038	protein import	1-3																	0.00108173
GO:0032879	regulation of localization	1-3																	0.0218689
GO:0032958	inositol phosphate biosynthetic process	5																	0.00767855
GO:0033517	myo-inositol hexakisphosphate metabolic process	5																	0.00767855
GO:0042446	hormone biosynthetic process	3-5																	0.0105144				1.64236e-07
GO:0042493	response to drug	5																	1.32623e-07
GO:0043574	peroxisomal transport	1-2																	0.00061878
GO:0044085	cellular component biogenesis	1																	0.0197402								0.000240019
GO:0044265	cellular macromolecule catabolic process	1-3																	0.00139564		0.000123031	0.0301854	0.00062645
GO:0044283	small molecule biosynthetic process	5																	0.00328164
GO:0044743	protein transmembrane import into intracellular organelle	1-2																	0.00108173
GO:0045017	glycerolipid biosynthetic process	1-2																	0.0381331
GO:0046165	alcohol biosynthetic process	5																	0.0316659
GO:0046173	polyol biosynthetic process	3-5																	0.00717601
GO:0046474	glycerophospholipid biosynthetic process	1-2																	0.0444914
GO:0046486	glycerolipid metabolic process	1-2																	0.0154138
GO:0048193	Golgi vesicle transport	1-3																	0.0306005										0.000253717	2.30575e-05
GO:0048731	system development	1-2																	0.0469535
GO:0065002	intracellular protein transmembrane transport	1-2																	0.00108173
GO:0065008	regulation of biological quality	3-5																	0.0481301	0.000866696			0.00135363
GO:0071806	protein transmembrane transport	1-2																	0.00108173
GO:0071840	cellular component organization or biogenesis	1																	1.15575e-06			4.71522e-14					6.70152e-13
GO:0072662	protein localization to peroxisome	1-2																	0.00061878
GO:0072663	establishment of protein localization to peroxisome	1-2																	0.00061878
GO:0080167	response to karrikin	4-5																	0.0001594
GO:1901617	organic hydroxy compound biosynthetic process	3-5																	0.0154138				1.29281e-05
GO:0000003	reproduction	1-4																		0.00584819			0.00111658			0.000640946
GO:0000086	G2/M transition of mitotic cell cycle	4-5																		0.00165006
GO:0000165	MAPK cascade	4-5																		8.99429e-05			0.00147407
GO:0001101	response to acid chemical	3-5																		1.35979e-06
GO:0003006	developmental process involved in reproduction	1-4																		0.0194977			0.00151064
GO:0006468	protein phosphorylation	4-5																		0.0166279
GO:0006487	protein N-linked glycosylation	1-3																		0.00323483								0.0390858
GO:0006555	methionine metabolic process	2																		0.00254265
GO:0006891	intra-Golgi vesicle-mediated transport	1-2																		0.0467694
GO:0006950	response to stress	4-5																		0.000219041
GO:0006952	defense response	4-5																		3.88609e-05			8.63497e-10
GO:0008219	cell death	4-5																		0.00635946
GO:0008284	positive regulation of cell proliferation	1																		0.0495291
GO:0009066	aspartate family amino acid metabolic process	2																		0.00902681
GO:0009067	aspartate family amino acid biosynthetic process	2																		0.0322913
GO:0009086	methionine biosynthetic process	2																		0.0190791
GO:0009100	glycoprotein metabolic process	1-3																		4.17408e-05			0.000166011					1.03038e-05
GO:0009595	detection of biotic stimulus	4-5																		0.0299993			0.00430866
GO:0009617	response to bacterium	4-5																		1.05392e-05			4.47045e-07
GO:0009620	response to fungus	4-5																		0.00833993			2.83002e-05
GO:0009627	systemic acquired resistance	4-5																		1.35979e-06			3.22304e-07
GO:0009696	salicylic acid metabolic process	3-5																		0.00109188			0.000162494
GO:0009697	salicylic acid biosynthetic process	4-5																		0.00150671			0.00010507
GO:0009719	response to endogenous stimulus	3-5																		4.41724e-06									0.0386451
GO:0009725	response to hormone	3-5																		7.44411e-06
GO:0009753	response to jasmonic acid	4-5																		0.0008167			0.00163489
GO:0009790	embryo development	1-3																		0.0399356		0.0221825				0.0362279
GO:0009814	defense response, incompatible interaction	4-5																		1.58877e-05			1.59898e-06
GO:0009862	systemic acquired resistance, salicylic acid mediated signaling pathway	4-5																		4.41724e-06			1.46182e-05
GO:0009863	salicylic acid mediated signaling pathway	4-5																		4.17408e-05			0.000501208
GO:0009867	jasmonic acid mediated signaling pathway	4-5																		0.00848277			0.000644793
GO:0009933	meristem structural organization	1-4																		0.0396513
GO:0010073	meristem maintenance	2-4																		0.0344719
GO:0010075	regulation of meristem growth	2-4																		0.00955795
GO:0010243	response to organonitrogen compound	3-5																		3.45117e-05			6.69733e-06				4.19853e-05
GO:0010310	regulation of hydrogen peroxide metabolic process	4-5																		5.89845e-05			1.03017e-05
GO:0010389	regulation of G2/M transition of mitotic cell cycle	4-5																		0.00165006
GO:0010605	negative regulation of macromolecule metabolic process	1																		0.0361101							0.0133394
GO:0012501	programmed cell death	4-5																		0.00489085
GO:0015979	photosynthesis	2-5																		0.0419475
GO:0016053	organic acid biosynthetic process	2-5																		0.0499043
GO:0016999	antibiotic metabolic process	4-5																		0.00688442			0.000165044
GO:0018958	phenol-containing compound metabolic process	3-5																		0.00063544
GO:0022414	reproductive process	1-4																		0.00705234			0.00122567			0.000762575
GO:0023014	signal transduction by protein phosphorylation	4-5																		8.99429e-05			0.00147407
GO:0035266	meristem growth	2-4																		0.00955795
GO:0035556	intracellular signal transduction	4-5																		0.00121014
GO:0042493	response to drug	3-5																		5.55247e-07			2.22321e-07		0.00878663		1.0692e-05
GO:0042537	benzene-containing compound metabolic process	4-5																		0.00047879
GO:0042742	defense response to bacterium	4-5																		0.0151595			0.0010766							0.00239335
GO:0043069	negative regulation of programmed cell death	4-5																		0.0328873			0.0194031
GO:0044770	cell cycle phase transition	4-5																		0.000413177
GO:0044772	mitotic cell cycle phase transition	4-5																		0.000413177
GO:0044839	cell cycle G2/M phase transition	4-5																		0.00165006
GO:0046189	phenol-containing compound biosynthetic process	4-5																		0.000985995			6.45595e-05
GO:0046394	carboxylic acid biosynthetic process	2-5																		0.0499043
GO:0048507	meristem development	1-4																		0.0317315			0.0398131
GO:0048532	anatomical structure arrangement	1-4																		0.0396513
GO:0048608	reproductive structure development	1-4																		0.0419475			0.00740999
GO:0048878	chemical homeostasis	3-4																		0.00833993
GO:0050801	ion homeostasis	3-4																		0.011462
GO:0050832	defense response to fungus	4-5																		0.0195692			0.000143777
GO:0051193	regulation of cofactor metabolic process	4-5																		0.00022474			4.28547e-05
GO:0051704	multi-organism process	2-5																		0.0399066
GO:0060548	negative regulation of cell death	4-5																		0.0328873			0.0304682
GO:0061458	reproductive system development	1-4																		0.0419475			0.00740999
GO:0070647	protein modification by small protein conjugation or removal	1																		0.0333883
GO:0071236	cellular response to antibiotic	4-5																		2.94508e-05			0.000501208
GO:0071395	cellular response to jasmonic acid stimulus	4-5																		0.00848277			0.000644793
GO:0071446	cellular response to salicylic acid stimulus	4-5																		4.17408e-05			0.000353729
GO:0098542	defense response to other organism	4-5																		0.00489085			9.41731e-07
GO:1901698	response to nitrogen compound	5																		1.35979e-06
GO:1901987	regulation of cell cycle phase transition	4-5																		0.000413177
GO:1901990	regulation of mitotic cell cycle phase transition	4-5																		0.000413177
GO:1902749	regulation of cell cycle G2/M phase transition	4-5																		0.00165006
GO:2000377	regulation of reactive oxygen species metabolic process	4-5																		0.00013105			4.11761e-05
GO:0000904	cell morphogenesis involved in differentiation	4-5																			0.015808
GO:0006325	chromatin organization	1																			0.0194548				1.00159e-06
GO:0006342	chromatin silencing	1																			0.00550154
GO:0009611	response to wounding	2-3																			0.041061
GO:0009856	pollination	4-5																			0.00510674
GO:0009860	pollen tube growth	4-5																			0.0077048
GO:0016458	gene silencing	1																			0.00345988
GO:0016569	covalent chromatin modification	1																			0.0349221				6.7919e-05
GO:0031047	gene silencing by RNA	1																			0.00345988
GO:0034655	nucleobase-containing compound catabolic process	1-3																			0.0439707			0.0456599
GO:0035966	response to topologically incorrect protein	1-3																			0.0461913			0.00324396					0.0199741	0.00119077
GO:0040029	regulation of gene expression, epigenetic	1																			0.00550154
GO:0042545	cell wall modification	4-5																			0.0194548
GO:0045814	negative regulation of gene expression, epigenetic	1																			0.00550154
GO:0048468	cell development	4-5																			0.0444116
GO:0048868	pollen tube development	4-5																			0.00510674
GO:0051276	chromosome organization	1																			0.0277394
GO:1901575	organic substance catabolic process	1-3																			0.00251284			3.91325e-08			0.00147838		9.12313e-05	5.52459e-06
GO:0000023	maltose metabolic process	1-3																				0.00305129				0.000713302
GO:0000041	transition metal ion transport	3-5																				0.00427664				0.00509549
GO:0000096	sulfur amino acid metabolic process	1-2																				3.40171e-05				1.76422e-05
GO:0000097	sulfur amino acid biosynthetic process	1-2																				0.000219472				7.11093e-05	0.00210401
GO:0000280	nuclear division	1-4																				0.0127036
GO:0000281	mitotic cytokinesis	1-3																				7.39993e-06				2.54727e-06		4.96578e-05		0.00870907
GO:0000394	RNA splicing, via endonucleolytic cleavage and ligation	1-3																				0.0348879
GO:0000910	cytokinesis	1-3																				7.39993e-06				1.79747e-06		4.96578e-05	0.000850249	4.83899e-05
GO:0000911	cytokinesis by cell plate formation	1-3																				1.00112e-05				7.35637e-06		4.96578e-05
GO:0001666	response to hypoxia	5																				0.00996861				0.00806664
GO:0005982	starch metabolic process	1-3																				0.0127036				0.00040399
GO:0005996	monosaccharide metabolic process	1																				0.0435756		0.00167216
GO:0006073	cellular glucan metabolic process	1-4																				0.00829846
GO:0006098	pentose-phosphate shunt	1-3																				0.0132792				0.00115034
GO:0006139	nucleobase-containing compound metabolic process	1																				2.45197e-07		0.0231014			4.24695e-05
GO:0006260	DNA replication	1-3																				0.00159081				0.000363265	0.0257506
GO:0006261	DNA-dependent DNA replication	1-3																				0.0099142
GO:0006275	regulation of DNA replication	1-3																				0.00305129				0.00115034
GO:0006281	DNA repair	1-4																				0.041208
GO:0006305	DNA alkylation	1-3																				0.0274204				0.000829617
GO:0006306	DNA methylation	1-3																				0.0274204				0.000829617
GO:0006468	protein phosphorylation	1																				0.045609
GO:0006479	protein methylation	1-3																				0.0016887				7.67763e-09
GO:0006486	protein glycosylation	1																				0.000221762					6.89979e-06
GO:0006508	proteolysis	1-4																				0.0348879
GO:0006520	cellular amino acid metabolic process	1-2																				0.000424423					0.00222105
GO:0006534	cysteine metabolic process	1-2																				0.031474		0.0152426
GO:0006555	methionine metabolic process	1-2																				0.0132792				0.00115034	0.0400088
GO:0006605	protein targeting	1-2																				0.0342329				3.55027e-05
GO:0006623	protein targeting to vacuole	1-2																				0.0347543
GO:0006664	glycolipid metabolic process	5																				0.0117266
GO:0006720	isoprenoid metabolic process	1																				0.00665049		0.0188209		0.000655928
GO:0006790	sulfur compound metabolic process	1-2																				1.9916e-08
GO:0006793	phosphorus metabolic process	1																				2.7161e-10					0.00178341	0.0418157
GO:0006820	anion transport	2-5																				0.0318436
GO:0006826	iron ion transport	4-5																				0.0261654
GO:0006879	cellular iron ion homeostasis	4-5																				0.0099142
GO:0006886	intracellular protein transport	1-2																				0.00319634			7.68806e-08	3.60008e-07			7.06025e-09	4.84052e-11
GO:0006974	cellular response to DNA damage stimulus	1-4																				0.0210193	0.0460957
GO:0007015	actin filament organization	1-2																				0.0257658					0.0290755
GO:0007034	vacuolar transport	1-2																				0.0222878		0.0474203	0.0267993		0.0308219
GO:0007276	gamete generation	2																				0.0210193
GO:0007346	regulation of mitotic cell cycle	1-3																				0.0465391				0.0251663
GO:0008064	regulation of actin polymerization or depolymerization	1-2																				0.0431157
GO:0008152	metabolic process	1																				5.96516e-09						1.82042e-07
GO:0008154	actin polymerization or depolymerization	1-2																				0.0276272
GO:0008213	protein alkylation	1-3																				0.0016887				7.67763e-09
GO:0008283	cell proliferation	1-3																				0.0172191				0.00338138	0.011055
GO:0008299	isoprenoid biosynthetic process	1																				0.00949213		0.00777237		0.00128822
GO:0008652	cellular amino acid biosynthetic process	1-2																				0.000323533				1.74455e-05	0.00441061
GO:0009058	biosynthetic process	1																				3.54203e-06
GO:0009059	macromolecule biosynthetic process	1																				1.67486e-05
GO:0009061	anaerobic respiration	5																				0.0347543					0.00396033
GO:0009067	aspartate family amino acid biosynthetic process	1-2																				0.0165431				0.00200892
GO:0009069	serine family amino acid metabolic process	1-2																				0.0132792
GO:0009070	serine family amino acid biosynthetic process	1-2																				0.0410264		0.00476971
GO:0009086	methionine biosynthetic process	1-2																				0.0132792				0.00115034	0.0400088
GO:0009100	glycoprotein metabolic process	1																				0.000650227					1.55127e-05
GO:0009101	glycoprotein biosynthetic process	1																				0.000221762					6.89979e-06
GO:0009240	isopentenyl diphosphate biosynthetic process	1																				0.000161895		0.0240329		1.88552e-07	0.0289403
GO:0009247	glycolipid biosynthetic process	5																				0.00569592
GO:0009250	glucan biosynthetic process	1-2																				0.000330665
GO:0009267	cellular response to starvation	4-5																				0.000182542				0.00363384
GO:0009311	oligosaccharide metabolic process	1-3																				0.0178813				0.0486168
GO:0009615	response to virus	1-4																				0.0478488
GO:0009658	chloroplast organization	1-3																				0.00342549				0.000827105
GO:0009733	response to auxin	4-5																				1.55069e-05
GO:0009793	embryo development ending in seed dormancy	1																				0.0145995
GO:0009853	photorespiration	1																				0.00613768				0.0419581
GO:0009892	negative regulation of metabolic process	1																				0.0435756					0.00699136
GO:0009902	chloroplast relocation	1-3																				0.0347543				0.0337048
GO:0009909	regulation of flower development	1-3																				0.00613768				0.000164511
GO:0009987	cellular process	1																				1.71794e-10						3.67628e-09
GO:0009991	response to extracellular stimulus	4-5																				0.00066603				0.0330228
GO:0010038	response to metal ion	1																				0.00164162				5.11784e-07
GO:0010050	vegetative phase change	1-3																				0.0369822
GO:0010106	cellular response to iron ion starvation	4-5																				0.00584731
GO:0010207	photosystem II assembly	1-2																				0.00186241				0.00132325
GO:0010467	gene expression	1																				0.00543757		0.00617773					0.00146668
GO:0010638	positive regulation of organelle organization	1-2																				0.0174956						0.0223679
GO:0015706	nitrate transport	2-5																				0.0319037
GO:0015979	photosynthesis	1-3																				0.0276272
GO:0016036	cellular response to phosphate starvation	5																				0.0431157
GO:0016053	organic acid biosynthetic process	1-2																				0.00207309				2.11845e-05
GO:0016070	RNA metabolic process	1																				0.00806912							0.00125396
GO:0016143	S-glycoside metabolic process	1-2																				0.0342329
GO:0016458	gene silencing	1-3																				0.000466267	0.00621852			5.99522e-05	0.00900559
GO:0016571	histone methylation	1-3																				0.0016887				7.67763e-09		6.67204e-05
GO:0016572	histone phosphorylation	1-2																				0.00698207
GO:0018022	peptidyl-lysine methylation	1-3																				0.000323533				2.4312e-08		0.000303537
GO:0018130	heterocycle biosynthetic process	1																				0.00400968
GO:0018193	peptidyl-amino acid modification	1-3																				3.40171e-05				3.40123e-10
GO:0018205	peptidyl-lysine modification	1-3																				0.000928328				1.76305e-08		0.000186498
GO:0019252	starch biosynthetic process	1-3																				0.0274204				0.00234592
GO:0019288	isopentenyl diphosphate biosynthetic process, methylerythritol 4-phosphate pathway	1																				4.63974e-05		0.0240329		4.94812e-08	0.0289403
GO:0019318	hexose metabolic process	1																				0.0342329		0.0296716				0.0438577
GO:0019344	cysteine biosynthetic process	1-2																				0.0405365		0.00748569
GO:0019374	galactolipid metabolic process	5																				0.00151598
GO:0019375	galactolipid biosynthetic process	5																				0.00151598
GO:0019438	aromatic compound biosynthetic process	1																				0.00376803
GO:0019750	chloroplast localization	1-3																				0.0347543				0.0337048
GO:0019757	glycosinolate metabolic process	1-2																				0.0342329
GO:0019760	glucosinolate metabolic process	1-2																				0.0342329
GO:0022607	cellular component assembly	1-2																				5.96516e-09		3.08914e-09
GO:0030029	actin filament-based process	1-2																				0.00669629
GO:0030036	actin cytoskeleton organization	1-2																				0.0193422					0.0355459
GO:0030041	actin filament polymerization	1-2																				0.0431157
GO:0030244	cellulose biosynthetic process	1																				0.00846013				0.0139564		0.00482855
GO:0030832	regulation of actin filament length	1-2																				0.0431157
GO:0030833	regulation of actin filament polymerization	1-2																				0.0431157
GO:0030838	positive regulation of actin filament polymerization	1-2																				0.0431157
GO:0031047	gene silencing by RNA	1-4																				0.0276272
GO:0031334	positive regulation of protein complex assembly	1-2																				0.0431157
GO:0031667	response to nutrient levels	4-5																				0.000355635				0.0233302
GO:0031668	cellular response to extracellular stimulus	4-5																				0.000747823				0.017496
GO:0031669	cellular response to nutrient levels	4-5																				0.000387361				0.0118652
GO:0032271	regulation of protein polymerization	1-2																				0.0431157
GO:0032273	positive regulation of protein polymerization	1-2																				0.0431157
GO:0032506	cytokinetic process	1-3																				1.00112e-05				7.35637e-06		4.96578e-05		0.00846845
GO:0032787	monocarboxylic acid metabolic process	1																				0.0148181		6.4424e-05
GO:0032956	regulation of actin cytoskeleton organization	1-2																				0.0431157
GO:0032970	regulation of actin filament-based process	1-2																				0.0431157
GO:0034622	cellular protein-containing complex assembly	1-2																				1.28388e-09		1.96699e-08					0.000251269	5.33707e-08
GO:0034645	cellular macromolecule biosynthetic process	1																				1.53007e-05
GO:0034654	nucleobase-containing compound biosynthetic process	1																				0.0202372
GO:0034968	histone lysine methylation	1-3																				0.000323533				2.4312e-08		0.00045148
GO:0036293	response to decreased oxygen levels	4-5																				0.0069354
GO:0040029	regulation of gene expression, epigenetic	1-3																				0.00260064	0.00838896		0.0144016	0.000371821	0.0241135
GO:0042594	response to starvation	4-5																				0.000279309				0.00726195
GO:0043254	regulation of protein complex assembly	1-2																				0.0431157
GO:0043413	macromolecule glycosylation	1																				0.000221762					6.89979e-06
GO:0044042	glucan metabolic process	1-4																				0.00829846
GO:0044089	positive regulation of cellular component biogenesis	1-2																				0.0431157
GO:0044237	cellular metabolic process	1																				9.3412e-10						9.83562e-08
GO:0044272	sulfur compound biosynthetic process	1-2																				6.3163e-06					0.00087033
GO:0044281	small molecule metabolic process	1-3																				7.12642e-08				2.42e-10
GO:0044282	small molecule catabolic process	1-4																				0.0431157				0.00144254
GO:0044283	small molecule biosynthetic process	1-2																				0.0250514				0.000180264
GO:0045010	actin nucleation	1-2																				0.0431157
GO:0046394	carboxylic acid biosynthetic process	1-2																				0.00207309				2.11845e-05
GO:0046467	membrane lipid biosynthetic process	5																				0.0191423
GO:0046483	heterocycle metabolic process	1																				2.75918e-07		0.00894035			2.16152e-05		1.09112e-06
GO:0046490	isopentenyl diphosphate metabolic process	1																				0.000161895		0.0240329		1.88552e-07	0.0289403
GO:0046686	response to cadmium ion	1																				0.000283607				3.18675e-08
GO:0048285	organelle fission	1-4																				0.00664252
GO:0048518	positive regulation of biological process	1																				0.0159549						0.00173484
GO:0048831	regulation of shoot system development	1-3																				0.0369822				0.00358977
GO:0051052	regulation of DNA metabolic process	1-3																				0.000814673				0.000297676
GO:0051128	regulation of cellular component organization	1-2																				0.0157135						0.0221632
GO:0051130	positive regulation of cellular component organization	1-2																				0.0174956						0.0223679
GO:0051156	glucose 6-phosphate metabolic process	1-3																				0.0132792				0.00115034
GO:0051179	localization	1-2																				0.0342329				0.00787639
GO:0051258	protein polymerization	1-2																				0.0046835
GO:0051274	beta-glucan biosynthetic process	1																				0.00689593				0.0101017		0.00359746
GO:0051301	cell division	1-3																				2.94379e-07	0.00443272			1.76305e-08		1.09469e-05
GO:0051493	regulation of cytoskeleton organization	1-2																				0.017027
GO:0051495	positive regulation of cytoskeleton organization	1-2																				0.0276272
GO:0051567	histone H3-K9 methylation	1-3																				0.00140748				1.23165e-07		0.00142418
GO:0051641	cellular localization	1																				0.000395674				5.21363e-08		0.000187519
GO:0051644	plastid localization	1-3																				0.0347543				0.0337048
GO:0051656	establishment of organelle localization	1-3																				0.0347543				0.0337048			0.0176377	0.000527032
GO:0051667	establishment of plastid localization	1-3																				0.0347543				0.0337048
GO:0055072	iron ion homeostasis	4-5																				0.0392242
GO:0061640	cytoskeleton-dependent cytokinesis	1-3																				7.39993e-06				1.79747e-06		4.96578e-05	0.00116533	0.0001073
GO:0061647	histone H3-K9 modification	1-3																				0.00140748				1.23165e-07		0.00142418
GO:0065003	protein-containing complex assembly	1-2																				1.65997e-09		1.6544e-08						0.00103325
GO:0070085	glycosylation	1																				0.000221762					6.89979e-06
GO:0070482	response to oxygen levels	4-5																				0.0069354
GO:0071496	cellular response to external stimulus	4-5																				0.000747823				0.017496
GO:0072665	protein localization to vacuole	1-2																				0.0347543
GO:0072666	establishment of protein localization to vacuole	1-2																				0.0347543
GO:0090304	nucleic acid metabolic process	1																				0.00319634							8.41964e-05
GO:0090407	organophosphate biosynthetic process	1																				8.04314e-06		0.000761414		2.27713e-09	0.0373641
GO:0097435	supramolecular fiber organization	1-2																				0.00267708
GO:0110053	regulation of actin filament organization	1-2																				0.0431157
GO:1901137	carbohydrate derivative biosynthetic process	1																				0.000151833					0.00162445
GO:1901360	organic cyclic compound metabolic process	1																				3.25838e-05		0.008803			0.00350722	0.0104264	3.51802e-05
GO:1901362	organic cyclic compound biosynthetic process	1																				0.00949213
GO:1901564	organonitrogen compound metabolic process	1-3																				7.29096e-19		5.22058e-23		2.55695e-26
GO:1901565	organonitrogen compound catabolic process	1-3																				0.00927793					0.012168		0.0199741
GO:1901575	organic substance catabolic process	1-4																				5.33944e-06				1.28316e-07
GO:1901576	organic substance biosynthetic process	1																				3.99714e-06							0.0366782
GO:1901605	alpha-amino acid metabolic process	1-2																				0.000988731
GO:1901607	alpha-amino acid biosynthetic process	1-2																				0.000814673				0.000101199
GO:1901657	glycosyl compound metabolic process	1-3																				0.0132792		0.0189775
GO:1902410	mitotic cytokinetic process	1-3																				1.00112e-05				7.35637e-06		4.96578e-05
GO:1902903	regulation of supramolecular fiber organization	1-2																				0.0276272
GO:1902905	positive regulation of supramolecular fiber organization	1-2																				0.0276272
GO:1903509	liposaccharide metabolic process	5																				0.0222201
GO:2000241	regulation of reproductive process	1-4																				0.00918182
GO:0000226	microtubule cytoskeleton organization	1-2																					0.000515917		0.0246836		6.84064e-05
GO:0000902	cell morphogenesis	1-2																					0.0261307
GO:0000956	nuclear-transcribed mRNA catabolic process	1																					0.000562987				0.00228024	0.00482855
GO:0002679	respiratory burst involved in defense response	4-5																					0.00284126
GO:0006082	organic acid metabolic process	3-5																					0.0010766
GO:0006623	protein targeting to vacuole	1-3																					0.0451015
GO:0006778	porphyrin-containing compound metabolic process	4-5																					0.00338609
GO:0006787	porphyrin-containing compound catabolic process	5																					0.000178635
GO:0006950	response to stress	3-5																					9.41731e-07
GO:0007010	cytoskeleton organization	1-2																					0.000131679
GO:0007020	microtubule nucleation	2																					0.0274311
GO:0007275	multicellular organism development	1-4																					2.36933e-05
GO:0008219	cell death	3-5																					0.00739313
GO:0008284	positive regulation of cell proliferation	1-3																					0.00131117
GO:0008652	cellular amino acid biosynthetic process	3-4																					0.0439094
GO:0009606	tropism	1-2																					0.000716538
GO:0009629	response to gravity	1-2																					0.000353729
GO:0009630	gravitropism	1-2																					0.000353729
GO:0009888	tissue development	1-4																					0.000771165
GO:0010054	trichoblast differentiation	1-3																					0.0261307
GO:0010200	response to chitin	3-5																					9.11454e-07				1.85615e-06
GO:0010817	regulation of hormone levels	3-5																					2.3226e-06
GO:0010941	regulation of cell death	3-5																					0.00131921
GO:0012501	programmed cell death	3-5																					0.00115603
GO:0015996	chlorophyll catabolic process	5																					0.000415799
GO:0016053	organic acid biosynthetic process	3-5																					0.00011524
GO:0017000	antibiotic biosynthetic process	4-5																					0.0064237
GO:0019752	carboxylic acid metabolic process	3-5																					0.00148019
GO:0031047	gene silencing by RNA	1-3																					0.016719			0.00359791		0.00176682
GO:0032787	monocarboxylic acid metabolic process	3-5																					0.00942684
GO:0032989	cellular component morphogenesis	1-2																					0.0135579
GO:0033013	tetrapyrrole metabolic process	4-5																					0.00338609
GO:0033015	tetrapyrrole catabolic process	5																					0.000178635
GO:0033554	cellular response to stress	3-5																					0.00625244
GO:0035304	regulation of protein dephosphorylation	4-5																					0.0466207
GO:0035556	intracellular signal transduction	3-5																					0.00417241
GO:0042440	pigment metabolic process	4-5																					0.0343687
GO:0042445	hormone metabolic process	3-5																					1.08075e-07							0.0127818
GO:0042537	benzene-containing compound metabolic process	3-5																					0.000335101
GO:0042743	hydrogen peroxide metabolic process	4-5																					0.0021101
GO:0043436	oxoacid metabolic process	3-5																					0.0010766
GO:0043900	regulation of multi-organism process	4-5																					0.0451015
GO:0044260	cellular macromolecule metabolic process	1-4																					0.00504463				0.00348637
GO:0044281	small molecule metabolic process	3-5																					0.0155985
GO:0044283	small molecule biosynthetic process	3-5																					0.00011637
GO:0045730	respiratory burst	4-5																					0.00284126
GO:0046149	pigment catabolic process	5																					0.000415799
GO:0046394	carboxylic acid biosynthetic process	3-5																					0.00011524
GO:0048468	cell development	1-3																					0.00200862
GO:0048469	cell maturation	1-3																					0.0261307
GO:0048522	positive regulation of cellular process	1-3																					0.00895139			0.00596649
GO:0048588	developmental cell growth	1-3																					0.0311567
GO:0048731	system development	1-4																					0.000143777
GO:0048764	trichoblast maturation	1-3																					0.0261307
GO:0048765	root hair cell differentiation	1-3																					0.0261307
GO:0048869	cellular developmental process	1-4																					0.002099
GO:0051186	cofactor metabolic process	4-5																					3.86662e-05
GO:0051187	cofactor catabolic process	4-5																					0.00520796
GO:0051606	detection of stimulus	3-5																					0.0404378
GO:0051704	multi-organism process	4-5																					5.13753e-06
GO:0071840	cellular component organization or biogenesis	1-2																					1.78348e-08	4.45117e-15				2.06881e-05
GO:0072330	monocarboxylic acid biosynthetic process	3-5																					0.000108683
GO:0072665	protein localization to vacuole	1-3																					0.0451015
GO:0072666	establishment of protein localization to vacuole	1-3																					0.0451015
GO:0090558	plant epidermis development	1-3																					0.0467907
GO:1901615	organic hydroxy compound metabolic process	3-5																					2.06796e-05
GO:1901698	response to nitrogen compound	3-5																					1.64236e-07
GO:0000096	sulfur amino acid metabolic process	1-3																						0.00124723
GO:0000097	sulfur amino acid biosynthetic process	1-3																						0.00160212
GO:0000271	polysaccharide biosynthetic process	1-3																						0.043338
GO:0005975	carbohydrate metabolic process	1-3																						1.83416e-05
GO:0005976	polysaccharide metabolic process	1-3																						0.00832895
GO:0006006	glucose metabolic process	1																						0.0189543
[truncated: 963 more rows]

## Sheet: mf_up
id	name	interval	4	5	8	9	10	11	12	13	14	15	16	17	18	19	20	21	22	23	24	25	26	27	28	29	30
GO:0003824	catalytic activity	1-3	0.000352009			2.14844e-05															0.000153017
GO:0004672	protein kinase activity	1-2	0.00301326
GO:0016301	kinase activity	1-3	0.0104548
GO:0016740	transferase activity	1-2	0.000779107
GO:0016772	transferase activity, transferring phosphorus-containing groups	1-3	0.00331336
GO:0016773	phosphotransferase activity, alcohol group as acceptor	1-2	0.000352009
GO:0140096	catalytic activity, acting on a protein	1-2	2.2755e-06																				0.00018589	3.57759e-06	5.93248e-09
GO:0008061	chitin binding	5		0.00889169
GO:0097367	carbohydrate derivative binding	5		0.0402489
GO:0003700	DNA-binding transcription factor activity	4-5			0.000672646													3.83451e-13	0.0128027		0.000153017
GO:0140110	transcription regulator activity	4-5			0.000672646											0.000244504		4.74891e-13	0.0195778		0.000235974
GO:0016740	transferase activity	1-3				0.00215151
GO:0016773	phosphotransferase activity, alcohol group as acceptor	1-3				0.0100352
GO:0140096	catalytic activity, acting on a protein	1-3				0.000128225													3.11033e-06	0.00697794	0.00179594
GO:0004888	transmembrane signaling receptor activity	4-5					0.000295168							0.00023672								0.00424803					3.14229e-08
GO:0004930	G protein-coupled receptor activity	4-5					8.01098e-06															0.0423419					0.00766579
GO:0005488	binding	1-3					0.0148713
GO:0005515	protein binding	1-3					0.0107221																	3.57759e-06
GO:0038023	signaling receptor activity	5					0.0095507
GO:0060089	molecular transducer activity	5					0.0107221
GO:0003700	DNA-binding transcription factor activity	5						0.00440322								0.000261896
GO:0003735	structural constituent of ribosome	1						4.36254e-06		3.87929e-25
GO:0005198	structural molecule activity	1						0.00064476		6.7729e-25
GO:0140110	transcription regulator activity	5						0.00440322
GO:0003676	nucleic acid binding	1-3							0.00244333
GO:0003723	RNA binding	1-2							0.00244333					2.26502e-30							0.000256258					3.65226e-09	2.18583e-10
GO:0008135	translation factor activity, RNA binding	1								0.00402733
GO:0097159	organic cyclic compound binding	1-4								0.0189549			0.000160886
GO:1901363	heterocyclic compound binding	1-4								0.00745638			0.000160886
GO:0005216	ion channel activity	3-4									0.00894126
GO:0005230	extracellular ligand-gated ion channel activity	3-4									0.0390646
GO:0005261	cation channel activity	2-4									0.0465669
GO:0008324	cation transmembrane transporter activity	3-4									0.0120527
GO:0015075	ion transmembrane transporter activity	3-4									0.0172199
GO:0015267	channel activity	3-4									0.00894126
GO:0015276	ligand-gated ion channel activity	3									0.0465669
GO:0015318	inorganic molecular entity transmembrane transporter activity	3-4									0.0172199
GO:0019955	cytokine binding	5									0.00894126
GO:0022803	passive transmembrane transporter activity	3-4									0.00894126
GO:0022834	ligand-gated channel activity	3									0.0465669
GO:0022836	gated channel activity	2-4									0.00894126
GO:0022838	substrate-specific channel activity	3-4									0.00894126
GO:0022839	ion gated channel activity	2-4									0.00894126
GO:0022857	transmembrane transporter activity	3-4									0.0172199
GO:0022890	inorganic cation transmembrane transporter activity	3-4									0.00894126
GO:0046873	metal ion transmembrane transporter activity	3-4									0.0465669
GO:0003735	structural constituent of ribosome	3-4										1.0507e-13					5.20146e-18								1.70518e-17
GO:0005198	structural molecule activity	3-5										3.46612e-12
GO:0003676	nucleic acid binding	1-4											0.000207872									0.00424803
GO:0003723	RNA binding	1-4											3.35922e-06		0.00787148				0.00939293			6.00513e-20	5.74918e-05
GO:0003735	structural constituent of ribosome	1-2											0.0186153	1.29095e-13					8.48549e-24				7.05421e-17			0.000629665	0.0105411
GO:0005488	binding	1-4											0.0147524
GO:0008194	UDP-glycosyltransferase activity	5											0.00740049
GO:0016757	transferase activity, transferring glycosyl groups	5											0.0325709
GO:0003676	nucleic acid binding	1-2												1.69704e-08												1.71016e-07	6.57993e-08
GO:0003678	DNA helicase activity	4-5												0.0459456
GO:0003729	mRNA binding	1-2												6.68245e-05
GO:0003730	mRNA 3'-UTR binding	1-2												0.0251371
GO:0005198	structural molecule activity	1-2												5.30676e-05					6.35106e-20				1.95697e-13
GO:0008017	microtubule binding	2-4												0.0471028
GO:0008135	translation factor activity, RNA binding	1-2												0.000295199
GO:0015631	tubulin binding	2-4												0.0109272
GO:0019843	rRNA binding	1-2												0.00107296
GO:0038023	signaling receptor activity	4-5												0.00159239								0.00752554				3.65226e-09	7.42228e-12
GO:0045296	cadherin binding	1-2												0.0459456
GO:0060089	molecular transducer activity	4-5												0.00440554								0.0268585				3.65226e-09	7.42228e-12
GO:0097159	organic cyclic compound binding	1												7.93886e-05							0.0191783
GO:1901363	heterocyclic compound binding	1												7.93886e-05							0.0225373
GO:0003735	structural constituent of ribosome	4													3.2769e-18
GO:0005198	structural molecule activity	4													7.96194e-17
GO:0003677	DNA binding	4-5														0.00111428
GO:0003735	structural constituent of ribosome	1-4														1.16795e-15		1.06225e-05
GO:0005198	structural molecule activity	1-4														1.0534e-12		1.06225e-05
GO:0005351	carbohydrate:proton symporter activity	4-5														0.0473666
GO:0005402	carbohydrate:cation symporter activity	4-5														0.0473666
GO:0015144	carbohydrate transmembrane transporter activity	4-5														0.00419962
GO:0015295	solute:proton symporter activity	4-5														0.0365902
GO:0004553	hydrolase activity, hydrolyzing O-glycosyl compounds	5															0.0429156
GO:0005198	structural molecule activity	3-4															5.10315e-15								3.80125e-14
GO:0004812	aminoacyl-tRNA ligase activity	1																	0.00199014							0.00338655	0.0111783
GO:0016772	transferase activity, transferring phosphorus-containing groups	1-4																	0.00554536	0.00573311
GO:0016773	phosphotransferase activity, alcohol group as acceptor	1-4																	0.0373748
GO:0016874	ligase activity	1																	0.0195778
GO:0016875	ligase activity, forming carbon-oxygen bonds	1																	0.00199014							0.00338655	0.0111783
GO:0019787	ubiquitin-like protein transferase activity	1-3																	0.0373748
GO:0003735	structural constituent of ribosome	4-5																		5.0284e-51
GO:0003824	catalytic activity	1-4																		2.48163e-06
GO:0005198	structural molecule activity	4-5																		1.47877e-43
GO:0005488	binding	2-4																		0.0372544
GO:0016740	transferase activity	1-4																		3.92474e-05
GO:0000166	nucleotide binding	1																			0.00179594
GO:0004386	helicase activity	1																			0.0227535
GO:0016462	pyrophosphatase activity	1																			0.0161012
GO:0016817	hydrolase activity, acting on acid anhydrides	1																			0.0200652
GO:0016818	hydrolase activity, acting on acid anhydrides, in phosphorus-containing anhydrides	1																			0.0161012
GO:0017076	purine nucleotide binding	1																			0.0144139
GO:0017111	nucleoside-triphosphatase activity	1																			0.0122114
GO:0030554	adenyl nucleotide binding	1																			0.0288807
GO:0032553	ribonucleotide binding	1																			0.0122114
GO:0032555	purine ribonucleotide binding	1																			0.0144139
GO:0032559	adenyl ribonucleotide binding	1																			0.0288807
GO:0035639	purine ribonucleoside triphosphate binding	1																			0.0288807
GO:0036094	small molecule binding	1																			0.0304393
GO:0043168	anion binding	1																			0.0277078
GO:0097367	carbohydrate derivative binding	1																			0.0144139
GO:1901265	nucleoside phosphate binding	1																			0.00179594
GO:0003678	DNA helicase activity	5																				0.00742713
GO:0003729	mRNA binding	1-3																				0.00252899
GO:0003735	structural constituent of ribosome	2																				5.51001e-07
GO:0005515	protein binding	1-2																				0.0338264	0.000227817		0.00146611
GO:0008135	translation factor activity, RNA binding	1-3																				0.0262469
GO:0097159	organic cyclic compound binding	1-3																				0.00742713
GO:0140097	catalytic activity, acting on DNA	4-5																				0.0340367
GO:1901363	heterocyclic compound binding	1-3																				0.00742713
GO:0004553	hydrolase activity, hydrolyzing O-glycosyl compounds	4-5																					0.0414363
GO:0008135	translation factor activity, RNA binding	1-4																					0.0271352
GO:0003735	structural constituent of ribosome	1-3																						8.54236e-19
GO:0004812	aminoacyl-tRNA ligase activity	1-2																						0.0051413
GO:0004843	thiol-dependent ubiquitin-specific protease activity	2																						0.0252102
GO:0005198	structural molecule activity	1-3																						8.78748e-18
GO:0016875	ligase activity, forming carbon-oxygen bonds	1-2																						0.0051413
GO:0036459	thiol-dependent ubiquitinyl hydrolase activity	2																						0.0252102
GO:0101005	ubiquitinyl hydrolase activity	2																						0.0252102
GO:0003824	catalytic activity	1-2																							0.0415635
GO:0004888	transmembrane signaling receptor activity	2-5																								1.71038e-06
GO:0005102	signaling receptor binding	4-5																								0.00031336	0.00819777
GO:0005179	hormone activity	4-5																								0.0241966	0.00338321
GO:0005216	ion channel activity	3-5																								0.000179428
GO:0005244	voltage-gated ion channel activity	4-5																								0.0172948
GO:0005249	voltage-gated potassium channel activity	4-5																								0.0241966
GO:0005261	cation channel activity	4-5																								3.15899e-06
GO:0005262	calcium channel activity	5																								0.0452705	0.000652406
GO:0005509	calcium ion binding	3-5																								0.000767444	4.72379e-05
GO:0015267	channel activity	3-5																								0.000179428
GO:0016741	transferase activity, transferring one-carbon groups	1-2																								0.0396424	0.0295025
GO:0019838	growth factor binding	4-5																								0.0197163	0.00689177
GO:0022803	passive transmembrane transporter activity	3-5																								0.000179428
GO:0022832	voltage-gated channel activity	4-5																								0.0172948
GO:0022836	gated channel activity	3-5																								0.000311658	4.72379e-05
GO:0022838	substrate-specific channel activity	3-5																								0.000179428
GO:0022839	ion gated channel activity	3-5																								0.00043541	4.72379e-05
GO:0022843	voltage-gated cation channel activity	4-5																								0.000767444	0.00809391
GO:0030545	receptor regulator activity	4-5																								0.000767444	0.000652406
GO:0044325	ion channel binding	4-5																								0.0363173	0.0108237
GO:0046873	metal ion transmembrane transporter activity	5																								0.0321716	0.00809391
GO:0048018	receptor ligand activity	4-5																								0.000592532	0.000100618
GO:0097159	organic cyclic compound binding	1-2																								0.000767444	0.00338321
GO:0140097	catalytic activity, acting on DNA	1-2																								0.0334601
GO:0140098	catalytic activity, acting on RNA	1-2																								3.35523e-07	2.25144e-06
GO:0140101	catalytic activity, acting on a tRNA	1																								2.60815e-06	2.35338e-05
GO:1901363	heterocyclic compound binding	1-2																								0.000183758	0.00110855
GO:0001228	DNA-binding transcription activator activity, RNA polymerase II-specific	4-5																									0.0469365
GO:0005216	ion channel activity	5																									3.10848e-05
GO:0005261	cation channel activity	5																									1.19601e-05
GO:0008168	methyltransferase activity	1-2																									0.0337764
GO:0015085	calcium ion transmembrane transporter activity	5																									0.00338321
GO:0015267	channel activity	4-5																									1.19601e-05
GO:0015276	ligand-gated ion channel activity	5																									0.0437223
GO:0022803	passive transmembrane transporter activity	4-5																									1.19601e-05
GO:0022824	transmitter-gated ion channel activity	5																									0.00596588
GO:0022834	ligand-gated channel activity	5																									0.0437223
GO:0022835	transmitter-gated channel activity	5																									0.00596588
GO:0022838	substrate-specific channel activity	5																									3.10848e-05
GO:0022857	transmembrane transporter activity	3-5																									0.0235787
GO:0030594	neurotransmitter receptor activity	5																									0.00875343
GO:0042562	hormone binding	4-5																									0.00990085
GO:0098772	molecular function regulator	4-5																									0.0356908
GO:1904315	transmitter-gated ion channel activity involved in regulation of postsynaptic membrane potential	5																									0.0194242

## Sheet: mf_down
id	name	interval	1	2	3	5	6	7	9	10	12	13	14	15	16	17	19	22	23	24	25	26	27	28	29	30
GO:0003723	RNA binding	1-3	7.20805e-07	8.48224e-07	0.00195439								9.55485e-05			0.000633716									2.62643e-12	6.35222e-16
GO:0097159	organic cyclic compound binding	1-3	0.0159777							3.91318e-05															3.28535e-10	3.85014e-10
GO:1901363	heterocyclic compound binding	1-3	0.0134587							0.000134865															2.11136e-10	1.90036e-10
GO:0003676	nucleic acid binding	1-3				2.21633e-12										0.000239773
GO:0003677	DNA binding	1-3				0.00320805
GO:0003723	RNA binding	1-2				3.79095e-08				2.88626e-14											2.67431e-05
GO:0004175	endopeptidase activity	4-5				0.000197145
GO:0004252	serine-type endopeptidase activity	4-5				0.000166167
GO:0005488	binding	1-2				2.35761e-08																		0.000312826
GO:0005515	protein binding	1-3				0.000197145												0.00166978				0.0111026
GO:0008233	peptidase activity	4-5				0.000101258
GO:0008236	serine-type peptidase activity	4-5				0.000101258
GO:0016491	oxidoreductase activity	3-5				0.00660734
GO:0017171	serine hydrolase activity	4-5				0.000101258
GO:0019899	enzyme binding	1-2				0.00609715
GO:0070011	peptidase activity, acting on L-amino acid peptides	4-5				0.000101258
GO:0097159	organic cyclic compound binding	1-2				1.02217e-05															2.20061e-07
GO:0140098	catalytic activity, acting on RNA	1				0.00320805
GO:1901363	heterocyclic compound binding	1-2				6.63875e-06															2.48038e-08
GO:0003735	structural constituent of ribosome	1-3					1.72018e-07
GO:0005198	structural molecule activity	1-3					2.37797e-07								1.81614e-06
GO:0000981	DNA-binding transcription factor activity, RNA polymerase II-specific	1-4						0.00283633
GO:0003676	nucleic acid binding	1-4						0.0432227
GO:0003677	DNA binding	1-4						0.00550266
GO:0003700	DNA-binding transcription factor activity	1-4						0.00144892
GO:0004252	serine-type endopeptidase activity	5						0.0103153																	0.000498837	0.00217958
GO:0005198	structural molecule activity	5						0.000479625			0.00199618														1.20429e-06	8.18014e-05
GO:0005201	extracellular matrix structural constituent	4-5						8.76999e-06																	4.81769e-09	9.37944e-12
GO:0005509	calcium ion binding	5						0.0482812
GO:0005539	glycosaminoglycan binding	4-5						0.0482812													0.00054228					1.23894e-08
GO:0140110	transcription regulator activity	1-4						0.000536332
GO:0003824	catalytic activity	1-4							0.0134022							5.6563e-07
GO:0003676	nucleic acid binding	1-2								0.000232749											6.21864e-05				5.67052e-07	2.3825e-10
GO:0005216	ion channel activity	4-5								0.016275
GO:0005244	voltage-gated ion channel activity	4-5								0.0131483
GO:0005261	cation channel activity	4-5								0.0131483
GO:0015267	channel activity	4-5								0.00350104
GO:0022803	passive transmembrane transporter activity	4-5								0.00350104
GO:0022832	voltage-gated channel activity	4-5								0.0131483
GO:0022836	gated channel activity	5								0.0257513
GO:0022838	substrate-specific channel activity	4-5								0.00497977
GO:0022839	ion gated channel activity	5								0.0257513
GO:0005201	extracellular matrix structural constituent	5									0.00192126
GO:0003824	catalytic activity	1										0.00619176												2.68787e-05
GO:0004888	transmembrane signaling receptor activity	5											0.0210407
GO:0004930	G protein-coupled receptor activity	5											0.00339929			0.000605027
GO:0005102	signaling receptor binding	5											0.0011895			1.43512e-06
GO:0005125	cytokine activity	5											0.0482005			3.1438e-13					4.31708e-12
GO:0005126	cytokine receptor binding	5											0.0480088			1.36729e-07					3.48577e-06
GO:0038023	signaling receptor activity	5											0.00417979			1.28659e-18
GO:0048018	receptor ligand activity	5											0.0480088			4.5651e-16
GO:0060089	molecular transducer activity	5											0.0011895			8.01449e-18
GO:0004553	hydrolase activity, hydrolyzing O-glycosyl compounds	3-5												0.0321381
GO:0016462	pyrophosphatase activity	1-3												0.00925345		0.0109802		8.22797e-05			0.00214138	0.00025612			1.44079e-05
GO:0016798	hydrolase activity, acting on glycosyl bonds	3-5												0.00925345
GO:0016817	hydrolase activity, acting on acid anhydrides	1-3												0.00925345		0.0093211		8.22797e-05			0.00179542	0.00025612			1.44079e-05
GO:0016818	hydrolase activity, acting on acid anhydrides, in phosphorus-containing anhydrides	1-3												0.00925345		0.0093211		8.22797e-05			0.00179542	0.00025612			1.44079e-05
GO:0017111	nucleoside-triphosphatase activity	1-3												0.00925345		0.0130755		9.16369e-05			0.00201759	0.000418931			6.50479e-05	0.00215697
GO:0019825	oxygen binding	4-5												0.0203396								0.0243504
GO:0003735	structural constituent of ribosome	1													8.53714e-07							0.0111619
GO:0016168	chlorophyll binding	5													0.00301937
GO:0046906	tetrapyrrole binding	5													0.00422876						0.0112428
GO:0048037	cofactor binding	5													0.000270759
GO:0000166	nucleotide binding	1-4														0.000198343										0.00105691
GO:0001664	G protein-coupled receptor binding	5														0.00573416
GO:0004842	ubiquitin-protein transferase activity	1-2														1.45817e-05					3.24755e-07
GO:0004888	transmembrane signaling receptor activity	4-5														7.0462e-16
GO:0004896	cytokine receptor activity	5														0.00781389
GO:0005342	organic acid transmembrane transporter activity	4-5														0.0080912
GO:0005524	ATP binding	1-4														0.0084633										0.0136758
GO:0005539	glycosaminoglycan binding	5														0.0254707
GO:0008009	chemokine activity	5														9.44811e-08					6.42731e-07				0.0196473	0.000151116
GO:0016740	transferase activity	1-4														1.89175e-05									0.000564261
GO:0017076	purine nucleotide binding	1-4														6.23927e-05
GO:0019787	ubiquitin-like protein transferase activity	1-2														2.15155e-05					1.96578e-07
GO:0019838	growth factor binding	4-5														0.0178304
GO:0019865	immunoglobulin binding	4-5														0.0080912
GO:0019955	cytokine binding	3-5														0.000351043					0.0202689					0.00438567
GO:0030545	receptor regulator activity	5														2.16089e-15
GO:0030554	adenyl nucleotide binding	1-4														0.00415184										0.00316361
GO:0032553	ribonucleotide binding	1-4														7.64356e-05
GO:0032555	purine ribonucleotide binding	1-4														0.000121347										0.00277324
GO:0032559	adenyl ribonucleotide binding	1-4														0.00781389										0.00415422
GO:0035639	purine ribonucleoside triphosphate binding	1-4														0.000130724
GO:0042379	chemokine receptor binding	5														2.49678e-06					2.94526e-06				0.0429419	0.00277324
GO:0046943	carboxylic acid transmembrane transporter activity	4-5														0.0080912
GO:0048020	CCR chemokine receptor binding	5														0.0080912					0.00477895
GO:0051020	GTPase binding	1-2														0.0100769
GO:0061631	ubiquitin conjugating enzyme activity	1														0.0100769
GO:0061650	ubiquitin-like protein conjugating enzyme activity	1														0.0270239
GO:0097159	organic cyclic compound binding	1-4														3.78582e-07
GO:0098772	molecular function regulator	5														0.046933									0.00159943	0.0150553
GO:1901265	nucleoside phosphate binding	1-4														0.000184036										0.00105691
GO:1901363	heterocyclic compound binding	1-4														1.81341e-07
GO:0140096	catalytic activity, acting on a protein	1-3															0.0357211	0.0122579					0.0435661
GO:0000166	nucleotide binding	1-2																0.0131718						1.26007e-06
GO:0003735	structural constituent of ribosome	1-2																0.000975958		0.0010895					0.0310853	0.00453575
GO:0003824	catalytic activity	1-3																0.000808912			3.07806e-10				2.24101e-07	2.56055e-05
GO:0005198	structural molecule activity	1-2																0.0144386		0.000421767
GO:0019825	oxygen binding	3-5																0.000726137
GO:0035639	purine ribonucleoside triphosphate binding	1-2																0.0302859						1.26007e-06
GO:1901265	nucleoside phosphate binding	1-2																0.0131718						1.26007e-06
GO:0005515	protein binding	1-2																	0.031051					4.85038e-05		0.00105764
GO:0003824	catalytic activity	1-2																		2.09802e-06
GO:0000166	nucleotide binding	1-3																			3.26276e-07	0.00402828			1.34109e-05
GO:0001653	peptide receptor activity	3-5																			0.0104106
GO:0004222	metalloendopeptidase activity	5																			0.0104106
GO:0004402	histone acetyltransferase activity	1																			0.0469887
GO:0004674	protein serine/threonine kinase activity	1-3																			0.0072948
GO:0004714	transmembrane receptor protein tyrosine kinase activity	3-5																			0.0222297
GO:0004888	transmembrane signaling receptor activity	3-5																			2.43321e-16				1.44079e-05	1.80728e-10
GO:0004930	G protein-coupled receptor activity	4-5																			1.21683e-08
GO:0005102	signaling receptor binding	3-5																			6.90935e-06					1.89133e-07
GO:0005178	integrin binding	2-5																			0.0138193
GO:0005179	hormone activity	5																			0.00477895
GO:0005201	extracellular matrix structural constituent	3-5																			4.80208e-06
GO:0005215	transporter activity	3-4																			3.26276e-07
GO:0005216	ion channel activity	4																			3.26276e-07
GO:0005244	voltage-gated ion channel activity	4																			0.00308284
GO:0005249	voltage-gated potassium channel activity	4																			0.00611854
GO:0005261	cation channel activity	4																			2.57999e-06
GO:0005267	potassium channel activity	4																			0.0116263
GO:0005509	calcium ion binding	3-5																			0.0034952					9.36971e-09
GO:0005515	protein binding	1																			0.000190981				0.00380348
GO:0005518	collagen binding	3-5																			0.00177705
GO:0005524	ATP binding	1-3																			0.000246214				0.00119601
GO:0008083	growth factor activity	3-5																			0.0237527
GO:0008144	drug binding	1-3																			0.00817543				0.00465854
GO:0008194	UDP-glycosyltransferase activity	2-4																			0.0302167
GO:0008201	heparin binding	4-5																			0.0255184
GO:0008324	cation transmembrane transporter activity	4																			6.0933e-05
GO:0008329	signaling pattern recognition receptor activity	5																			0.0387035
GO:0008528	G protein-coupled peptide receptor activity	3-5																			0.0326964
GO:0015075	ion transmembrane transporter activity	4																			1.25094e-05
GO:0015077	monovalent inorganic cation transmembrane transporter activity	4																			0.00183024
GO:0015079	potassium ion transmembrane transporter activity	4																			0.0072948
GO:0015267	channel activity	4																			1.11891e-06
GO:0015276	ligand-gated ion channel activity	4																			0.000249741
GO:0015318	inorganic molecular entity transmembrane transporter activity	3-4																			9.1453e-06
GO:0016740	transferase activity	1-2																			7.17846e-07
GO:0016746	transferase activity, transferring acyl groups	1																			0.0138193
GO:0016747	transferase activity, transferring acyl groups other than amino-acyl groups	1																			0.00308284
GO:0016787	hydrolase activity	1-3																			0.00045111
GO:0017016	Ras GTPase binding	1																			0.00916576
GO:0017076	purine nucleotide binding	1-3																			6.49808e-07				1.0124e-05	0.00215697
GO:0017137	Rab GTPase binding	1																			0.0248221
GO:0019199	transmembrane receptor protein kinase activity	3-5																			0.0227979
GO:0019838	growth factor binding	3-5																			0.0474687					0.000489468
GO:0019899	enzyme binding	1-3																			3.26287e-07
GO:0019900	kinase binding	1-3																			0.0265387
GO:0019901	protein kinase binding	1-3																			0.0164509
GO:0019904	protein domain specific binding	1-3																			0.00921758
GO:0020037	heme binding	5																			0.00702119
GO:0022803	passive transmembrane transporter activity	4																			1.11891e-06
GO:0022832	voltage-gated channel activity	4																			0.00308284
GO:0022834	ligand-gated channel activity	4																			0.000249741
GO:0022836	gated channel activity	3-4																			1.45098e-05
GO:0022838	substrate-specific channel activity	4																			6.42731e-07
GO:0022839	ion gated channel activity	4																			3.28118e-05
GO:0022843	voltage-gated cation channel activity	4																			0.00222839
GO:0022857	transmembrane transporter activity	3-4																			3.27839e-06
GO:0022890	inorganic cation transmembrane transporter activity	4																			0.000139313
GO:0030246	carbohydrate binding	5																			0.0248983
GO:0030545	receptor regulator activity	4-5																			5.97645e-16				1.23628e-17	5.76538e-19
GO:0030554	adenyl nucleotide binding	1-3																			0.000246214				0.000783104
GO:0031267	small GTPase binding	1																			0.0164509
GO:0032553	ribonucleotide binding	1-3																			6.07513e-07				1.11814e-05	0.00268731
GO:0032555	purine ribonucleotide binding	1-3																			8.83042e-07				1.33117e-05
GO:0032559	adenyl ribonucleotide binding	1-3																			0.000344901				0.00116143
GO:0034212	peptide N-acetyltransferase activity	1																			0.0354341
GO:0035639	purine ribonucleoside triphosphate binding	1-3																			8.83042e-07	0.0114561			1.0124e-05	0.00203481
GO:0036094	small molecule binding	1-3																			0.0088465
GO:0038023	signaling receptor activity	4-5																			1.29441e-17
GO:0038187	pattern recognition receptor activity	5																			0.0104106
GO:0045296	cadherin binding	1-4																			0.0114023
GO:0046873	metal ion transmembrane transporter activity	4																			0.000483356
GO:0048018	receptor ligand activity	4-5																			2.43321e-16				1.10761e-16	6.35764e-18
GO:0051020	GTPase binding	1																			0.00363747
GO:0060089	molecular transducer activity	4-5																			1.1159e-16
GO:0061733	peptide-lysine-N-acetyltransferase activity	1																			0.0469887
GO:0140096	catalytic activity, acting on a protein	1-2																			7.9581e-06
GO:1901265	nucleoside phosphate binding	1-3																			3.26276e-07	0.00402828			1.34109e-05
GO:1901681	sulfur compound binding	4-5																			0.0302167
GO:0016773	phosphotransferase activity, alcohol group as acceptor	1-3																				0.0149102
GO:0140096	catalytic activity, acting on a protein	1-4																				0.000689898
GO:0003774	motor activity	1-2																						0.0258442
GO:0003777	microtubule motor activity	1-2																						0.0122154
GO:0004672	protein kinase activity	1-2																						9.10477e-05
GO:0004674	protein serine/threonine kinase activity	1-2																						0.011607
GO:0004842	ubiquitin-protein transferase activity	1																						0.0481158
GO:0005372	water transmembrane transporter activity	4-5																						0.011592
GO:0005524	ATP binding	1-2																						2.97059e-06
GO:0015250	water channel activity	4-5																						0.011592
GO:0016168	chlorophyll binding	4-5																						0.000954914
GO:0016301	kinase activity	1-4																						4.74947e-05
GO:0016462	pyrophosphatase activity	1-2																						1.26007e-06		0.000459383
GO:0016740	transferase activity	1																						7.3743e-05
GO:0016772	transferase activity, transferring phosphorus-containing groups	1-4																						1.8391e-05
GO:0016773	phosphotransferase activity, alcohol group as acceptor	1-2																						4.55649e-05
GO:0016817	hydrolase activity, acting on acid anhydrides	1-2																						1.46604e-06		0.000459383
GO:0016818	hydrolase activity, acting on acid anhydrides, in phosphorus-containing anhydrides	1-2																						1.26007e-06		0.000459383
GO:0016887	ATPase activity	1-2																						0.000162013
GO:0017076	purine nucleotide binding	1-2																						1.46604e-06
GO:0017111	nucleoside-triphosphatase activity	1-2																						1.26007e-06
GO:0019787	ubiquitin-like protein transferase activity	1																						0.0122154
GO:0019825	oxygen binding	5																						0.0448925
GO:0030554	adenyl nucleotide binding	1-2																						2.95358e-05
GO:0032553	ribonucleotide binding	1-2																						1.46604e-06
GO:0032555	purine ribonucleotide binding	1-2																						1.46604e-06
GO:0032559	adenyl ribonucleotide binding	1-2																						2.95358e-05
GO:0036094	small molecule binding	1-2																						0.0178253
GO:0042623	ATPase activity, coupled	1-2																						0.0190111
GO:0043168	anion binding	1-2																						0.00108715
GO:0097367	carbohydrate derivative binding	1-2																						1.26007e-06
GO:0140096	catalytic activity, acting on a protein	1																						1.26007e-06
GO:0004222	metalloendopeptidase activity	4-5																							0.0429419	0.0277376
GO:0004386	helicase activity	1																							0.00777144	0.00336149
GO:0004842	ubiquitin-protein transferase activity	1-4																							0.0480421	0.0128118
GO:0004843	thiol-dependent ubiquitin-specific protease activity	1-2																							8.35513e-05	0.00435673
GO:0004857	enzyme inhibitor activity	5																							0.0160862	0.0381321
GO:0004866	endopeptidase inhibitor activity	5																							0.000221209	0.000307781
GO:0004867	serine-type endopeptidase inhibitor activity	5																							0.0003782	0.00045219
GO:0005102	signaling receptor binding	4-5																							2.24101e-07
GO:0005125	cytokine activity	4-5																							4.81769e-09	6.89959e-10
GO:0005126	cytokine receptor binding	4-5																							0.000783104
GO:0005178	integrin binding	4-5																							0.0106897	0.00688229
GO:0005509	calcium ion binding	4-5																							6.91804e-06
GO:0005539	glycosaminoglycan binding	3-5																							1.82705e-05
GO:0008083	growth factor activity	4-5																							3.60404e-07	1.48062e-09
GO:0008201	heparin binding	3-5																							0.000136796	5.53001e-06
GO:0008236	serine-type peptidase activity	5																							0.00309198	0.00802368
GO:0016772	transferase activity, transferring phosphorus-containing groups	1-3																							0.0275104
GO:0016787	hydrolase activity	1																							0.0269401
GO:0017171	serine hydrolase activity	5																							0.00500275	0.00336149
GO:0019783	ubiquitin-like protein-specific protease activity	1-2																							8.35513e-05	0.00261938
GO:0019787	ubiquitin-like protein transferase activity	1-4																							0.0480421	0.0111717
GO:0030414	peptidase inhibitor activity	5																							8.58391e-05	0.00011806
GO:0036094	small molecule binding	1-4																							0.00159943	0.0301468
GO:0036459	thiol-dependent ubiquitinyl hydrolase activity	1-2																							8.35513e-05	0.00435673
GO:0038023	signaling receptor activity	3-5																							2.38265e-05	1.80728e-10
GO:0043021	ribonucleoprotein complex binding	1-2																							4.80136e-05	0.000445805
GO:0043236	laminin binding	4-5																							0.0398979	0.00149252
GO:0047485	protein N-terminus binding	1-2																							0.0129425
GO:0050840	extracellular matrix binding	4-5																							0.00809776	6.99419e-05
GO:0060089	molecular transducer activity	3-5																							8.5635e-05	1.0677e-08
GO:0061134	peptidase regulator activity	5																							0.000137561	0.000394196
GO:0061135	endopeptidase regulator activity	5																							0.000564261	0.000561975
GO:0101005	ubiquitinyl hydrolase activity	1-2																							8.35513e-05	0.00435673
GO:0140098	catalytic activity, acting on RNA	1-2																							3.80014e-05	2.26779e-08
GO:1901681	sulfur compound binding	3-5																							3.89759e-05	6.79766e-06
GO:0003678	DNA helicase activity	1																								0.00455366
GO:0004674	protein serine/threonine kinase activity	1-4																								0.0277376
GO:0004930	G protein-coupled receptor activity	3-5																								0.00215697
GO:0005126	cytokine receptor binding	3-5																								0.000348076
GO:0005518	collagen binding	4-5																								0.0498942
GO:0008135	translation factor activity, RNA binding	1-3																								0.0357363
GO:0008144	drug binding	1-4																								0.0203704
GO:0015267	channel activity	3-5																								0.0347127
GO:0016740	transferase activity	1-3																								0.00136933
GO:0016887	ATPase activity	1-3																								0.0489904
GO:0022803	passive transmembrane transporter activity	3-5																								0.0347127
GO:0042393	histone binding	1-2																								0.00223181
GO:0042826	histone deacetylase binding	1																								0.0346062
GO:0043394	proteoglycan binding	4-5																								0.0122402
GO:0044389	ubiquitin-like protein ligase binding	1-3																								0.0374298
GO:0070851	growth factor receptor binding	3-5																								0.00230469
GO:0140101	catalytic activity, acting on a tRNA	1-2																								0.0201227

## Sheet: cc_up
id	name	interval	3	4	5	6	7	8	9	10	11	12	13	14	15	16	17	18	19	20	21	22	23	24	25	26	27	28	29	30
GO:0005622	intracellular	1-4	6.78227e-05			9.10409e-05									0.00552908	1.00319e-17		1.41402e-07		0.000877732		5.73894e-06				2.46026e-06	0.0034533	0.0458741
GO:0005634	nucleus	1-4	0.00428028										0.0493401													0.000129951	0.0244787
GO:0005654	nucleoplasm	1-4	0.00080536													0.0368335
GO:0005874	microtubule	2	0.0101833
GO:0005887	integral component of plasma membrane	5	0.0139659									2.73687e-06
GO:0031226	intrinsic component of plasma membrane	5	0.00926393									2.73687e-06
GO:0031974	membrane-enclosed lumen	1-4	4.83115e-05										6.18968e-06			0.0232487
GO:0031981	nuclear lumen	1-3	0.000352636							2.31663e-06		8.78895e-05									3.07583e-05
GO:0043226	organelle	1-4	0.00080536			9.10409e-05									0.023948			0.00017648		0.0281642	2.37946e-10	0.00392688				0.000373621
GO:0043227	membrane-bounded organelle	1-4	0.000793932			9.7954e-05												0.000158107								0.0111707
GO:0043229	intracellular organelle	1-4	1.32331e-06			9.10409e-05									0.023948			0.000187928		0.0281642	2.37946e-10	0.00392688				0.000373621
GO:0043231	intracellular membrane-bounded organelle	1-4	2.26044e-05			0.00014163												0.000332997								0.0215214
GO:0043233	organelle lumen	1-4	4.83115e-05										6.18968e-06			0.0232487
GO:0044422	organelle part	1-4	9.86439e-06												7.88971e-05	3.39216e-13	4.15068e-09				4.42321e-22
GO:0044424	intracellular part	1-4	6.78227e-05			9.10409e-05									0.00585165	1.99876e-17		1.41402e-07		0.0011085		7.19026e-06				3.06447e-06	0.00376859	0.0486063
GO:0044428	nuclear part	1-4	0.00336996							6.98172e-08			1.64704e-06			0.00443037
GO:0044444	cytoplasmic part	1-4	0.014265												0.00878621	1.27274e-12					2.13181e-22							0.0237319
GO:0044446	intracellular organelle part	1-4	9.86439e-06												7.88971e-05	3.99272e-13	4.15068e-09				4.42321e-22
GO:0044459	plasma membrane part	4-5	0.0207893							0.000964708		1.30234e-07					0.000188342								2.33509e-05
GO:0070013	intracellular organelle lumen	1-4	4.83115e-05										6.18968e-06			0.0232487
GO:0099513	polymeric cytoskeletal fiber	2	0.0152264
GO:0005623	cell	1-2		0.022661															9.57295e-05					8.68085e-06	0.0418326				0.000289716	1.39728e-05
GO:0005768	endosome	1-2		0.0413332											0.0046331			0.000337482		0.0015184		3.24253e-06	9.38074e-08			0.000694684
GO:0005802	trans-Golgi network	1-2		0.022661				0.0400435	0.00915737													0.000150807				0.0208028
GO:0005886	plasma membrane	1-2		0.000418793
GO:0016020	membrane	1-2		0.0222835																		4.08929e-05				0.00117262
GO:0031410	cytoplasmic vesicle	1-2		0.0413332					0.0485393		0.0313182				0.000127799			0.000192531		0.000245032		5.93456e-07	1.45722e-08			6.60071e-05
GO:0031982	vesicle	1-2		0.022661					0.0470976		0.0313182				0.000127799			0.000147494		0.000245032		1.08441e-06	7.86922e-09			7.03253e-05
GO:0044431	Golgi apparatus part	1-2		0.025537					0.00642483									0.00130174
GO:0044464	cell part	1-2		0.022661															9.57295e-05					8.68085e-06					0.0026862	0.000168813
GO:0071944	cell periphery	1-3		0.00380589					0.00977994																		0.0249724
GO:0097708	intracellular vesicle	1-2		0.0413332					0.0485393		0.0313182				0.000127799			0.000192531		0.000245032		5.93456e-07	1.45722e-08			6.60071e-05
GO:0098791	Golgi subcompartment	1-2		0.025537					0.00642483									0.000199934					8.47524e-06
GO:0005576	extracellular region	5			9.76935e-09	0.00730466		0.000206883		0.000662055				0.0203145				4.70099e-12			1.59671e-05					5.14676e-05
GO:0005615	extracellular space	5			6.84017e-06
GO:0005622	intracellular	1-3			2.15649e-05			0.000206883		1.5759e-13		7.54934e-06	9.68701e-08				1.40423e-10				1.39782e-12				2.15993e-09
GO:0005623	cell	1-3			8.32649e-05	9.10409e-05		0.000217527		3.63258e-08			4.93892e-07				0.0167856										1.98759e-05
GO:0005681	spliceosomal complex	1-2			0.0111604																				1.97585e-06					0.0156011
GO:0005737	cytoplasm	1-3			2.39723e-06	9.10409e-05		0.00308397		6.55881e-08									9.62049e-21
GO:0044421	extracellular region part	5			0.00011555					0.0339276
GO:0044424	intracellular part	1-3			2.15649e-05			0.000206883		2.26418e-13		7.54934e-06	9.68701e-08				5.34562e-11				2.80712e-12				2.15993e-09
GO:0044444	cytoplasmic part	1-3			0.00017204	4.28052e-06		4.30724e-05		3.14642e-06									4.67305e-21					8.68085e-06
GO:0044464	cell part	1-3			8.32649e-05	9.10409e-05		0.000217527		3.49216e-08			4.93892e-07				0.0221324								0.0389121		1.98759e-05
GO:1902494	catalytic complex	1-2			0.0118196							7.54934e-06							0.000260406			2.56843e-06					8.49866e-06
GO:1990904	ribonucleoprotein complex	1-2			0.00017204												2.99603e-19					1.16146e-27				1.16288e-19			2.26063e-08	5.90398e-07
GO:0012505	endomembrane system	1-3				0.000224432									0.0030718
GO:0031982	vesicle	1-3				0.0458992																					5.08183e-08	7.05516e-08
GO:0044422	organelle part	1-3				9.68896e-05		1.00606e-05		7.29114e-07		0.000152624							2.76723e-14					0.000694153			2.18278e-14
GO:0044446	intracellular organelle part	1-3				0.000107537		1.00606e-05		6.55881e-08		4.49902e-05							2.76723e-14					0.000548554			2.18278e-14
GO:0000922	spindle pole	5					0.0149468																		0.00739026
GO:0005813	centrosome	5					0.0111775
GO:0005815	microtubule organizing center	5					0.0136126
GO:0005819	spindle	5					8.82389e-05					0.0290957													1.01168e-06
GO:0005856	cytoskeleton	5					0.017941
GO:0005871	kinesin complex	5					0.0405686																		0.000711192
GO:0005874	microtubule	5					0.0253376																		0.0211161
GO:0015630	microtubule cytoskeleton	5					0.000571269																		0.0152615
GO:0030496	midbody	5					0.000844754																		0.0148674
GO:0031090	organelle membrane	1-4					0.0154929								0.018421	0.000147392
GO:0044430	cytoskeletal part	5					0.000795185																		0.00185188
GO:0044433	cytoplasmic vesicle part	2					0.0136126
GO:0072686	mitotic spindle	5					0.0136126																		0.00499017
GO:0099080	supramolecular complex	4-5					0.0181373
GO:0099081	supramolecular polymer	4-5					0.0181373
GO:0099512	supramolecular fiber	4-5					0.0181373
GO:0099513	polymeric cytoskeletal fiber	4-5					0.0253376
GO:0005618	cell wall	5						0.0311797															0.0168299
GO:0005768	endosome	1						0.040848
GO:0005794	Golgi apparatus	1						0.00652906
GO:0005829	cytosol	1-3						0.00953093		4.42375e-07						0.0341788			4.40457e-16
GO:0009505	plant-type cell wall	5						0.0417912										0.00975455
GO:0009507	chloroplast	1-2						0.000289231														0.00419082				0.0477887
GO:0009536	plastid	1-2						0.000206883					0.0044413						0.0169941			0.0034562				0.0445353
GO:0012505	endomembrane system	1						0.00430336
GO:0030312	external encapsulating structure	5						0.0311797															0.0168299
GO:0031410	cytoplasmic vesicle	1						0.020923
GO:0031982	vesicle	1						0.020923
GO:0031984	organelle subcompartment	1						0.0486605											0.00296691
GO:0043226	organelle	1-3						0.00652906		4.99435e-07			1.24586e-07			4.98912e-20	1.82068e-05
GO:0043227	membrane-bounded organelle	1-3						0.0119533		2.63403e-08			0.000349878			9.86953e-20					2.88514e-08				1.906e-10
GO:0043229	intracellular organelle	1-3						0.00652906		2.89974e-09		3.09863e-05	7.70589e-08			4.98912e-20	2.77297e-06								5.6257e-06
GO:0043231	intracellular membrane-bounded organelle	1-3						0.0162676		8.54792e-12		2.82704e-06	0.000227448			5.03417e-19									1.31137e-12
GO:0044431	Golgi apparatus part	1-4						0.0295463
GO:0044435	plastid part	1-2						0.0314609											0.0219291			0.00910412
GO:0097708	intracellular vesicle	1						0.020923
GO:0098791	Golgi subcompartment	1-4						0.0387704
GO:0005886	plasma membrane	1-3							0.00642483																		0.0123216
GO:0031984	organelle subcompartment	1-2							0.00642483									0.0105144							0.0423181			0.0015839
GO:0005634	nucleus	1-3								2.72981e-09		1.89731e-05				0.000556798
GO:0005654	nucleoplasm	1-2								1.2885e-06																			2.21174e-16	6.19695e-16
GO:0005739	mitochondrion	1-3								0.0113724											0.0244305									4.298e-22
GO:0005819	spindle	1-2								0.0147854
GO:0005887	integral component of plasma membrane	4-5								0.000491937							0.000113065								0.0212703
GO:0016021	integral component of membrane	4-5								0.000308851		3.74637e-06					0.000760568
GO:0031012	extracellular matrix	3-5								1.76975e-06							2.32806e-05												6.57963e-09	2.11611e-11
GO:0031224	intrinsic component of membrane	4-5								0.00010323		1.08544e-06					0.000287227
GO:0031226	intrinsic component of plasma membrane	4-5								0.000168993							1.60483e-05								0.00998355
GO:0031974	membrane-enclosed lumen	1-3								0.000691882		1.89731e-05									2.84151e-05				3.82283e-08
GO:0032991	protein-containing complex	1								0.0280172	1.77172e-07		2.15209e-24																1.88237e-13	1.59192e-12
GO:0043233	organelle lumen	1-3								0.000691882		1.89731e-05									2.84151e-05				3.82283e-08
GO:0044425	membrane part	4-5								0.0339276		8.89729e-06																		1.29937e-09
GO:0062023	collagen-containing extracellular matrix	3-5								2.09418e-05																			3.8544e-05	7.75352e-07
GO:0070013	intracellular organelle lumen	1-3								0.000691882		1.89731e-05									2.84151e-05				3.82283e-08
GO:1902494	catalytic complex	1-3								0.0116858								0.000191043		0.0091534	0.000157726		0.00463475		1.54671e-05	9.95632e-06				2.78343e-11
GO:0005622	intracellular	1-2									3.73145e-06			1.11818e-08					9.13161e-11					0.00034083					1.44278e-21	1.69531e-24
GO:0005730	nucleolus	1-3									0.0426559								2.91772e-06		0.000279316									0.00299463
GO:0005737	cytoplasm	1-2									8.12024e-07			0.000550078								2.4575e-06		6.19837e-06	6.36789e-05	6.22592e-07				1.39728e-05
GO:0005829	cytosol	1									2.79596e-07		3.61492e-35
GO:0005840	ribosome	1									1.77172e-07		2.22005e-27
GO:0015934	large ribosomal subunit	1									3.64484e-05		5.35496e-17
GO:0022625	cytosolic large ribosomal subunit	1									1.19403e-05		2.13404e-16
GO:0022626	cytosolic ribosome	1									1.77172e-07		1.15346e-27
GO:0043228	non-membrane-bounded organelle	1-2									0.000318608											2.19472e-11				2.90956e-09			0.00158485	0.000119158
GO:0043232	intracellular non-membrane-bounded organelle	1-2									0.000318608											2.19472e-11				2.90956e-09			0.00137625	9.81554e-05
GO:0044391	ribosomal subunit	1									1.66483e-06		1.42346e-28
GO:0044422	organelle part	1									8.78917e-06			0.0262403
GO:0044424	intracellular part	1-2									3.73145e-06			1.11818e-08					9.13161e-11					0.000401048					1.0019e-21	7.8191e-25
GO:0044444	cytoplasmic part	1-2									5.06062e-06											1.89455e-06			0.00465059	1.06672e-06				1.36898e-06
GO:0044445	cytosolic part	1									1.77172e-07		2.22005e-27
GO:0044446	intracellular organelle part	1									8.78917e-06			0.000734777
GO:1990904	ribonucleoprotein complex	1									2.79596e-07		5.75992e-27
GO:0005576	extracellular region	3-5										1.97558e-08										0.00144689							1.81125e-15
GO:0005615	extracellular space	3-5										3.43735e-06																	6.04891e-11
GO:0005654	nucleoplasm	1-3										0.000269283
GO:0005739	mitochondrion	1-4										0.00102676				0.000556798		0.00469405
GO:0005740	mitochondrial envelope	1-4										0.0160525			0.0198336										2.33509e-05
GO:0005743	mitochondrial inner membrane	1-3										0.0123338																		3.34157e-17
GO:0005886	plasma membrane	4-5										1.19023e-10					0.000494742												1.44278e-21	5.27255e-24
GO:0005911	cell-cell junction	3-5										0.014863								0.00844184
GO:0008305	integrin complex	5										0.0326854
GO:0009986	cell surface	5										0.000175409
GO:0016020	membrane	4-5										0.00141533																		0.000373766
GO:0016323	basolateral plasma membrane	3-5										0.0123338
GO:0016324	apical plasma membrane	4-5										0.000107114
GO:0016328	lateral plasma membrane	5										0.0131398
GO:0016604	nuclear body	1-3										0.0308517
GO:0019866	organelle inner membrane	1-3										0.0293894																		3.92392e-15
GO:0030054	cell junction	3-5										0.00954121								0.00844184										0.000594746
GO:0031253	cell projection membrane	4-5										0.045343
GO:0031966	mitochondrial membrane	1-3										0.0326854								0.0165714	0.0117089
GO:0031982	vesicle	3-5										0.0011707																	0.0191084
GO:0032991	protein-containing complex	1-3										8.89729e-06							1.71463e-16								7.73815e-24
GO:0043230	extracellular organelle	3-5										3.50451e-05																	0.00289796	0.000287239
GO:0043235	receptor complex	5										0.0278154
GO:0044421	extracellular region part	3-5										7.37726e-07																	3.17596e-12
GO:0044428	nuclear part	1-3										0.000152624									1.36099e-05
GO:0044429	mitochondrial part	1-4										0.00146248			0.00991614		0.0145693								1.02766e-07
GO:0044451	nucleoplasm part	1-3										0.00100827
GO:0044455	mitochondrial membrane part	1-3										0.0232985				0.0419814				0.0188626
GO:0045177	apical part of cell	5										3.36836e-05
GO:0070062	extracellular exosome	3-5										4.31481e-05																	0.004179	0.000537372
GO:0071944	cell periphery	4-5										1.19023e-10					0.000578352	0.0493859												1.79351e-25
GO:0098590	plasma membrane region	5										1.01471e-05
GO:0098636	protein complex involved in cell adhesion	5										0.0326854
GO:0098798	mitochondrial protein complex	1-3										0.0011081								0.0106248
GO:1903561	extracellular vesicle	3-5										3.50451e-05																	0.00336872	0.000355358
GO:1990234	transferase complex	1-2										0.0419436						0.0493859
GO:1990904	ribonucleoprotein complex	1-3										1.97028e-05				0.0441069			2.11455e-18						1.13369e-15		2.76529e-19
GO:0005618	cell wall	1-2											0.0335852
GO:0005730	nucleolus	1-4											5.68396e-05
GO:0005737	cytoplasm	1											1.56684e-19																0.000127285
GO:0005773	vacuole	1											3.48048e-11									0.0113461
GO:0005774	vacuolar membrane	1											7.16827e-08									0.00242929				0.0431107
GO:0005886	plasma membrane	1											0.000456675															0.00243409
GO:0005911	cell-cell junction	1											2.66243e-14
GO:0009506	plasmodesma	1											2.66243e-14
GO:0009507	chloroplast	1											0.0031368
GO:0015935	small ribosomal subunit	1											3.23327e-09
GO:0016020	membrane	1											7.32939e-13															0.0237319
GO:0022627	cytosolic small ribosomal subunit	1											3.23327e-09
GO:0030054	cell junction	1											2.66243e-14
GO:0030312	external encapsulating structure	1-2											0.0335852
GO:0031090	organelle membrane	1											5.91837e-07									0.00108399
GO:0031981	nuclear lumen	1-4											1.52087e-05			0.0113513
GO:0043228	non-membrane-bounded organelle	1											1.73955e-16
GO:0043232	intracellular non-membrane-bounded organelle	1											1.73955e-16
GO:0044422	organelle part	1-2											4.13358e-18									1.4255e-18			1.47161e-09	1.2094e-16			2.7611e-16	1.97883e-17
GO:0044437	vacuolar part	1											7.16827e-08									0.00144689				0.0431107
GO:0044444	cytoplasmic part	1											2.28341e-26	0.00694902															6.40624e-07
GO:0044446	intracellular organelle part	1-2											2.07484e-18									1.4255e-18			3.76934e-09	1.2094e-16			6.04692e-19	7.32168e-21
GO:0055044	symplast	1											2.66243e-14
GO:0071944	cell periphery	1-2											1.98003e-05
GO:0098588	bounding membrane of organelle	1											2.66849e-07									0.000376327				0.00849652
GO:0098805	whole membrane	1											1.30634e-07									0.00024904				0.00726349
GO:0005634	nucleus	1-2												0.00406014			0.00180146												4.92237e-20	1.97883e-17
GO:0005829	cytosol	1-2												3.57758e-05								9.15774e-23			0.00365203	1.24562e-16	1.70108e-12		1.25838e-05	9.74391e-05
GO:0005886	plasma membrane	2-5												0.00407988
GO:0005887	integral component of plasma membrane	3-4												0.000407603
GO:0008328	ionotropic glutamate receptor complex	2-4												0.0209705
GO:0014069	postsynaptic density	2-4												0.000226144
GO:0016021	integral component of membrane	3-5												4.93215e-05															1.29558e-11	2.1883e-12
GO:0030054	cell junction	2-4												8.91557e-05
GO:0030424	axon	2-4												1.61577e-07
GO:0030425	dendrite	2-4												4.4641e-05
GO:0031012	extracellular matrix	2-5												0.0203145
GO:0031224	intrinsic component of membrane	3-5												1.9869e-05															1.29551e-13	8.38449e-15
GO:0031226	intrinsic component of plasma membrane	2-5												0.00036255
GO:0031974	membrane-enclosed lumen	1-2												0.0203145												0.0194785			1.78703e-21	4.53555e-20
GO:0031981	nuclear lumen	1-2												0.0291312												0.0198623			3.07497e-18	2.65967e-17
GO:0032279	asymmetric synapse	2-4												0.000122384
GO:0033267	axon part	2-4												0.000450837
GO:0034702	ion channel complex	2-4												0.000365066
[truncated: 531 more rows]

## Sheet: cc_down
id	name	interval	1	2	3	4	5	6	7	8	10	11	12	13	14	15	16	17	18	19	20	21	22	23	24	25	26	27	28	29	30
[truncated: 602 more rows]
