# Supplementary material for: Fold-Change-Specific Enrichment Analysis (FSEA): Quantification of Transcriptional Response Magnitude for Functional Gene Groups
Source: Genes (Basel). 2020 Apr 17;11(4):434. doi: 10.3390/genes11040434 (PMC7230499; doi:10.3390/genes11040434)
Supplement: Supplementary file 1 [file genes-11-00434-s001.zip › Supplementary Files/Table S4.xlsx]

## Sheet: GSE70466_diffexp
geneID	logFC	logCPM	PValue	BH
ENSG00000227232	0.117541	4.48302	0.691665	0.769164
ENSG00000233750	1.30076	2.30187	0.00391493	0.00958391
ENSG00000268903	-2.99064	3.05859	0.0168338	0.0352694
ENSG00000269981	-2.2014	0.763697	0.00271088	0.0068573
ENSG00000279457	-0.149024	4.83746	0.558726	0.656499
ENSG00000228463	0.904801	4.11379	0.00392547	0.00960354
ENSG00000237094	-0.624433	5.51125	0.0939355	0.155977
ENSG00000250575	-1.04763	3.88791	0.00225572	0.00578981
ENSG00000230021	0.423373	2.11511	0.417761	0.526053
ENSG00000225972	-0.177042	7.09545	0.614442	0.703448
ENSG00000225630	-0.039583	9.65722	0.867059	0.908117
ENSG00000237973	-0.331805	11.4221	0.155529	0.237657
ENSG00000229344	-0.695652	5.7705	0.0270504	0.0537224
ENSG00000248527	-0.260651	9.38259	0.264986	0.366642
ENSG00000198744	-0.489348	6.84575	0.0835985	0.141158
ENSG00000228327	-0.767778	6.27864	0.0110844	0.0242411
ENSG00000230092	0.908771	-0.0532801	0.181086	0.2695
ENSG00000187634	7.37997	3.3325	2.45426e-36	6.53107e-35
ENSG00000188976	0.604258	8.00369	0.0157	0.0331981
ENSG00000187961	1.54466	5.03466	3.09087e-07	1.41506e-06
ENSG00000187583	-0.449101	4.00909	0.165868	0.250645
ENSG00000187642	-0.0128851	2.26212	0.985381	0.994163
ENSG00000188290	0.59166	2.79447	0.194718	0.285924
ENSG00000187608	1.33457	3.87603	0.000452268	0.00133441
ENSG00000188157	-2.89124	8.65345	9.39301e-22	1.34016e-20
ENSG00000217801	1.64311	2.17252	0.000493177	0.00144473
ENSG00000237330	2.82995	0.685253	2.40495e-05	8.67803e-05
ENSG00000131591	-0.0705286	4.2382	0.838611	0.886017
ENSG00000078808	0.555595	7.42075	0.00743897	0.017049
ENSG00000176022	1.96875	5.1694	2.55196e-14	2.281e-13
ENSG00000160087	0.593578	6.0267	0.00936296	0.0209055
ENSG00000162572	4.35469	2.385	4.70758e-12	3.54819e-11
ENSG00000131584	1.46397	5.86093	1.60044e-06	6.72718e-06
ENSG00000169972	-0.0763093	4.17211	0.812142	0.865392
ENSG00000127054	0.385216	7.00481	0.0658343	0.115674
ENSG00000224051	0.925962	5.5363	0.000109206	0.000356549
ENSG00000169962	2.18777	1.23659	0.000185454	0.000581385
ENSG00000107404	-0.196721	6.8567	0.422006	0.530387
ENSG00000162576	1.77327	4.30725	2.41279e-06	9.95177e-06
ENSG00000175756	0.501162	6.68831	0.083168	0.14059
ENSG00000221978	0.135788	6.97996	0.610256	0.700154
ENSG00000242485	0.942867	6.77427	0.000623414	0.00179205
ENSG00000235098	-2.7492	3.77446	1.98912e-08	1.04728e-07
ENSG00000179403	-0.120253	5.75058	0.681373	0.760389
ENSG00000215915	0.268986	3.22898	0.460494	0.567632
ENSG00000160072	0.0714669	6.54824	0.784777	0.844166
ENSG00000284740	3.68396	0.261944	4.85356e-07	2.17039e-06
ENSG00000197785	0.187699	6.61412	0.466338	0.573116
ENSG00000160075	0.677743	7.20162	0.00396879	0.0096939
ENSG00000228594	3.70576	5.616	1.20983e-43	4.04031e-42
ENSG00000197530	0.822433	4.35167	0.0108518	0.0237838
ENSG00000248333	0.43407	6.37226	0.0652746	0.11485
ENSG00000189339	2.09481	6.93197	1.60426e-19	2.03478e-18
ENSG00000269737	1.89096	1.40833	0.00688297	0.0159261
ENSG00000008128	0.699724	3.08159	0.0698354	0.121803
ENSG00000227775	3.56029	-0.464778	5.05929e-06	2.00616e-05
ENSG00000215790	1.4601	5.65802	1.01168e-09	6.09049e-09
ENSG00000008130	1.00825	6.75489	3.9155e-06	1.57689e-05
ENSG00000078369	-0.255415	9.15258	0.241639	0.340256
ENSG00000178821	5.66785	3.75943	8.86951e-34	2.16328e-32
ENSG00000142609	0.52332	1.19515	0.404379	0.512472
ENSG00000187730	1.28178	0.58983	0.0251733	0.0503831
ENSG00000067606	0.381549	4.66235	0.151918	0.233154
ENSG00000162585	0.644478	5.3821	0.00780013	0.0177882
ENSG00000157933	0.51282	6.80063	0.0205119	0.0420222
ENSG00000116151	1.63961	3.37698	5.34652e-06	2.11508e-05
ENSG00000269896	3.44691	1.96568	3.66034e-07	1.66026e-06
ENSG00000157916	0.110915	7.11788	0.604089	0.695055
ENSG00000157911	2.04858	5.53942	1.05199e-17	1.18671e-16
ENSG00000149527	-4.43755	6.44471	2.85485e-40	8.65857e-39
ENSG00000157881	0.700245	5.04868	0.00742749	0.0170253
ENSG00000157873	-3.05316	3.64216	7.68144e-14	6.64311e-13
ENSG00000157870	0.545725	5.6948	0.0229929	0.0464597
ENSG00000142606	4.92043	1.57272	1.30864e-14	1.19429e-13
ENSG00000215912	1.06982	0.729835	0.185195	0.27468
ENSG00000142611	-0.62026	0.130856	0.439754	0.547799
ENSG00000130762	0.547962	5.617	0.0173204	0.0361764
ENSG00000162591	0.443525	2.74087	0.511024	0.614661
ENSG00000158109	0.0169599	6.11407	0.941151	0.962627
ENSG00000116213	0.319715	4.69412	0.230921	0.328801
ENSG00000078900	3.28563	1.39434	1.22812e-08	6.62925e-08
ENSG00000227372	0.97471	5.1921	0.000451256	0.00133194
ENSG00000130764	0.854682	6.40161	0.000168681	0.000533706
ENSG00000116198	0.066408	5.75649	0.777332	0.83877
ENSG00000169598	1.44951	4.23455	9.46698e-07	4.09714e-06
ENSG00000198912	0.199757	5.06005	0.443487	0.551128
ENSG00000131697	0.61501	4.58854	0.047728	0.0874927
ENSG00000069424	3.35169	3.68935	4.34324e-11	2.98487e-10
ENSG00000116254	2.63481	0.42092	1.58413e-05	5.88528e-05
ENSG00000116251	-0.133184	7.83016	0.529091	0.630552
ENSG00000158286	0.00555255	4.24801	0.990574	0.998261
ENSG00000116237	-0.0778787	7.24119	0.737634	0.806878
ENSG00000158292	-6.29273	5.86172	1.61996e-59	8.42989e-58
ENSG00000097021	-1.95879	7.14866	4.27231e-19	5.28216e-18
ENSG00000069812	-4.8055	6.5468	9.5616e-55	4.38938e-53
ENSG00000187017	-0.229635	3.60678	0.642969	0.728148
ENSG00000215788	-3.98623	4.19098	4.72902e-15	4.44663e-14
ENSG00000171680	-4.48769	5.96116	9.44511e-25	1.57367e-23
ENSG00000162408	0.711686	5.773	0.00937859	0.0209293
ENSG00000173662	4.77589	-0.224607	1.43932e-08	7.70903e-08
ENSG00000204859	0.362305	4.70618	0.192381	0.283008
ENSG00000162413	-0.791919	6.88381	0.000223716	0.000693182
ENSG00000116273	-0.393441	4.54984	0.145051	0.224377
ENSG00000041988	1.01053	3.81482	0.00246887	0.00629121
ENSG00000007923	0.466422	6.63581	0.0443102	0.0820689
ENSG00000171735	0.93429	5.04649	0.000111663	0.000363636
ENSG00000049245	-1.13021	6.98492	2.82745e-07	1.30231e-06
ENSG00000049246	1.81041	3.85027	2.71355e-07	1.25289e-06
ENSG00000049249	-0.242853	1.01764	0.660664	0.74422
ENSG00000116288	0.475253	8.31811	0.0595873	0.106084
ENSG00000116285	-3.15385	7.50511	4.71611e-11	3.22799e-10
ENSG00000232848	-0.190858	-0.289666	0.947646	0.967382
ENSG00000162426	3.68167	1.5217	3.47213e-11	2.40799e-10
ENSG00000142599	-0.693244	6.01285	0.00409196	0.00997392
ENSG00000074800	-0.61231	11.6181	0.0102893	0.0227114
ENSG00000131686	0.810741	-0.0132875	0.160738	0.244364
ENSG00000142583	-0.293404	2.04216	0.527658	0.62919
ENSG00000180758	0.248753	5.09071	0.364366	0.471958
ENSG00000049239	0.54798	5.93713	0.0464092	0.0854152
ENSG00000171621	-1.74781	4.45485	1.01266e-06	4.36769e-06
ENSG00000171612	3.30145	6.26449	5.31628e-44	1.80718e-42
ENSG00000231181	3.0954	0.36576	4.92929e-06	1.95665e-05
ENSG00000188807	0.561899	5.32731	0.0806881	0.137281
ENSG00000171608	0.583809	6.03485	0.0067029	0.0155592
ENSG00000171603	-1.5785	8.99132	5.92428e-12	4.43009e-11
ENSG00000178585	-1.32664	5.99522	1.53521e-09	9.07785e-09
ENSG00000162441	0.504358	5.8085	0.0295359	0.0580441
ENSG00000173614	0.360156	4.6166	0.217353	0.313198
ENSG00000130939	0.262354	6.52614	0.227527	0.32484
ENSG00000054523	0.9409	7.16585	7.29936e-05	0.000245005
ENSG00000142657	0.104381	8.04998	0.646347	0.730965
ENSG00000175279	0.452826	1.7342	0.314221	0.419952
ENSG00000160049	-0.344653	6.60265	0.140736	0.219026
ENSG00000142655	-0.44552	4.69844	0.0918125	0.15294
ENSG00000130940	2.05473	4.8287	7.71756e-09	4.2612e-08
ENSG00000120948	-0.104255	7.22966	0.684562	0.763163
ENSG00000009724	1.29777	1.86828	0.00774894	0.0176848
ENSG00000116649	0.562541	7.62231	0.0306959	0.0600007
ENSG00000171824	-0.0123212	6.69824	0.955554	0.97258
ENSG00000198793	0.0319135	7.01629	0.884634	0.921254
ENSG00000120942	0.662146	5.40696	0.00727857	0.0167218
ENSG00000204624	-5.61587	2.44381	1.13352e-15	1.11698e-14
ENSG00000116661	-2.48052	4.17264	8.63889e-12	6.3568e-11
ENSG00000132879	-0.383906	4.90463	0.124328	0.197508
ENSG00000116663	-1.2429	3.19895	0.00262593	0.00665462
ENSG00000116670	0.146452	5.26222	0.53732	0.637808
ENSG00000162490	0.207985	0.965929	0.699223	0.776134
ENSG00000177674	0.45606	6.86194	0.0407199	0.076294
ENSG00000177000	0.919603	5.12638	0.00176703	0.0046325
ENSG00000011021	-0.482627	5.07644	0.101475	0.166604
ENSG00000116685	0.263958	6.30516	0.275056	0.37796
ENSG00000083444	-0.128454	7.70138	0.551308	0.650348
ENSG00000116688	-0.104506	8.31203	0.639575	0.725466
ENSG00000116691	0.665433	4.82868	0.00924527	0.0206743
ENSG00000048707	-0.201929	6.61204	0.481187	0.587139
ENSG00000162496	-2.2575	4.55616	4.26342e-13	3.48481e-12
ENSG00000157330	0.478535	-0.213418	0.454072	0.561402
ENSG00000162493	-9.3197	5.28022	4.35286e-45	1.53461e-43
ENSG00000116731	-0.0753924	5.59831	0.762203	0.82679
ENSG00000189337	-0.877118	4.27209	0.00413472	0.0100679
ENSG00000171729	-2.83979	4.04058	5.32696e-18	6.16475e-17
ENSG00000142621	1.45285	0.210417	0.0152552	0.0323749
ENSG00000142634	-2.97429	6.61752	8.95938e-33	2.09443e-31
ENSG00000162438	-0.0810841	-0.187984	0.942705	0.963828
ENSG00000132906	0.309826	3.62892	0.392227	0.500116
ENSG00000116138	0.0786578	5.09129	0.745765	0.813314
ENSG00000116771	-2.30037	2.41732	6.39689e-06	2.51294e-05
ENSG00000235084	-2.07467	0.314714	0.130633	0.206144
ENSG00000197312	0.556171	6.4789	0.00939266	0.0209453
ENSG00000116786	-1.0416	6.23855	1.27031e-06	5.41137e-06
ENSG00000162461	0.799048	0.903261	0.111865	0.180752
ENSG00000162458	-6.34899	7.21927	2.70991e-84	2.80116e-82
ENSG00000224321	-0.921785	1.36008	0.070471	0.122616
ENSG00000233954	0.99232	5.39432	0.000112814	0.000367067
ENSG00000065526	-0.658136	6.87812	0.00992727	0.0219955
ENSG00000116809	-0.212725	4.54761	0.469015	0.575847
ENSG00000183888	0.243036	0.696973	0.684234	0.762966
ENSG00000185519	-1.41335	-0.117496	0.0313114	0.0610439
ENSG00000142627	-5.55747	7.56988	3.69876e-71	2.55467e-69
ENSG00000142632	0.438915	4.27001	0.201908	0.294462
ENSG00000237276	0.471655	0.198757	0.413079	0.521194
ENSG00000132881	0.154092	1.90587	0.760871	0.825581
ENSG00000233929	-0.745033	-0.380109	0.480006	0.586207
ENSG00000037637	0.287407	5.11138	0.237646	0.336004
ENSG00000055070	-0.199207	7.22605	0.371179	0.479231
ENSG00000157191	-1.93148	5.75842	3.42076e-16	3.50731e-15
ENSG00000080947	0.24346	2.08284	0.584735	0.678401
ENSG00000219481	0.483577	6.66035	0.0716665	0.124255
ENSG00000215908	-0.171429	3.92382	0.59453	0.686726
ENSG00000186301	0.486748	0.171098	0.606903	0.697254
ENSG00000236698	-0.510598	3.12987	0.699589	0.776441
ENSG00000268869	1.70313	0.413679	0.00583918	0.0137582
ENSG00000058453	-0.253724	4.52637	0.384197	0.492191
ENSG00000186715	0.0558071	-0.173963	1	1
ENSG00000117122	-10.6751	4.95409	3.50867e-85	3.70238e-83
ENSG00000159363	-1.06716	6.54631	8.01715e-07	3.50059e-06
ENSG00000117118	0.272678	6.84464	0.21775	0.313681
ENSG00000117115	-0.617916	2.02833	0.233502	0.331533
ENSG00000142623	-5.65199	2.70137	5.88756e-18	6.78767e-17
ENSG00000142619	-11.5433	5.81991	6.96416e-78	5.84643e-76
ENSG00000179051	-0.383202	8.07072	0.0776664	0.132918
ENSG00000074964	-0.220812	3.80218	0.487045	0.592241
ENSG00000117148	6.94023	-0.556383	1.93183e-08	1.0196e-07
ENSG00000117154	9.0387	1.32984	1.79018e-15	1.72886e-14
ENSG00000159423	-0.227499	5.69794	0.457897	0.565074
ENSG00000169991	-3.29735	6.04133	2.62901e-37	7.21081e-36
ENSG00000127481	-0.550605	7.87197	0.0446571	0.0826208
ENSG00000127463	-0.963738	7.0362	7.2841e-06	2.84091e-05
ENSG00000053372	-1.09765	6.38864	0.000323888	0.000979593
ENSG00000286064	4.57728	1.78349	1.63328e-13	1.36812e-12
ENSG00000211454	2.41578	1.73043	6.4596e-07	2.85164e-06
ENSG00000162482	0.981398	-0.453732	0.111334	0.180073
ENSG00000053371	-0.36843	5.37939	0.121474	0.193602
ENSG00000040487	-0.655166	3.89064	0.0421919	0.0787502
ENSG00000077549	-0.87848	7.85322	0.000116946	0.000379213
ENSG00000173436	-0.899883	3.85924	0.00598926	0.0140768
ENSG00000158747	-5.31	5.91323	1.30398e-20	1.75035e-19
ENSG00000162542	1.56578	4.72962	2.43704e-09	1.41664e-08
ENSG00000169914	0.139085	4.24242	0.674189	0.754478
ENSG00000188257	5.83625	0.715082	3.00719e-12	2.30546e-11
ENSG00000127472	4.15164	-0.00412431	8.5416e-08	4.16126e-07
ENSG00000162545	-3.97245	6.3479	1.86399e-29	3.82231e-28
ENSG00000090432	-1.03634	5.43391	3.45486e-05	0.000122028
ENSG00000158825	-11.1059	5.38083	3.71409e-83	3.71286e-81
ENSG00000158828	-1.36141	3.85098	7.35147e-05	0.000246645
ENSG00000244038	-1.19981	8.00649	1.02114e-08	5.56937e-08
ENSG00000189410	-8.59976	5.67017	9.56191e-65	5.60978e-63
ENSG00000127483	-0.535907	7.48308	0.0299988	0.0588268
ENSG00000075151	-0.457056	6.98399	0.0594715	0.10589
ENSG00000117298	-2.52655	6.56226	5.21361e-21	7.15636e-20
ENSG00000142794	-1.25955	4.13848	2.93634e-05	0.000104589
ENSG00000076864	4.21317	3.93783	2.40088e-29	4.91002e-28
ENSG00000090686	-0.606903	6.03129	0.00515764	0.012305
ENSG00000142798	-4.83147	7.80639	6.44613e-26	1.12327e-24
ENSG00000070831	-0.991253	8.28029	1.06813e-05	4.06263e-05
ENSG00000162552	-0.0124769	0.327116	1	1
ENSG00000184677	0.407809	5.59521	0.074133	0.127846
ENSG00000133216	-1.40206	3.46449	0.00306618	0.00768188
ENSG00000004487	-0.286384	7.29188	0.198273	0.290303
ENSG00000169641	-2.98828	7.04303	7.43326e-31	1.60666e-29
ENSG00000179546	-0.142962	-0.316602	0.887393	0.923382
ENSG00000125944	-0.227656	8.02672	0.349086	0.455584
ENSG00000125945	-1.44464	4.33011	1.16636e-05	4.40538e-05
ENSG00000204219	1.17986	2.08625	0.00800932	0.0181997
ENSG00000088280	0.420095	3.44858	0.248008	0.347614
ENSG00000007968	3.0676	4.31948	5.08858e-09	2.8648e-08
ENSG00000117318	1.58653	5.62002	4.77115e-05	0.000164618
ENSG00000142676	-0.285933	9.80038	0.190525	0.280799
ENSG00000011007	-0.538415	6.74607	0.0317158	0.061682
ENSG00000057757	0.27173	5.69592	0.39372	0.501306
ENSG00000011009	-1.03198	6.72573	0.000106587	0.000348824
ENSG00000117308	-0.127224	6.35997	0.547954	0.647415
ENSG00000117305	-0.528703	5.00589	0.0642253	0.113227
ENSG00000179163	-0.945541	4.62447	0.000971534	0.0026836
ENSG00000188822	0.991752	0.536471	0.239823	0.338451
ENSG00000189266	-0.047725	6.92516	0.823684	0.874075
ENSG00000188529	-0.145053	7.06532	0.511655	0.615177
ENSG00000142661	-0.84548	1.06352	0.119955	0.191526
ENSG00000142677	-2.4602	1.86734	5.13066e-05	0.000176102
ENSG00000185436	-10.9939	3.28966	2.30022e-37	6.34336e-36
ENSG00000158055	-4.26236	2.65939	2.56039e-17	2.83152e-16
ENSG00000001460	-1.26173	4.43061	1.87654e-05	6.89077e-05
ENSG00000001461	-1.02613	6.12278	1.00141e-05	3.82705e-05
ENSG00000117602	-0.788181	5.11287	0.00395562	0.00966795
ENSG00000184454	0.439497	0.217106	0.417985	0.526291
ENSG00000133226	-0.327248	7.12781	0.165459	0.250204
ENSG00000169504	-1.30915	7.61855	3.17914e-05	0.000112735
ENSG00000117614	-0.690713	4.93547	0.00603904	0.0141807
ENSG00000117616	-0.372522	5.18124	0.36185	0.46934
ENSG00000187010	-0.600212	0.335896	0.317981	0.423946
ENSG00000183726	-1.42412	6.2767	7.36371e-10	4.48823e-09
ENSG00000204178	-0.532311	4.85394	0.0360209	0.0687437
ENSG00000157978	-0.470184	5.60561	0.0436353	0.0810461
ENSG00000117643	1.88055	1.39225	0.000239979	0.00073935
ENSG00000162430	-0.657762	7.00849	0.00198285	0.00515122
ENSG00000117640	0.578739	4.93142	0.0309357	0.0604278
ENSG00000127423	-0.304072	3.56458	0.422473	0.530798
ENSG00000182749	-4.83974	4.77513	5.03994e-51	2.09813e-49
ENSG00000117632	-0.181005	7.92904	0.458588	0.565834
ENSG00000158006	-0.539688	4.48894	0.0486363	0.0889646
ENSG00000158008	3.50734	-0.511658	1.32165e-05	4.95619e-05
ENSG00000175087	0.840745	3.30985	0.0180717	0.0375906
ENSG00000197245	1.25115	2.3953	0.158169	0.24106
ENSG00000142675	-1.01167	4.80423	6.58748e-05	0.000222487
ENSG00000130695	0.177307	5.17465	0.475892	0.582454
ENSG00000142669	-3.17409	7.77022	1.08493e-33	2.62926e-32
ENSG00000158062	0.37351	4.09827	0.25565	0.35655
ENSG00000176092	-2.86731	3.85163	5.65805e-16	5.69742e-15
ENSG00000131914	0.431089	-0.434156	0.635296	0.72169
ENSG00000117682	-0.856885	5.57056	0.000250408	0.000769297
ENSG00000198830	-0.774823	8.46493	0.00142006	0.0037949
ENSG00000117676	-1.11036	7.17585	5.25099e-07	2.33847e-06
ENSG00000117713	0.205119	7.22967	0.364119	0.471719
ENSG00000060642	0.891824	4.71579	0.000760785	0.00215072
ENSG00000204160	-0.592476	4.95006	0.0168258	0.0352596
ENSG00000175793	-10.7147	9.83227	1.12028e-154	1.00133e-151
ENSG00000142751	-0.0577613	5.42403	0.825682	0.875601
ENSG00000198746	0.142825	3.82403	0.679062	0.758423
ENSG00000090273	0.195845	7.70877	0.456718	0.563847
ENSG00000175707	-0.163697	4.86785	0.5173	0.620295
ENSG00000253368	-2.57115	5.54295	7.92661e-22	1.13734e-20
ENSG00000158246	-4.45173	1.1678	3.26237e-11	2.26873e-10
ENSG00000090020	-0.685145	7.01765	0.0026447	0.00669994
ENSG00000225159	-1.25535	4.39046	0.157897	0.240743
ENSG00000142784	0.398201	5.80008	0.0958365	0.158683
ENSG00000186501	0.339831	5.7481	0.148564	0.228972
ENSG00000241547	-1.39397	0.289627	0.0394108	0.0742434
ENSG00000142765	-0.147328	5.61329	0.647147	0.731761
ENSG00000142733	-0.328954	5.54249	0.220338	0.316742
ENSG00000174950	-0.285815	1.14978	0.575795	0.670592
ENSG00000181773	-2.93171	0.915104	8.08109e-06	3.13086e-05
ENSG00000158195	-0.406907	7.77971	0.11033	0.17867
ENSG00000126705	-0.60556	4.93209	0.0213965	0.0435993
ENSG00000126709	-0.931037	2.80113	0.173361	0.260145
ENSG00000009780	0.388496	3.74867	0.24701	0.346477
ENSG00000117758	0.315825	5.65455	0.171486	0.257763
ENSG00000117751	0.303738	6.2713	0.199158	0.291318
ENSG00000130775	-4.48281	1.84374	4.71544e-13	3.846e-12
ENSG00000117748	0.591803	5.8678	0.0594363	0.10584
ENSG00000130768	2.35421	3.91061	3.43364e-12	2.61919e-11
ENSG00000158156	0.474179	3.41299	0.203169	0.295989
ENSG00000158161	0.125699	5.48051	0.621682	0.70946
ENSG00000228589	-0.684704	4.46081	0.476753	0.583274
ENSG00000169403	-5.9007	4.9922	8.00656e-59	4.05532e-57
ENSG00000126698	0.221372	6.99094	0.325861	0.432011
ENSG00000130770	1.07703	7.22034	4.80554e-07	2.15041e-06
ENSG00000130766	-1.05824	5.97279	0.0396484	0.0745524
ENSG00000130772	0.19932	4.70066	0.516341	0.619536
ENSG00000204138	0.185974	6.02678	0.392911	0.50062
ENSG00000180198	0.437252	7.45647	0.139895	0.218021
ENSG00000180098	0.284804	4.66343	0.303175	0.408327
ENSG00000120656	0.133775	5.16585	0.587642	0.680501
ENSG00000188060	-0.353951	0.203556	0.585073	0.678536
ENSG00000162419	0.440056	5.0928	0.094712	0.157078
ENSG00000198492	0.359663	7.11504	0.112353	0.181354
ENSG00000116329	0.991203	0.956819	0.0663821	0.116435
ENSG00000159023	1.66654	6.35222	3.48326e-12	2.65562e-11
ENSG00000116350	-0.187858	7.00319	0.37681	0.484976
ENSG00000116353	0.0734291	5.0998	0.765482	0.829222
ENSG00000060656	-0.49523	5.76463	0.0336849	0.0649052
ENSG00000162511	-5.29092	0.625077	1.9857e-09	1.16317e-08
ENSG00000162512	1.14589	6.16663	9.83522e-06	3.76723e-05
ENSG00000134644	0.126322	7.16191	0.566436	0.663046
ENSG00000060688	0.414285	6.22917	0.0761845	0.130977
ENSG00000229447	3.01408	0.0815263	1.75167e-05	6.46191e-05
ENSG00000121766	-0.122629	5.42581	0.612877	0.702154
ENSG00000121769	0.458168	1.00039	0.483821	0.589406
ENSG00000168528	-2.14176	8.74354	1.0206e-20	1.37681e-19
ENSG00000142910	-8.51095	8.47962	6.69688e-121	2.07672e-118
ENSG00000162517	-0.309391	6.52896	0.168349	0.253776
ENSG00000084636	-5.80329	6.80228	3.12892e-72	2.23211e-70
ENSG00000121753	-0.0554585	1.22189	0.953919	0.971437
ENSG00000134668	-5.6882	3.35051	1.43087e-24	2.35303e-23
ENSG00000184007	-0.387805	7.60939	0.071995	0.124697
ENSG00000121774	-0.31569	7.84913	0.159935	0.243265
ENSG00000121775	-0.141649	4.13708	0.636504	0.722751
ENSG00000025800	-0.450769	6.84881	0.0385207	0.0727469
ENSG00000084652	0.58026	7.45302	0.00815726	0.0184972
ENSG00000160050	0.746142	2.79073	0.0582962	0.104091
ENSG00000160051	0.84646	2.82037	0.0341072	0.0656273
ENSG00000160055	-0.506871	3.5564	0.162926	0.247245
ENSG00000084623	0.211034	8.67814	0.391804	0.499661
ENSG00000220785	0.0989939	0.394633	0.856268	0.899749
ENSG00000182866	0.632372	0.477522	0.310486	0.416219
ENSG00000116478	0.47459	7.72368	0.0326984	0.0632449
ENSG00000175130	2.83148	8.19331	7.06827e-27	1.2987e-25
ENSG00000225828	2.94742	2.07645	2.33231e-08	1.21618e-07
ENSG00000160058	0.334637	6.35564	0.108651	0.176516
ENSG00000273274	0.742157	1.90607	0.109835	0.177966
ENSG00000160062	0.193957	3.29733	0.599204	0.690632
ENSG00000176261	0.470068	4.96735	0.0776523	0.132918
ENSG00000162521	1.17445	7.74304	5.02128e-07	2.24407e-06
ENSG00000162520	-6.27189	1.50681	9.72115e-16	9.59798e-15
ENSG00000162522	0.714716	8.16091	0.000774867	0.00218768
ENSG00000134684	-0.00369861	8.08954	0.98772	0.995978
ENSG00000116497	0.774047	5.33825	0.00116966	0.00317829
ENSG00000121900	0.578591	6.31936	0.0114892	0.0250516
ENSG00000116514	-1.69401	5.16395	4.36599e-08	2.2033e-07
ENSG00000004455	0.102912	8.01062	0.648797	0.733408
ENSG00000142920	-1.24588	2.46527	0.0148783	0.0316543
ENSG00000116525	-0.081003	3.87612	0.819524	0.870832
ENSG00000160094	1.18189	4.61139	2.53241e-05	9.10957e-05
ENSG00000134686	-1.03197	6.96219	1.44312e-06	6.11283e-06
ENSG00000121903	0.453952	2.92637	0.25628	0.357193
ENSG00000121904	-2.11781	0.28499	0.00190981	0.00497933
ENSG00000163866	0.0229888	5.71123	0.922705	0.949063
ENSG00000189280	-13.1304	5.39606	3.95836e-101	6.30943e-99
ENSG00000189433	-3.95176	3.62448	6.12171e-16	6.14801e-15
ENSG00000188910	-10.9367	6.53763	1.81769e-131	7.08199e-129
ENSG00000284773	0.706504	-0.173043	0.257657	0.358591
ENSG00000163867	0.538582	4.37062	0.0612875	0.108691
ENSG00000197056	0.142937	5.04094	0.590933	0.683402
ENSG00000116560	-0.0973094	8.84162	0.661228	0.74469
ENSG00000146463	0.317597	6.3786	0.135798	0.212771
ENSG00000142687	1.00631	6.62378	7.60464e-05	0.000254633
ENSG00000020129	0.858891	5.95092	0.000151457	0.000483182
ENSG00000116819	2.22933	0.848853	7.15438e-05	0.000240351
ENSG00000126067	-0.383486	7.69301	0.103895	0.169915
ENSG00000142686	0.931208	4.76963	0.000796763	0.002242
ENSG00000092853	0.170465	5.49615	0.663718	0.746492
ENSG00000134698	0.621624	4.70206	0.050892	0.0925669
ENSG00000092847	1.03495	6.33327	6.6327e-06	2.59953e-05
ENSG00000126070	0.514184	5.26268	0.0514911	0.0935558
ENSG00000116863	-0.311771	5.57852	0.219392	0.315598
ENSG00000171812	-6.79247	2.49656	6.43568e-16	6.4548e-15
ENSG00000054116	-0.195348	6.55058	0.364119	0.471719
ENSG00000116871	-1.67481	7.89303	1.08e-12	8.52941e-12
ENSG00000054118	0.466054	8.1026	0.0381664	0.0721946
ENSG00000214193	-0.996478	4.32557	0.0160483	0.0338217
ENSG00000142694	-0.906984	1.66261	0.0846083	0.142641
ENSG00000196182	1.45887	5.84133	2.18339e-09	1.27406e-08
ENSG00000181817	0.875282	5.16426	0.0013119	0.00352695
ENSG00000116885	1.32568	3.16058	0.000455465	0.0013428
ENSG00000116898	0.2618	6.94323	0.257404	0.358432
ENSG00000119535	0.470768	-0.0935695	0.429684	0.537813
ENSG00000163874	-0.94644	5.54164	0.00747943	0.017134
ENSG00000163875	1.58509	6.48595	1.29375e-09	7.71832e-09
ENSG00000163877	0.208851	4.71851	0.427639	0.535871
ENSG00000237749	-1.12995	3.04416	0.17955	0.267557
ENSG00000163879	-2.70096	1.52163	1.27297e-05	4.78899e-05
ENSG00000134697	0.797508	7.07915	0.000611502	0.00176281
ENSG00000116922	0.98991	5.29613	0.000165319	0.000524103
ENSG00000134690	0.372846	6.15554	0.195467	0.286698
ENSG00000183317	6.41912	2.83049	4.15269e-26	7.30325e-25
ENSG00000185090	3.78643	3.03651	9.43523e-12	6.91932e-11
ENSG00000196449	0.191401	5.10032	0.430432	0.538527
ENSG00000197982	-0.195312	4.95471	0.507893	0.611815
ENSG00000188786	0.141257	5.55526	0.558931	0.656638
ENSG00000204084	1.18863	3.88621	0.000323266	0.000977908
ENSG00000183431	0.128987	7.3217	0.623039	0.710678
ENSG00000183386	-4.45965	4.31617	3.70475e-33	8.82346e-32
ENSG00000183520	0.299364	6.10447	0.247537	0.347081
ENSG00000215895	-3.8057	1.37644	1.94442e-05	7.12455e-05
ENSG00000116954	-0.53252	4.50256	0.0711508	0.123516
ENSG00000214114	-0.0736321	5.07476	0.78348	0.843169
ENSG00000158315	-1.79519	2.75981	0.000302986	0.000920589
ENSG00000174574	0.130677	6.88895	0.560095	0.657599
ENSG00000168653	0.842205	7.53871	0.00216085	0.0055693
ENSG00000127603	-2.04504	7.98108	8.73627e-12	6.42534e-11
ENSG00000183682	0.998471	2.44627	0.0271478	0.0538667
ENSG00000237624	-1.14089	0.548459	0.172148	0.258605
ENSG00000243970	0.859443	3.08228	0.0476021	0.0872934
ENSG00000090621	-0.665292	7.92343	0.00175729	0.00460857
ENSG00000116983	4.69671	-0.289501	5.2928e-08	2.6464e-07
ENSG00000084072	-0.0052832	6.01939	0.983052	0.992853
ENSG00000116985	3.94632	2.11921	6.09916e-13	4.92437e-12
ENSG00000198754	-0.680591	0.809582	0.266273	0.368154
ENSG00000043514	0.740596	5.28035	0.0020566	0.00532187
ENSG00000116990	0.742649	2.76946	0.0570888	0.102283
ENSG00000168389	-2.28696	5.15749	2.86204e-15	2.71974e-14
ENSG00000228477	-1.16112	2.37211	0.020557	0.0420918
ENSG00000131236	-2.12913	8.39922	2.71579e-21	3.78591e-20
ENSG00000131238	0.286262	7.07734	0.223133	0.319889
ENSG00000117000	-0.0991576	5.05432	0.700821	0.777355
ENSG00000084073	-0.234479	6.76166	0.307982	0.413447
ENSG00000049089	2.12997	0.900973	9.36527e-05	0.000309225
ENSG00000084070	0.916582	6.01786	3.24094e-05	0.000114777
ENSG00000187801	1.0895	3.15766	0.0178089	0.0370693
ENSG00000187815	-4.37917	1.44379	2.07824e-11	1.47289e-10
ENSG00000164002	-0.488289	2.41197	0.267699	0.369688
ENSG00000117010	0.690415	1.89898	0.135168	0.212133
ENSG00000117016	0.84459	2.0921	0.0735073	0.126932
ENSG00000066136	0.688037	5.86587	0.00224032	0.00575513
ENSG00000117013	6.9436	2.25594	7.98037e-23	1.19235e-21
ENSG00000179862	-4.65939	4.95884	7.44807e-42	2.37759e-40
ENSG00000171793	-0.47727	7.15449	0.0407762	0.0763612
ENSG00000171790	0.427326	1.70013	0.366158	0.473875
ENSG00000010803	1.07355	6.03832	1.70842e-06	7.16914e-06
ENSG00000204060	4.23963	0.371181	1.15553e-08	6.25289e-08
ENSG00000127129	5.26381	0.634162	2.59404e-10	1.65755e-09
ENSG00000127124	0.531568	3.15759	0.148132	0.228376
ENSG00000230638	-2.37278	-0.134441	0.00111629	0.00305017
ENSG00000198815	0.355533	6.34014	0.0983813	0.162331
ENSG00000177181	6.72074	4.09993	3.9998e-39	1.17557e-37
ENSG00000066185	3.24774	0.610007	7.4313e-08	3.64489e-07
ENSG00000127125	0.849136	5.6344	0.000312295	0.000946603
ENSG00000186409	1.32903	2.50411	0.00218292	0.00562195
ENSG00000171960	0.22179	4.88337	0.42828	0.536498
ENSG00000065978	-0.217507	10.1403	0.322676	0.428815
ENSG00000117385	-0.0587095	5.38678	0.824409	0.874478
ENSG00000164008	0.820867	2.22468	0.0826966	0.139946
ENSG00000274386	0.696775	0.474303	0.195753	0.287
ENSG00000177868	-0.193345	2.69423	0.65008	0.734695
ENSG00000164010	-0.384447	3.52886	0.380042	0.488309
ENSG00000164011	0.758345	3.41763	0.0270547	0.0537241
ENSG00000117394	-2.62333	8.0738	2.20791e-28	4.32335e-27
ENSG00000117395	-1.71486	6.92524	3.81056e-12	2.88929e-11
ENSG00000243710	-1.08994	0.792495	0.0465071	0.0855539
ENSG00000179178	4.19103	4.9192	1.15311e-32	2.67096e-31
ENSG00000253313	1.78531	3.6844	3.85382e-06	1.55411e-05
ENSG00000117399	-0.544936	7.8187	0.0806871	0.137281
ENSG00000066322	-0.0189317	7.50983	0.935333	0.958494
ENSG00000159479	0.155265	5.52128	0.527296	0.628808
ENSG00000198198	0.173664	5.98422	0.577023	0.671713
ENSG00000142949	0.298366	9.18282	0.187401	0.27727
ENSG00000066135	0.36044	5.08707	0.172296	0.258801
ENSG00000126091	0.377762	3.04416	0.327172	0.43316
ENSG00000117407	-4.2408	4.90003	1.70871e-18	2.02843e-17
ENSG00000117408	0.166995	6.27513	0.505713	0.609865
ENSG00000132768	0.41133	5.62951	0.127498	0.201869
ENSG00000117410	0.778921	7.07981	0.00116085	0.00315944
ENSG00000117411	-0.342059	6.62261	0.11173	0.180554
ENSG00000159214	0.0465749	3.89435	0.889389	0.925001
ENSG00000196517	0.176689	5.1682	0.77063	0.833076
ENSG00000178028	0.511202	5.44833	0.0319769	0.0620944
ENSG00000117419	0.545527	6.25842	0.0160072	0.033763
ENSG00000187147	0.459532	5.9194	0.0347835	0.0666837
ENSG00000126106	0.453949	3.16022	0.25288	0.353269
ENSG00000142945	0.414134	6.26303	0.149694	0.230331
ENSG00000142937	0.370953	10.2036	0.0892013	0.14934
ENSG00000142959	0.534345	0.0583167	0.362967	0.470628
ENSG00000173846	-2.63699	4.8859	1.5794e-19	2.00492e-18
ENSG00000222009	-2.157	3.02001	7.55879e-05	0.000253265
ENSG00000117425	4.94678	1.58845	2.31494e-15	2.21229e-14
ENSG00000070785	-0.0778412	5.20736	0.775037	0.836709
ENSG00000268949	0.993728	0.666843	0.0716623	0.124255
ENSG00000126107	0.570742	6.06307	0.00884256	0.0198732
ENSG00000126088	-0.632406	6.64489	0.00695521	0.016081
ENSG00000162415	2.8559	1.98184	1.77331e-07	8.35256e-07
ENSG00000132781	1.15055	5.08909	1.73035e-05	6.39569e-05
ENSG00000132773	0.652457	4.68471	0.0471507	0.0866015
ENSG00000070759	2.37697	3.35119	1.97328e-08	1.04003e-07
ENSG00000280670	0.781522	2.13354	0.0925005	0.153897
ENSG00000132763	1.957	5.59317	7.09048e-12	5.25304e-11
ENSG00000117450	0.232163	8.71153	0.328029	0.433917
ENSG00000117448	1.45343	7.38703	1.38302e-10	9.07775e-10
ENSG00000132780	0.339867	7.62902	0.245184	0.344545
ENSG00000159588	0.566976	0.872723	0.318055	0.423946
ENSG00000159592	0.148666	6.92654	0.539942	0.640053
ENSG00000159596	0.216587	5.89118	0.317655	0.423698
ENSG00000197429	0.755715	4.33529	0.00883466	0.0198584
ENSG00000086015	-0.527908	5.75265	0.026085	0.0519546
ENSG00000117461	3.00119	6.02195	1.63648e-32	3.78482e-31
ENSG00000117472	-3.35155	7.42298	3.4895e-46	1.27766e-44
ENSG00000085998	0.306801	7.20972	0.172971	0.259611
ENSG00000171357	-3.32937	1.28181	5.64215e-06	2.22739e-05
ENSG00000085999	0.869449	4.63195	0.016085	0.0338851
ENSG00000132128	0.0533599	7.1093	0.800276	0.856292
ENSG00000173660	1.07127	8.16844	9.6684e-07	4.17837e-06
ENSG00000117481	0.637283	5.66588	0.00574002	0.0135455
ENSG00000117480	2.93051	5.91085	4.24374e-30	8.94364e-29
ENSG00000232022	5.19418	0.130284	1.90118e-10	1.23139e-09
ENSG00000197587	8.82197	1.13346	2.03923e-15	1.95496e-14
ENSG00000079277	-0.174371	5.51649	0.488935	0.594017
ENSG00000142961	-1.66433	4.23696	4.33183e-06	1.73444e-05
ENSG00000123472	1.70953	6.72572	1.22498e-12	9.62438e-12
ENSG00000159658	-0.432413	7.06159	0.0437197	0.0811632
ENSG00000142973	-0.602461	0.129984	0.420073	0.528439
ENSG00000186377	-2.4137	0.985499	0.000682446	0.00194409
ENSG00000186160	3.74232	-0.625456	7.50984e-06	2.92146e-05
ENSG00000162366	-1.9593	2.52743	0.000268325	0.000819702
ENSG00000123473	0.477602	5.49474	0.102203	0.167581
ENSG00000162368	0.16537	7.53601	0.423551	0.531845
ENSG00000186564	-0.045477	-0.31789	1	1
ENSG00000269113	0.404458	-0.0820895	0.514708	0.618015
ENSG00000242267	1.10609	1.00752	0.374221	0.482502
ENSG00000132122	-0.13397	2.62923	0.767049	0.830683
ENSG00000235105	0.12556	1.33908	0.942347	0.963531
ENSG00000185104	-0.0543889	6.14223	0.806644	0.860989
ENSG00000123080	2.81458	4.17655	2.71769e-09	1.57195e-08
ENSG00000123091	0.737208	6.90884	0.00116346	0.00316427
ENSG00000233406	-0.784824	3.55641	0.0629608	0.111321
ENSG00000085831	4.31116	4.44085	9.20522e-24	1.44348e-22
ENSG00000085832	0.308411	6.2635	0.187366	0.277244
ENSG00000227742	3.54115	0.00309193	8.96324e-07	3.8891e-06
ENSG00000117859	-1.96423	6.27122	2.87281e-17	3.1701e-16
ENSG00000078618	-0.132305	7.80029	0.525805	0.627707
ENSG00000169213	2.45977	6.72186	1.41922e-17	1.59387e-16
ENSG00000117862	-0.0749015	3.62906	0.848702	0.893757
ENSG00000198841	0.189424	2.80188	0.670593	0.75203
ENSG00000134717	0.796845	6.59722	0.00032896	0.000993945
ENSG00000157077	-0.492303	5.65959	0.0974748	0.161027
ENSG00000154222	0.0125402	5.74232	0.957343	0.973814
ENSG00000224680	0.388845	0.352963	0.524346	0.626568
ENSG00000085840	0.409426	4.86325	0.387481	0.495687
ENSG00000134748	1.21682	6.3141	1.91199e-06	7.99029e-06
ENSG00000134744	0.353264	5.56308	0.184531	0.273956
ENSG00000116157	-8.45383	0.891046	1.07762e-13	9.17339e-13
ENSG00000182183	0.117556	0.968285	0.867814	0.90847
ENSG00000162377	0.64074	6.01336	0.00702967	0.016226
ENSG00000162378	0.777349	5.51764	0.00193877	0.00504704
ENSG00000203995	-0.0211135	0.993792	1	1
ENSG00000121310	1.32477	6.30753	5.28412e-08	2.64293e-07
ENSG00000230953	0.629895	0.0578368	0.283044	0.386768
ENSG00000116171	0.413288	6.98209	0.065938	0.115763
ENSG00000157184	0.927028	4.89743	0.000389564	0.00116455
ENSG00000162384	0.237779	5.05996	0.322018	0.428301
ENSG00000162385	0.135908	5.19855	0.631386	0.718484
ENSG00000157193	-1.19473	6.07368	2.29408e-07	1.06764e-06
ENSG00000058804	0.238642	6.75282	0.373016	0.481275
ENSG00000058799	0.343461	5.16512	0.155354	0.237485
ENSG00000211452	6.08306	1.77223	1.28065e-18	1.53225e-17
ENSG00000081870	0.566359	5.20999	0.025942	0.0517172
ENSG00000116212	-1.07267	5.63834	3.20642e-06	1.30272e-05
ENSG00000219102	-1.62891	0.462594	0.0315609	0.0614437
ENSG00000203985	1.66707	0.782845	0.00461593	0.0111243
ENSG00000116209	0.314695	6.94035	0.149104	0.229643
ENSG00000116205	0.437792	4.46387	0.117029	0.187579
ENSG00000215883	2.44377	4.47059	4.01344e-14	3.5251e-13
ENSG00000116221	1.18392	7.39127	7.47681e-07	3.27784e-06
ENSG00000157216	1.27212	5.95312	9.76477e-09	5.33342e-08
ENSG00000162390	-0.104647	4.31842	0.744315	0.812432
ENSG00000184313	-0.59171	0.508653	0.293969	0.398689
ENSG00000243725	0.321214	2.22327	0.485988	0.591287
ENSG00000162396	0.848046	3.64293	0.0141549	0.0303149
ENSG00000006555	-4.33651	2.70654	4.22333e-16	4.31564e-15
ENSG00000116133	0.224612	10.1163	0.381555	0.489632
ENSG00000169174	-7.82695	7.05469	1.41826e-123	5.01174e-121
ENSG00000162402	-0.446894	6.77284	0.0596897	0.106229
ENSG00000162407	1.38262	2.95731	0.00121626	0.00329079
ENSG00000162409	0.482327	3.11864	0.252397	0.352724
ENSG00000187889	3.18476	1.02729	7.01119e-08	3.45332e-07
ENSG00000162600	1.66958	5.09933	7.56519e-11	5.09318e-10
ENSG00000184292	-6.4727	7.51783	2.96235e-88	3.33429e-86
ENSG00000185839	-11.0716	3.36555	1.16959e-34	2.92783e-33
ENSG00000162601	0.89793	5.94359	0.000941589	0.00260942
ENSG00000177606	-0.0934157	6.21496	0.802599	0.857953
ENSG00000172456	0.155437	3.77771	0.64363	0.728597
ENSG00000134709	1.66802	5.50579	2.64642e-10	1.68959e-09
ENSG00000134716	2.20077	3.1933	3.43559e-07	1.56252e-06
ENSG00000162599	0.166913	5.36227	0.48971	0.594774
ENSG00000162604	-0.145752	4.55679	0.607593	0.69774
ENSG00000132849	-0.149807	6.35274	0.545993	0.64548
ENSG00000240563	-4.66815	1.56027	2.10616e-07	9.85318e-07
ENSG00000132854	-3.69695	1.82028	2.45845e-08	1.27801e-07
ENSG00000162607	0.227229	6.27619	0.334618	0.440562
ENSG00000116641	-0.210856	6.64093	0.373087	0.481321
ENSG00000125703	0.37254	4.05694	0.235591	0.333719
ENSG00000088035	0.725211	4.77472	0.0121311	0.0262955
ENSG00000142856	0.149943	4.71033	0.594868	0.68696
ENSG00000203965	0.992834	3.04535	0.00946871	0.021084
ENSG00000079739	-0.888934	6.16742	3.89546e-05	0.000136575
ENSG00000185483	0.758337	3.04448	0.0460987	0.0848746
ENSG00000158966	-4.68314	2.56394	5.17938e-18	5.99853e-17
ENSG00000162437	-0.158887	4.46294	0.555974	0.653821
ENSG00000162434	-4.21428	6.34169	1.56264e-56	7.46678e-55
ENSG00000162433	1.00167	7.98244	4.7081e-05	0.000162627
ENSG00000116675	0.496297	2.37034	0.31369	0.419587
ENSG00000213625	-1.35477	5.84977	2.16905e-08	1.13533e-07
ENSG00000116678	-2.90075	3.01223	4.31644e-10	2.68255e-09
ENSG00000184588	0.351084	-0.128517	0.671038	0.752115
ENSG00000152763	-1.17555	1.86384	0.0201883	0.0414206
ENSG00000198160	-0.219372	5.47459	0.373115	0.481321
ENSG00000116704	-3.50649	4.96787	9.06102e-34	2.20645e-32
ENSG00000081985	-1.25251	0.56843	0.0390004	0.073598
ENSG00000142864	0.194736	9.32032	0.409242	0.517255
ENSG00000116717	-3.05601	6.34399	1.39898e-20	1.87456e-19
ENSG00000172380	-1.50483	7.69553	6.64246e-12	4.93315e-11
ENSG00000116729	-2.46394	6.06333	1.94641e-21	2.73091e-20
ENSG00000024526	0.914292	6.09579	0.000175164	0.000551975
ENSG00000033122	-0.216162	0.430553	0.728747	0.799663
ENSG00000066557	-0.116091	5.22172	0.629094	0.716412
ENSG00000116754	0.210471	7.8015	0.324223	0.43023
ENSG00000118454	0.78555	5.217	0.00130612	0.0035139
ENSG00000197568	1.11685	3.24202	0.00364433	0.00896626
ENSG00000116761	0.364116	3.14384	0.461674	0.568856
ENSG00000050628	6.58052	-0.851844	3.01179e-07	1.38218e-06
ENSG00000132485	-0.311069	6.45255	0.159201	0.242318
ENSG00000172260	-0.196637	2.45857	0.642389	0.727902
ENSG00000233994	-0.994626	1.96385	0.468991	0.575847
ENSG00000162620	-1.14886	0.603968	0.0351993	0.0673431
ENSG00000254685	0.508163	4.19482	0.117013	0.187579
ENSG00000116791	-1.35793	5.83649	2.75661e-09	1.59325e-08
ENSG00000162623	0.841304	5.72056	0.000437695	0.00129518
ENSG00000137968	-2.11657	1.24887	0.0024731	0.00630094
ENSG00000117054	0.713638	5.93952	0.00100389	0.00276572
ENSG00000181227	0.0929502	0.341056	0.902338	0.934694
ENSG00000137955	0.353837	7.2256	0.102165	0.167536
ENSG00000226415	-0.421383	4.93804	0.119361	0.190794
ENSG00000117069	-7.19405	2.38028	4.48514e-16	4.5617e-15
ENSG00000142892	0.42122	5.71742	0.0768956	0.131863
ENSG00000226084	-0.923966	7.50083	0.000178433	0.000561577
ENSG00000154027	0.835131	-0.220969	0.298986	0.403974
ENSG00000036549	0.282686	6.1736	0.189499	0.27972
ENSG00000077254	0.288824	6.18072	0.175115	0.262232
ENSG00000180488	-0.184386	5.04552	0.501532	0.60593
ENSG00000162614	-3.63538	2.40779	5.25621e-10	3.23746e-09
ENSG00000162613	-0.250751	7.41118	0.292854	0.397527
ENSG00000162616	0.0194715	4.25322	0.956461	0.973317
ENSG00000137960	-7.72039	0.253452	1.73671e-10	1.13113e-09
ENSG00000122420	11.4662	5.47985	4.18466e-95	5.94261e-93
ENSG00000137959	-1.85935	0.972131	0.0445322	0.0824394
ENSG00000137965	-1.76976	2.13565	0.00628632	0.0147045
ENSG00000117114	-5.5923	4.68589	6.63313e-45	2.32772e-43
ENSG00000137941	1.32326	4.3687	3.87573e-05	0.00013604
ENSG00000142875	3.62374	7.51137	5.87049e-51	2.43057e-49
ENSG00000203943	2.90179	2.23955	2.75914e-08	1.42554e-07
ENSG00000240520	3.95717	-0.448015	4.68288e-06	1.86762e-05
ENSG00000137976	10.385	2.63978	2.64249e-25	4.48633e-24
ENSG00000117133	0.827722	6.24041	0.000194311	0.000607771
ENSG00000174021	1.40331	5.41568	1.22364e-08	6.6074e-08
ENSG00000117151	0.572891	3.27491	0.158393	0.241323
ENSG00000117155	1.37248	6.21703	8.87252e-10	5.36268e-09
ENSG00000171517	0.289977	5.89332	0.330063	0.435962
ENSG00000153898	1.3608	2.83917	0.0284937	0.0561704
ENSG00000162643	-3.08886	1.56605	5.30876e-09	2.98654e-08
ENSG00000055732	-4.58302	3.4084	1.57887e-20	2.11373e-19
ENSG00000097096	0.221746	2.60304	0.610757	0.70057
ENSG00000162642	0.110921	4.50439	0.679005	0.758415
ENSG00000142867	-1.34327	5.52689	8.24376e-08	4.02519e-07
ENSG00000153904	2.44786	6.55964	1.38962e-20	1.86366e-19
ENSG00000142871	-4.35544	7.8494	7.98412e-12	5.89212e-11
ENSG00000117174	0.167218	5.66111	0.501876	0.606268
ENSG00000122417	-0.324698	5.60786	0.235415	0.333532
ENSG00000137975	-9.42185	7.57198	8.43666e-57	4.08265e-55
ENSG00000097033	-1.55173	6.52395	3.32545e-12	2.54048e-11
ENSG00000183291	-0.116685	6.97074	0.587929	0.680653
ENSG00000153936	-0.401029	5.05685	0.140331	0.218594
ENSG00000143013	0.574415	5.54398	0.193244	0.284034
ENSG00000065243	-0.0704915	6.35994	0.762746	0.827084
ENSG00000137947	0.0692664	4.81371	0.805561	0.860228
ENSG00000137944	-1.00769	4.6904	0.000256381	0.000786219
ENSG00000213516	0.0949577	4.90851	0.714237	0.788551
ENSG00000117226	-5.71366	4.29562	5.88849e-36	1.54535e-34
ENSG00000117228	-4.67586	3.39234	1.50824e-10	9.86978e-10
ENSG00000162645	0.585358	1.14228	0.391795	0.499661
ENSG00000162654	-0.290576	1.91115	0.521556	0.624215
ENSG00000154451	1.75248	0.803175	0.00204352	0.00529254
ENSG00000183347	-5.74518	4.01229	5.62299e-28	1.0788e-26
ENSG00000225492	-3.45387	-0.384159	0.000146661	0.000469358
ENSG00000197147	1.57118	5.26958	7.74292e-10	4.70803e-09
ENSG00000171488	-4.88259	5.49068	4.29343e-57	2.0843e-55
ENSG00000171492	0.640077	6.17279	0.0100292	0.0221895
ENSG00000228175	2.18846	0.289527	0.000226767	0.000701633
ENSG00000162664	-0.26193	5.58031	0.304562	0.409941
ENSG00000122482	0.238553	5.80502	0.338553	0.444664
ENSG00000097046	1.35016	5.28374	1.81896e-06	7.61198e-06
ENSG00000069702	2.9243	2.39509	1.57689e-07	7.47377e-07
ENSG00000137948	7.22963	2.51557	3.10843e-15	2.94651e-14
ENSG00000172031	2.21465	2.96863	3.99767e-05	0.000139836
ENSG00000189195	0.235049	2.51207	0.579436	0.673748
ENSG00000174842	1.31244	4.78234	9.45833e-06	3.63203e-05
ENSG00000122484	0.792445	5.93525	0.000494435	0.00144786
ENSG00000067208	-1.12427	5.06386	1.69291e-05	6.26035e-05
ENSG00000122406	-0.443953	9.68141	0.0478544	0.0876928
ENSG00000154511	-2.70694	4.05901	3.44137e-14	3.03843e-13
ENSG00000229052	0.819351	-0.0206858	0.335526	0.441527
ENSG00000143033	0.0945257	4.90357	0.704413	0.780142
ENSG00000117500	-0.0923861	6.33139	0.666291	0.748395
ENSG00000122483	0.0721322	4.22816	0.852041	0.89628
ENSG00000117505	0.0266029	6.69081	0.904311	0.935717
ENSG00000137942	1.1179	6.48364	3.09084e-07	1.41506e-06
ENSG00000137936	-3.61961	6.74574	5.78429e-44	1.96188e-42
ENSG00000067334	-0.0613694	6.74017	0.801894	0.857479
ENSG00000023909	-1.82862	6.39384	4.31413e-11	2.96889e-10
ENSG00000137962	-2.287	7.93512	1.62714e-22	2.40042e-21
ENSG00000117528	0.00469195	6.03736	0.983619	0.993162
ENSG00000117525	-11.7846	9.35486	2.65398e-145	1.4936e-142
ENSG00000224081	-2.4196	1.97389	9.72374e-07	4.1987e-06
ENSG00000143036	-1.14205	2.69427	0.00674245	0.0156343
ENSG00000117519	-9.53292	6.77616	1.07121e-98	1.66092e-96
ENSG00000172339	0.389223	3.9125	0.229675	0.327323
ENSG00000152078	4.03048	3.04485	2.18393e-18	2.57246e-17
ENSG00000122481	-0.0238539	1.35701	0.974331	0.98634
ENSG00000228502	-0.914463	6.7469	0.000143693	0.000460151
ENSG00000137970	0.131527	9.36099	0.556758	0.65454
ENSG00000117569	0.589442	3.98467	0.056315	0.101052
ENSG00000188641	-4.66758	1.99846	2.80019e-11	1.95988e-10
ENSG00000162627	-1.05215	5.25856	9.92218e-06	3.79576e-05
ENSG00000099260	-0.378287	2.232	0.441881	0.549908
ENSG00000156869	0.266413	3.54289	0.461034	0.568206
ENSG00000162688	0.516037	5.93933	0.0320964	0.0622866
ENSG00000117620	0.378631	5.28979	0.124092	0.197195
ENSG00000283761	1.04407	0.734882	0.072938	0.126071
ENSG00000156875	0.226184	1.43651	0.641088	0.726748
ENSG00000156876	1.30278	4.6675	3.89812e-05	0.000136636
ENSG00000122435	0.580091	4.58058	0.0310476	0.0606152
ENSG00000122477	1.45374	0.358484	0.03123	0.0609086
ENSG00000137992	1.8423	6.5986	3.77638e-16	3.86412e-15
ENSG00000137996	0.19511	6.15853	0.36887	0.476654
ENSG00000079335	2.93846	4.00658	8.26224e-19	1.00036e-17
ENSG00000162694	1.30286	5.42194	5.48419e-08	2.73939e-07
ENSG00000162695	-0.00578308	5.76724	0.983269	0.993007
ENSG00000117543	0.625751	5.80102	0.00671757	0.0155857
ENSG00000170989	-5.2803	2.70701	2.7719e-14	2.46743e-13
ENSG00000183298	-2.04254	5.66467	0.147846	0.228049
ENSG00000185946	0.0350966	3.58883	0.938882	0.960953
ENSG00000240038	-1.24109	0.991013	0.0697367	0.121673
ENSG00000198890	1.19092	5.81298	3.81445e-05	0.000134011
ENSG00000162631	-1.35804	2.49964	0.0336071	0.0647799
ENSG00000134215	2.02707	3.00672	2.25576e-05	8.18635e-05
ENSG00000085491	-1.57601	6.19807	1.5597e-11	1.11633e-10
ENSG00000162636	2.23697	3.62705	7.07473e-09	3.91909e-08
ENSG00000162639	2.08073	3.42651	1.44323e-06	6.11283e-06
ENSG00000134186	0.0178599	6.41049	0.940011	0.961914
ENSG00000116266	0.515683	5.55511	0.0262003	0.0521569
ENSG00000121957	-1.186	6.09778	2.13658e-05	7.78171e-05
ENSG00000121940	0.948584	5.21829	0.000107892	0.000352713
ENSG00000085433	-1.23652	4.92391	2.61294e-06	1.07133e-05
ENSG00000244716	-2.42185	6.23973	0.225767	0.322934
ENSG00000197780	0.329454	5.59786	0.20257	0.29537
ENSG00000215717	-0.346481	5.33958	0.236246	0.334492
ENSG00000116299	2.11982	2.43677	1.53448e-06	6.47138e-06
ENSG00000031698	-0.31658	8.12232	0.250309	0.350289
ENSG00000143126	-0.583545	6.48777	0.0395927	0.0745028
ENSG00000134222	0.211322	5.27061	0.521297	0.624054
ENSG00000134243	-0.491407	5.19655	0.0951588	0.157716
ENSG00000143106	0.170413	7.40464	0.475689	0.582311
ENSG00000162650	1.58458	3.56599	1.03731e-05	3.95036e-05
ENSG00000174151	0.126444	4.46248	0.645642	0.73044
ENSG00000181754	1.92323	2.3967	0.0019659	0.00511154
ENSG00000065135	-0.657459	7.44538	0.00157409	0.00416549
ENSG00000116337	0.807973	6.04253	0.000164922	0.000523172
ENSG00000168765	-7.24505	2.43764	1.22986e-11	8.90739e-11
ENSG00000213366	-2.12888	3.52165	4.76562e-05	0.000164464
ENSG00000134202	2.45979	6.13355	3.49534e-11	2.41967e-10
ENSG00000184371	-3.52877	3.35323	7.51449e-12	5.55633e-11
ENSG00000168710	0.0387207	7.23401	0.856286	0.899749
ENSG00000143093	-0.253365	5.35681	0.306419	0.411966
ENSG00000197106	3.16537	1.3378	3.08362e-07	1.41302e-06
ENSG00000116396	-2.57471	3.16322	3.25018e-09	1.86716e-08
ENSG00000162775	0.0821287	4.28698	0.772153	0.834248
ENSG00000168679	-2.71298	2.96196	1.03573e-06	4.45961e-06
ENSG00000134248	0.359305	5.8908	0.121668	0.193829
ENSG00000121931	-0.0799213	4.36371	0.795102	0.852136
ENSG00000156171	-1.29662	4.76988	7.02698e-06	2.74556e-05
ENSG00000134255	0.140742	5.19593	0.571633	0.667637
ENSG00000162777	-0.541633	4.20002	0.0790795	0.134997
ENSG00000085465	4.19777	3.08364	3.40967e-12	2.60221e-11
ENSG00000116455	-0.0605996	6.04749	0.799845	0.856071
ENSG00000116459	0.686773	8.19059	0.00198045	0.00514672
ENSG00000116473	-0.280577	5.78221	0.223935	0.320857
ENSG00000197852	0.591045	3.37628	0.094351	0.156565
ENSG00000064703	-0.855395	4.79066	0.00409464	0.00997884
ENSG00000171385	2.37953	0.558142	0.000139229	0.000446798
ENSG00000143079	-1.73084	5.72527	1.2284e-12	9.64625e-12
ENSG00000134245	-0.265823	1.7923	0.594297	0.686509
ENSG00000007341	0.934738	3.98233	0.00218699	0.00562957
ENSG00000116489	-0.328873	8.32633	0.122373	0.194727
ENSG00000155363	-0.69154	6.12471	0.00136231	0.00365215
ENSG00000155366	-0.819875	7.74939	0.000626781	0.00180071
ENSG00000155367	-1.31956	2.23666	0.00542935	0.0128784
ENSG00000155380	-0.867936	7.96454	4.5574e-05	0.000158032
ENSG00000198799	0.359137	4.79538	0.190218	0.28052
ENSG00000081026	1.21584	4.53169	1.54694e-05	5.75981e-05
ENSG00000232499	-0.319389	4.3064	0.337027	0.443234
ENSG00000116793	-1.88447	3.6126	1.3947e-07	6.63716e-07
ENSG00000081019	0.545946	4.50107	0.0502885	0.0916227
ENSG00000188761	0.436808	1.04007	0.409153	0.517185
ENSG00000134262	0.276528	4.48355	0.312055	0.417806
ENSG00000118655	0.255168	4.65658	0.387378	0.495605
ENSG00000163349	0.591732	6.46501	0.0163297	0.0343481
ENSG00000197323	0.125007	5.97502	0.572471	0.668359
ENSG00000116752	0.708211	5.93603	0.00438552	0.0106179
ENSG00000175984	-1.45101	3.87155	0.000217789	0.000677026
ENSG00000213281	-0.531301	6.93984	0.0114044	0.0248909
ENSG00000009307	0.524101	9.79608	0.0147542	0.0314123
ENSG00000052723	0.417418	6.04311	0.0520822	0.0944717
ENSG00000134198	-2.63283	0.0335513	6.61675e-05	0.000223326
ENSG00000173218	-0.592362	6.3939	0.00627498	0.0146803
ENSG00000177551	-6.55004	1.03451	2.65041e-08	1.37357e-07
ENSG00000163393	-3.38429	4.22991	6.14896e-10	3.77356e-09
ENSG00000173212	0.257614	2.15753	0.569971	0.666106
ENSG00000163399	0.0806405	9.34032	0.719197	0.792185
ENSG00000116815	-1.86948	3.48916	1.02582e-05	3.91052e-05
ENSG00000143061	-3.14788	6.43779	1.05907e-31	2.39118e-30
ENSG00000134247	-1.8539	7.80184	2.75123e-16	2.83231e-15
ENSG00000134256	-0.313482	0.43503	0.611872	0.701531
ENSG00000116830	0.332138	6.00512	0.187845	0.277818
ENSG00000134253	1.33078	3.34837	0.000337554	0.0010187
ENSG00000198162	0.0793542	6.127	0.748211	0.815139
ENSG00000183508	4.19567	1.90879	6.86535e-14	5.95768e-13
ENSG00000196505	0.489035	4.73066	0.0628688	0.111171
ENSG00000065183	0.591938	6.74344	0.0226132	0.0457595
ENSG00000092607	5.68579	-0.127411	2.82912e-09	1.63268e-08
ENSG00000116874	0.495408	4.3006	0.107906	0.17555
ENSG00000116882	7.24051	-0.363315	2.20361e-08	1.15223e-07
ENSG00000143067	-1.35889	4.38358	1.45118e-06	6.14227e-06
ENSG00000092621	1.68028	8.68576	2.17087e-07	1.01322e-06
ENSG00000134240	11.5022	6.2861	1.87575e-82	1.82706e-80
ENSG00000134250	-1.34662	7.37434	8.3665e-07	3.64162e-06
ENSG00000265808	0.452022	6.64189	0.0384753	0.0726794
ENSG00000223804	-1.8824	2.38234	2.49942e-05	8.9997e-05
ENSG00000270231	-0.252232	6.96791	0.266528	0.36844
ENSG00000270392	-0.683079	3.15995	0.203611	0.296546
ENSG00000275131	-1.29216	4.50996	0.000224838	0.000696232
ENSG00000273136	-0.432091	7.96152	0.0825361	0.139752
ENSG00000188610	0.764084	5.13222	0.0172192	0.0359996
ENSG00000171943	0.321357	5.54409	0.215188	0.310579
ENSG00000231752	-0.562783	3.05983	0.186012	0.275618
ENSG00000242352	-6.92929	-0.406213	1.69936e-08	9.01798e-08
ENSG00000263513	0.896125	5.13983	0.00707071	0.0162985
ENSG00000270872	0.236994	3.24208	0.556135	0.653909
ENSG00000266338	-0.430604	7.12549	0.0692146	0.120887
ENSG00000196369	0.256786	5.63122	0.302421	0.407745
ENSG00000215784	0.869405	5.17634	0.00718246	0.0165347
ENSG00000272419	-2.87366	3.00501	3.46234e-09	1.98305e-08
ENSG00000162825	-0.529118	8.10963	0.054504	0.0983247
ENSG00000272150	-0.454464	6.07017	0.0498366	0.0908539
ENSG00000117262	0.315164	5.6367	0.169433	0.255139
ENSG00000174827	0.22825	0.586048	0.681505	0.760481
ENSG00000117281	0.269384	-0.374865	0.812823	0.865754
ENSG00000265491	-0.669727	5.17924	0.008665	0.0195261
ENSG00000186141	-0.888443	5.10254	0.000224657	0.000695815
ENSG00000186364	-0.161369	0.977984	0.78604	0.844926
ENSG00000131788	-0.47961	5.87712	0.0337763	0.0650553
ENSG00000143127	-0.576635	1.48474	0.247099	0.346563
ENSG00000131779	-0.4469	4.7462	0.100972	0.165921
ENSG00000265241	0.108542	6.76965	0.639278	0.725292
ENSG00000211451	0.710884	2.57016	0.0939951	0.156042
ENSG00000271601	-0.945305	4.30753	0.00185718	0.00485043
ENSG00000272031	0.377644	1.30976	0.485779	0.591115
ENSG00000121851	-0.506661	3.15142	0.208141	0.302072
ENSG00000265972	-3.17763	6.59846	8.33302e-17	8.88563e-16
ENSG00000271425	-0.598328	7.57592	0.0194031	0.0400096
ENSG00000264343	-0.912555	2.66476	0.0793298	0.135349
ENSG00000271121	-0.458854	3.4203	0.218769	0.314822
ENSG00000277406	0.816301	3.81288	0.00951996	0.0211872
ENSG00000276975	-1.73726	1.46381	0.00574679	0.0135552
ENSG00000268043	0.0352181	6.22074	0.885356	0.921593
ENSG00000244371	-1.12103	-0.174096	0.136951	0.214312
ENSG00000131791	-0.831294	5.78055	0.00240719	0.00614538
ENSG00000180867	-0.909188	5.94962	7.65786e-05	0.000256133
ENSG00000131781	1.3893	1.12251	0.0069846	0.0161441
ENSG00000226015	-0.533218	0.247666	0.488399	0.593545
ENSG00000131778	-0.0374608	0.552873	0.961517	0.976776
ENSG00000116128	1.23905	5.49998	5.98793e-07	2.65112e-06
ENSG00000162836	0.600173	4.96906	0.0193331	0.0398705
ENSG00000188092	0.272625	5.48858	0.246348	0.345798
ENSG00000215859	0.572694	0.617431	0.312046	0.417806
ENSG00000263956	0.0973166	5.98181	0.670751	0.752071
ENSG00000198658	-2.36441	1.58728	0.0436752	0.0810905
ENSG00000231551	-2.18085	-0.092104	0.00484136	0.0116289
ENSG00000236334	-0.661921	1.93094	0.199059	0.2912
ENSG00000270629	-0.482848	8.29318	0.113801	0.183354
ENSG00000177144	-0.429636	4.40969	0.16362	0.24805
ENSG00000275140	-0.706695	-0.520033	0.59673	0.688378
ENSG00000178104	-0.76146	6.43359	0.000922801	0.00256296
ENSG00000269713	-0.41785	7.93309	0.081467	0.138281
ENSG00000286219	-1.01469	3.01316	0.0259979	0.051815
ENSG00000271383	-0.639808	1.40152	0.262469	0.363955
ENSG00000263464	-1.28488	1.47806	0.0461908	0.0850317
ENSG00000277147	-2.96158	3.5506	2.6218e-14	2.34067e-13
ENSG00000203814	0.417058	2.7167	0.369967	0.477788
ENSG00000270882	1.77491	3.22961	0.00422803	0.0102611
ENSG00000203811	2.17507	0.295739	0.000601121	0.00173559
ENSG00000203812	-0.923068	3.44663	0.516056	0.619292
ENSG00000220323	2.50311	2.77268	1.53538e-09	9.07785e-09
ENSG00000261716	2.40751	3.86504	1.0199e-12	8.06312e-12
ENSG00000272196	-0.0959986	3.81724	0.834506	0.882785
ENSG00000203852	2.17507	0.295739	0.000601147	0.00173559
ENSG00000270276	1.69052	3.20916	0.0011975	0.00324754
ENSG00000184678	2.2446	4.29151	6.88331e-05	0.000231963
ENSG00000184260	0.269295	0.470508	0.628493	0.715889
ENSG00000178096	1.22097	3.59159	0.00185197	0.00483848
ENSG00000159164	-2.94695	2.4644	4.67902e-05	0.000161835
ENSG00000143368	-0.235297	7.03499	0.353535	0.460402
ENSG00000014914	-1.32641	3.67008	0.00124856	0.00337279
ENSG00000264522	0.696538	5.67808	0.00246349	0.00628057
ENSG00000136631	0.342687	5.47916	0.143218	0.222043
ENSG00000023902	-0.0226102	2.24986	0.971981	0.984551
ENSG00000143401	-0.58274	6.61355	0.0358328	0.0684235
ENSG00000118298	0.0666016	0.195308	0.944339	0.964979
ENSG00000117362	-0.621998	7.41385	0.00315193	0.00786687
ENSG00000118292	-0.102285	-0.077956	0.941036	0.962574
ENSG00000159208	1.15665	2.86301	0.0114093	0.024898
ENSG00000266472	0.257674	6.40902	0.270367	0.372696
ENSG00000117360	0.575613	6.28919	0.0219611	0.0445645
ENSG00000163125	0.559708	6.24992	0.0112425	0.0245586
ENSG00000143374	0.687295	5.92074	0.0015567	0.00412451
ENSG00000143369	-3.64641	3.27822	2.34711e-13	1.94887e-12
ENSG00000143382	-1.40231	2.62308	0.00630139	0.014733
ENSG00000143384	-1.61159	8.82469	3.06136e-09	1.76269e-08
ENSG00000143420	0.368974	7.70126	0.0922078	0.153495
ENSG00000143457	0.242772	5.23552	0.322162	0.42838
ENSG00000163131	-1.9956	1.94921	0.00219558	0.00564977
ENSG00000143387	1.08498	1.65329	0.0429535	0.0799264
ENSG00000143437	0.352715	5.72332	0.146187	0.225973
ENSG00000143379	0.720464	5.52719	0.00292086	0.0073481
ENSG00000143418	0.764225	7.1454	0.000319304	0.000966497
ENSG00000143412	1.99731	3.38884	2.87765e-07	1.32342e-06
ENSG00000143409	-1.31575	3.85217	0.000290338	0.000884638
ENSG00000143363	1.02916	4.77235	7.37249e-05	0.000247241
ENSG00000163141	0.158078	1.48596	0.761181	0.825859
ENSG00000143443	-0.251109	1.10111	0.668399	0.750153
ENSG00000197622	-0.298015	7.68692	0.176115	0.263315
ENSG00000213190	-2.6936	5.23186	5.17103e-17	5.60841e-16
ENSG00000143458	1.26115	5.08323	7.94644e-07	3.47271e-06
ENSG00000143434	1.22762	1.44425	0.00800227	0.0181891
ENSG00000163156	0.23713	4.96446	0.345938	0.452019
ENSG00000163155	1.08169	3.53853	0.00249305	0.00634431
ENSG00000163159	0.53002	5.65963	0.0207028	0.0423562
ENSG00000143398	-0.176251	7.02513	0.406119	0.51412
ENSG00000159352	0.126488	7.40494	0.607196	0.697433
ENSG00000143373	-0.170612	4.98001	0.513552	0.617018
ENSG00000143393	0.573483	6.64886	0.00801543	0.0182063
ENSG00000143390	1.03259	6.33449	7.8821e-06	3.05844e-05
ENSG00000143416	7.52716	8.13973	1.95454e-95	2.8285e-93
ENSG00000159377	0.22359	7.98467	0.335979	0.442047
ENSG00000143442	0.597973	6.53477	0.00872715	0.019649
ENSG00000143375	2.11218	5.83537	1.13687e-06	4.87712e-06
ENSG00000143367	-1.10737	5.95167	5.01407e-06	1.98978e-05
ENSG00000223861	-0.0724507	0.100561	0.963771	0.978531
ENSG00000143376	0.774202	5.88234	0.000408585	0.00121663
ENSG00000143436	0.102472	5.51061	0.662654	0.745743
ENSG00000143450	2.6386	2.32101	1.19784e-06	5.12276e-06
ENSG00000182134	0.598296	4.77693	0.0201857	0.0414206
ENSG00000143365	6.48861	3.96877	8.73111e-32	1.97719e-30
ENSG00000225556	2.46325	-0.346298	0.000266181	0.000813808
ENSG00000196407	1.21334	0.12232	0.0379057	0.0718086
ENSG00000159445	1.60559	5.61556	7.42155e-11	5.00312e-10
ENSG00000197747	-6.53324	8.74385	2.1589e-44	7.43867e-43
ENSG00000163191	-2.12683	9.33989	9.63416e-21	1.30125e-19
ENSG00000197915	2.95547	1.56469	2.4105e-07	1.1208e-06
ENSG00000143631	-3.20735	2.45655	1.62814e-07	7.69984e-07
ENSG00000163207	-4.93131	3.08607	6.4519e-20	8.39355e-19
ENSG00000169474	-7.60376	0.144857	1.2889e-10	8.50033e-10
ENSG00000163209	-9.07942	1.4608	5.13091e-17	5.56887e-16
ENSG00000169469	-10.9857	3.28086	1.43487e-35	3.70166e-34
ENSG00000163220	-9.67469	5.28337	1.56308e-73	1.14187e-71
ENSG00000143546	-8.05772	2.42133	1.15221e-18	1.38511e-17
ENSG00000197956	-12.8017	8.77436	2.00952e-155	1.91217e-152
ENSG00000196154	-0.242292	0.700085	0.754387	0.820291
ENSG00000188015	-10.1654	2.48694	5.51333e-25	9.298e-24
ENSG00000196754	-12.368	11.7378	9.78053e-117	2.65384e-114
ENSG00000188643	-10.7155	8.67628	2.4788e-175	5.38078e-172
ENSG00000189334	-11.9294	9.15293	6.17227e-189	1.87575e-185
ENSG00000189171	-2.2693	4.67758	5.97021e-15	5.56548e-14
ENSG00000160678	0.409622	1.14229	0.52525	0.627254
ENSG00000160679	0.0118013	6.74305	0.958227	0.974583
ENSG00000143553	0.512348	5.37276	0.0330177	0.0637699
ENSG00000143621	0.525462	8.25867	0.0414029	0.0774584
ENSG00000143624	0.757733	6.91546	0.000447888	0.00132303
ENSG00000143554	0.228257	3.50671	0.516809	0.619872
ENSG00000143614	0.296211	5.53886	0.236271	0.334495
ENSG00000198837	0.254507	5.74117	0.320106	0.426218
ENSG00000160741	-0.46993	5.38712	0.0496328	0.090591
ENSG00000143570	-0.325108	0.309148	0.545786	0.645386
ENSG00000143578	3.73001	6.15126	8.35383e-46	3.02229e-44
ENSG00000143543	1.07547	4.51555	0.00230343	0.00590229
ENSG00000143545	-0.333295	4.55592	0.205628	0.298968
ENSG00000177954	0.574668	9.20354	0.00754894	0.0172802
ENSG00000143549	-0.918891	9.19083	3.29751e-05	0.000116715
ENSG00000143612	1.18903	8.1739	2.81403e-08	1.45242e-07
ENSG00000143569	0.417239	8.23579	0.070446	0.122587
ENSG00000143575	1.15318	7.25516	4.38583e-07	1.97343e-06
ENSG00000143515	-0.394954	5.32452	0.221104	0.31746
ENSG00000160712	2.17914	6.79443	9.42295e-18	1.07092e-16
ENSG00000169291	0.392192	-0.00993588	0.529279	0.630677
ENSG00000160714	0.243296	6.35102	0.24365	0.342802
ENSG00000160710	-0.0397787	8.37848	0.852032	0.89628
ENSG00000163344	1.46917	5.75316	1.68385e-08	8.94306e-08
ENSG00000163346	-0.57271	4.53779	0.0351343	0.067246
ENSG00000163348	0.768936	5.96798	0.000618838	0.00178111
ENSG00000160691	-2.98886	8.62774	7.58929e-22	1.08997e-20
ENSG00000173207	-0.756361	6.40502	0.00265264	0.00671893
ENSG00000160688	0.311122	6.09657	0.167151	0.252225
ENSG00000163352	3.40942	-0.864343	5.10361e-05	0.000175292
ENSG00000160685	1.38614	6.84204	5.901e-09	3.29774e-08
ENSG00000163354	3.50904	1.31784	1.79519e-08	9.50781e-08
ENSG00000163357	2.86352	1.05565	1.4852e-06	6.27574e-06
ENSG00000143537	-0.873845	8.31849	4.33081e-05	0.000150794
ENSG00000243364	1.35861	3.90737	1.33392e-05	4.9985e-05
ENSG00000143590	1.66305	1.92251	0.000324364	0.000980838
ENSG00000169242	1.7139	5.64609	2.43041e-10	1.55757e-09
ENSG00000169241	1.23687	6.53785	8.36405e-07	3.6416e-06
ENSG00000179085	0.486586	3.53952	0.146589	0.226456
ENSG00000163463	0.434594	2.91832	0.291344	0.395902
ENSG00000163462	-0.900577	3.26615	0.0390778	0.0737166
ENSG00000185499	-3.03654	2.07698	2.56936e-07	1.18956e-06
ENSG00000169231	0.310154	4.33923	0.413322	0.521413
ENSG00000173171	0.897565	6.25033	4.14327e-05	0.000144596
ENSG00000160766	0.548045	4.81601	0.0438846	0.0813798
ENSG00000236675	0.822333	4.84042	0.00226605	0.00581533
ENSG00000177628	0.531966	6.40451	0.0232817	0.0469683
ENSG00000160767	-0.444725	6.12811	0.0451459	0.0833864
ENSG00000116521	0.376073	6.35512	0.0872345	0.146597
ENSG00000176444	0.616988	5.87529	0.0111108	0.0242849
ENSG00000143630	-0.544307	1.72314	0.291469	0.396001
ENSG00000160752	-1.51087	7.76191	7.04877e-12	5.22468e-11
ENSG00000160753	-0.282949	6.11155	0.199418	0.291558
ENSG00000116539	0.400247	6.38237	0.155411	0.237525
ENSG00000125459	0.459092	6.33533	0.0297581	0.0584204
ENSG00000246203	-0.243199	1.72876	0.627945	0.715372
ENSG00000163374	0.422162	5.78085	0.0678691	0.11881
ENSG00000132676	0.536426	7.34082	0.0153228	0.0325046
ENSG00000203761	0.332247	4.80693	0.186848	0.276641
ENSG00000116580	0.0200656	6.24143	0.929041	0.954159
ENSG00000132718	-0.915647	0.190213	0.144575	0.223754
ENSG00000143622	-0.127838	4.96292	0.656495	0.740018
ENSG00000132680	0.177056	5.73477	0.553572	0.652005
ENSG00000116584	-2.19284	5.94067	3.397e-09	1.94782e-08
ENSG00000163479	-0.0453234	7.30319	0.834704	0.882932
ENSG00000160803	0.71809	6.8354	0.00116007	0.00315837
ENSG00000116586	0.168326	5.46613	0.484722	0.590172
ENSG00000132698	0.292542	6.27006	0.179678	0.26772
ENSG00000254726	0.660577	4.35426	0.0823518	0.139538
ENSG00000160789	-2.88615	8.8119	1.39188e-33	3.35708e-32
ENSG00000196189	0.919217	5.61847	0.00234105	0.00598859
ENSG00000160785	0.572657	5.94487	0.0101516	0.0224304
ENSG00000160783	0.662503	4.16185	0.0259128	0.0516861
ENSG00000160781	2.26829	3.23689	3.75272e-05	0.000131935
ENSG00000198952	0.814013	7.51156	0.000122289	0.000395274
ENSG00000163472	0.66262	4.44575	0.054141	0.0977742
ENSG00000198715	0.479677	5.25825	0.0795095	0.13561
ENSG00000163468	0.377522	9.32375	0.113073	0.182334
ENSG00000163467	2.18061	1.37772	2.43664e-05	8.78613e-05
ENSG00000132677	1.76152	0.466563	0.00455719	0.010998
ENSG00000125462	0.593257	0.307653	0.528516	0.629997
ENSG00000116604	-0.579354	5.75122	0.0349401	0.0669248
ENSG00000183856	-0.216466	6.08909	0.396404	0.504215
ENSG00000163382	0.956741	6.70906	2.98717e-05	0.0001063
ENSG00000160818	0.377055	6.61206	0.149105	0.229643
ENSG00000132688	-0.243497	1.39314	0.675161	0.755176
ENSG00000143320	-4.84876	4.21217	6.67155e-22	9.59983e-21
ENSG00000143319	0.0959382	6.51247	0.677217	0.756808
ENSG00000143303	1.33838	4.86557	2.54089e-07	1.1771e-06
ENSG00000143314	1.10808	7.11986	1.98388e-06	8.2657e-06
ENSG00000143321	-0.356032	9.0715	0.098748	0.16283
ENSG00000143294	0.406753	6.37148	0.0748542	0.128943
ENSG00000027869	-2.37114	0.883501	0.000594664	0.00171786
ENSG00000187800	-6.25498	3.89761	7.12776e-34	1.7497e-32
ENSG00000132694	0.831128	5.98161	0.000218698	0.000679573
ENSG00000117036	-0.419903	5.39679	0.0799434	0.136289
ENSG00000143297	0.653115	1.45906	0.241749	0.340379
ENSG00000183853	-7.39965	6.91189	1.56306e-43	5.16319e-42
ENSG00000227295	-7.95012	0.4428	1.43185e-11	1.0287e-10
ENSG00000158473	-5.90573	1.16552	1.29774e-12	1.01645e-11
ENSG00000173285	1.09932	3.41251	0.00263201	0.0066689
ENSG00000231434	-0.868905	2.23518	0.39435	0.502023
ENSG00000197532	0.697026	1.08589	0.190642	0.280895
ENSG00000163565	-11.6185	6.70645	3.60479e-135	1.61103e-132
ENSG00000158716	-0.184696	3.46643	0.603841	0.694881
ENSG00000213085	1.05058	0.514552	0.0898316	0.150214
ENSG00000158710	-1.89042	9.12829	1.02455e-17	1.15662e-16
ENSG00000085552	0.581267	5.11436	0.0381651	0.0721946
ENSG00000162723	-2.74449	0.53843	0.00011391	0.000370238
ENSG00000143315	1.58958	5.24321	1.21947e-10	8.06695e-10
ENSG00000162729	-0.441556	5.1948	0.0704274	0.122568
ENSG00000162734	-0.586541	7.91221	0.009081	0.0203519
ENSG00000132716	0.833352	5.51482	0.000734884	0.00208293
ENSG00000162735	0.776804	6.14691	0.00048917	0.00143465
ENSG00000122218	-0.569783	7.93057	0.00990624	0.0219617
ENSG00000162736	-0.521381	7.11226	0.0173043	0.0361478
ENSG00000162738	-3.33502	3.90739	9.72602e-13	7.72136e-12
ENSG00000066294	0.953878	0.243122	0.104625	0.170961
ENSG00000026751	-5.82182	1.55304	3.21367e-13	2.63812e-12
ENSG00000122224	1.27591	0.311466	0.0235818	0.0474918
ENSG00000213080	-0.76945	3.00632	0.0951345	0.157693
ENSG00000158769	-1.10486	6.66078	1.4911e-06	6.29541e-06
ENSG00000215845	-0.105897	4.08675	0.747541	0.8146
ENSG00000158773	0.901117	5.42509	0.000258521	0.000792141
ENSG00000186517	2.54222	1.71119	5.3753e-07	2.39033e-06
ENSG00000143217	2.26368	3.49911	2.3209e-08	1.21106e-07
ENSG00000162755	3.10765	2.13996	3.02049e-09	1.7406e-08
ENSG00000143256	0.104241	6.15047	0.641046	0.726748
ENSG00000158793	-0.421302	5.19928	0.0947749	0.157165
ENSG00000158796	-0.0967462	5.21466	0.710252	0.785122
ENSG00000143222	0.646028	5.95338	0.00958108	0.0213154
ENSG00000143258	0.779289	4.92887	0.00319055	0.00795281
ENSG00000143224	0.764007	3.98772	0.0110653	0.0242111
ENSG00000158850	0.851015	5.96379	0.000113783	0.000369982
ENSG00000158859	0.690752	1.60878	0.142956	0.22179
ENSG00000158864	1.07201	7.60382	1.31274e-06	5.589e-06
ENSG00000158882	0.538408	5.17041	0.03378	0.0650553
ENSG00000143257	1.42095	0.620376	0.0157456	0.0332714
ENSG00000158887	-5.73726	0.304755	5.47453e-10	3.3692e-09
ENSG00000143252	0.534189	7.62834	0.0126577	0.027324
ENSG00000132185	-3.49777	-0.372243	2.28245e-05	8.27927e-05
ENSG00000162746	0.341567	0.852667	0.529893	0.63126
ENSG00000081721	-0.137445	4.52928	0.615323	0.704213
ENSG00000118217	-0.641769	6.15097	0.00349683	0.0086299
ENSG00000198929	1.65857	0.586171	0.00756368	0.0173087
ENSG00000239887	2.17653	2.41729	7.84779e-07	3.43256e-06
ENSG00000152332	0.669824	7.91809	0.00180238	0.00471948
ENSG00000117143	0.415541	7.58838	0.0565976	0.101499
ENSG00000162733	1.03839	1.40266	0.0531578	0.0962389
ENSG00000132196	-0.547861	4.79907	0.0683347	0.119501
ENSG00000117152	-1.51088	0.258674	0.0341892	0.0657601
ENSG00000143248	0.796898	1.25548	0.134554	0.211454
ENSG00000143228	0.782853	5.06655	0.0120596	0.026163
ENSG00000185630	0.276607	4.13259	0.367354	0.47514
ENSG00000143198	-1.11057	5.7953	4.72978e-06	1.88484e-05
ENSG00000143149	0.721937	6.96658	0.000846615	0.00236976
ENSG00000143183	-0.258108	6.29536	0.26625	0.368154
ENSG00000143179	0.164629	6.91624	0.434536	0.542679
ENSG00000143157	0.31147	6.78352	0.165484	0.250204
ENSG00000152382	0.79558	4.28439	0.00719929	0.0165647
ENSG00000143195	2.08637	-0.368237	0.00186961	0.00488122
ENSG00000198842	8.43945	0.753273	5.29206e-15	4.95764e-14
ENSG00000143190	0.415329	5.19961	0.153551	0.235179
ENSG00000143162	0.558565	6.04126	0.013688	0.0293812
ENSG00000198771	1.28915	0.793625	0.0129133	0.0278362
ENSG00000197965	-0.277782	7.76316	0.194445	0.285606
ENSG00000143199	3.06536	-0.619293	0.00020528	0.000639972
ENSG00000143158	3.55164	7.43046	7.30414e-46	2.65518e-44
ENSG00000143164	1.5257	7.35055	3.79928e-12	2.88218e-11
ENSG00000224837	0.497973	4.53172	0.0670513	0.11751
ENSG00000143147	-2.44609	4.45853	6.10647e-13	4.92766e-12
ENSG00000143155	-0.0413161	6.06387	0.848079	0.893226
ENSG00000213064	0.245182	6.50959	0.314078	0.419951
ENSG00000143178	-1.32537	0.540324	0.0480897	0.0880814
ENSG00000143153	1.57651	7.56968	8.83599e-13	7.02947e-12
ENSG00000143156	-0.345428	4.89452	0.164498	0.249133
ENSG00000117475	-0.541536	5.7746	0.0191544	0.0395449
ENSG00000117479	1.68335	5.098	1.16813e-10	7.73748e-10
ENSG00000198734	5.55805	2.35752	4.3555e-19	5.37626e-18
ENSG00000000460	0.290573	4.40503	0.418572	0.526812
ENSG00000171806	0.64529	3.14666	0.0808686	0.137457
ENSG00000000457	0.603632	3.6566	0.076947	0.131881
ENSG00000075945	-0.144564	5.04666	0.581998	0.676267
ENSG00000120370	-0.338364	3.0165	0.373526	0.481729
ENSG00000076258	1.12802	1.7467	0.0156239	0.0330602
ENSG00000285665	0.413542	1.40047	0.651221	0.735601
ENSG00000117523	-0.551338	8.2253	0.0207455	0.0424303
ENSG00000230364	-1.32626	0.626795	0.0391893	0.0738993
ENSG00000117533	-0.338714	3.93881	0.331022	0.436925
ENSG00000010165	0.51611	6.1778	0.0620775	0.109912
ENSG00000197959	1.12557	1.64454	0.0164841	0.0346392
ENSG00000135845	0.129981	4.34485	0.642969	0.728148
ENSG00000094975	0.527544	6.04169	0.0176421	0.0367674
ENSG00000117586	1.96215	2.01833	5.16622e-05	0.000177243
ENSG00000117592	0.892616	8.7028	0.000231353	0.000714919
ENSG00000183831	0.160607	0.166425	0.852818	0.896863
ENSG00000076321	0.0333359	4.76962	0.899469	0.932485
ENSG00000120334	0.425655	4.17892	0.164795	0.249434
ENSG00000117593	0.143984	6.59132	0.560552	0.657983
ENSG00000185278	1.69811	5.21069	6.99957e-10	4.28002e-09
ENSG00000135870	0.30201	5.22514	0.229938	0.327605
ENSG00000152061	-0.427495	4.71189	0.14989	0.230524
ENSG00000116161	0.606233	7.08738	0.013782	0.0295663
ENSG00000120333	0.89174	4.97588	0.000385915	0.00115433
ENSG00000235750	-2.06976	6.38133	9.47434e-17	1.00718e-15
ENSG00000116147	0.687078	0.85733	0.369551	0.477291
ENSG00000143207	-0.566395	5.46412	0.0208829	0.0426615
ENSG00000242193	-2.56068	3.07775	2.27747e-10	1.46388e-09
ENSG00000075391	-2.37372	5.77722	4.55232e-16	4.62692e-15
ENSG00000240021	1.15916	0.122251	0.0568911	0.10198
ENSG00000116191	-0.138914	5.00051	0.599393	0.690768
ENSG00000116199	-0.174324	6.4497	0.437875	0.545817
ENSG00000186283	0.100343	5.93934	0.657993	0.741418
ENSG00000143322	-1.56017	6.14755	2.95362e-09	1.70388e-08
ENSG00000057252	0.245662	5.91639	0.281953	0.385519
ENSG00000236539	-0.308528	3.96153	0.341636	0.447745
ENSG00000169905	0.697603	6.74393	0.00761288	0.0174056
ENSG00000143337	-0.135985	6.32585	0.554331	0.652596
ENSG00000135837	-0.180721	5.52507	0.477	0.583388
ENSG00000116260	-0.461079	8.40942	0.0915157	0.152543
ENSG00000121454	0.368289	1.98892	0.521714	0.624356
ENSG00000230124	-0.411521	5.61049	0.0834192	0.140918
ENSG00000143324	-0.823762	6.1362	0.000589485	0.00170386
ENSG00000135835	-1.34938	1.3113	0.0153472	0.0325472
ENSG00000135823	-1.53607	6.02727	5.27446e-12	3.95975e-11
ENSG00000153029	-2.20069	4.77304	4.19348e-09	2.37761e-08
ENSG00000162783	-3.09033	5.45164	1.31718e-25	2.26153e-24
ENSG00000135821	-1.4228	8.61437	5.72494e-08	2.85308e-07
ENSG00000135828	0.11635	3.33771	0.759802	0.824775
ENSG00000135838	0.487073	2.9169	0.23454	0.332541
ENSG00000135829	-0.0727312	8.40447	0.806797	0.861025
ENSG00000135862	-0.730251	8.6929	0.00574339	0.0135493
ENSG00000058085	-13.153	12.1434	2.36096e-92	3.09266e-90
ENSG00000157064	1.76833	3.57241	0.000924264	0.00256609
ENSG00000116698	0.314975	7.02844	0.157738	0.240573
ENSG00000116701	-5.17108	1.89103	9.94559e-14	8.49484e-13
ENSG00000162704	-0.0497989	7.60043	0.817794	0.869647
ENSG00000143344	2.25864	3.21077	1.15388e-07	5.55025e-07
ENSG00000198756	5.91085	0.773152	1.79485e-13	1.50098e-12
ENSG00000198860	0.172678	6.07112	0.464108	0.571035
ENSG00000116667	0.604605	5.63978	0.0135472	0.0291077
ENSG00000116406	0.0975165	6.27745	0.692279	0.76979
ENSG00000135842	-1.82107	6.34101	3.29907e-07	1.50403e-06
ENSG00000121481	-0.497838	4.71126	0.0554888	0.0997932
ENSG00000121486	0.586989	5.18098	0.025394	0.050778
ENSG00000116668	0.43915	2.21825	0.301332	0.406709
ENSG00000116679	-1.82661	7.15416	2.95411e-13	2.43294e-12
ENSG00000143341	-6.52377	1.69434	3.34395e-09	1.91885e-08
ENSG00000047410	0.273888	7.68785	0.242698	0.341526
ENSG00000157181	-0.084358	4.83597	0.741006	0.80975
ENSG00000073756	-10.2451	6.5033	1.77799e-48	6.90961e-47
ENSG00000116711	-3.12819	3.13337	1.93708e-11	1.37606e-10
ENSG00000230987	-0.0602595	1.16472	0.948012	0.967626
ENSG00000090104	10.3399	2.60158	2.11714e-22	3.11724e-21
ENSG00000116741	1.68968	5.3687	0.000458997	0.00135243
ENSG00000116750	0.563139	6.66186	0.01701	0.0355923
ENSG00000116747	1.10916	6.01725	1.59636e-05	5.92203e-05
ENSG00000023572	2.3381	6.11947	5.58162e-17	6.02363e-16
ENSG00000134371	0.572349	6.43785	0.0169159	0.0354142
ENSG00000000971	-8.87489	5.96089	3.73134e-82	3.58846e-80
ENSG00000244414	-1.86977	0.774546	0.0238629	0.0479943
ENSG00000066279	-0.18948	6.10924	0.565699	0.662438
ENSG00000177888	0.746916	5.19079	0.0238786	0.0480195
ENSG00000213047	0.320828	4.40744	0.387872	0.496062
ENSG00000203724	2.51239	0.812867	1.96526e-05	7.19223e-05
ENSG00000151414	0.341278	5.87022	0.141772	0.22029
ENSG00000081237	1.34109	0.146114	0.0192272	0.0396791
ENSG00000116833	3.31616	-0.228332	5.67315e-05	0.000193442
ENSG00000162702	-0.994092	5.31065	0.000665537	0.00190234
ENSG00000118193	-0.232447	5.45948	0.469272	0.57607
ENSG00000118197	0.704266	4.20736	0.0159097	0.0335807
ENSG00000118200	-1.88728	7.03753	1.35065e-07	6.44165e-07
ENSG00000163362	-3.29794	5.42593	2.64326e-31	5.84633e-30
ENSG00000116852	-1.43732	2.74253	0.0376743	0.0714505
ENSG00000116857	0.218503	6.15726	0.334417	0.440373
ENSG00000081277	-7.72823	7.6779	5.89551e-74	4.36987e-72
ENSG00000118194	3.00064	0.604007	2.13399e-06	8.85713e-06
ENSG00000159166	-0.361821	8.23482	0.0938616	0.155872
ENSG00000159173	2.21915	2.7235	7.02616e-05	0.000236409
ENSG00000174307	-1.66419	6.06314	3.72551e-12	2.82904e-11
ENSG00000159176	-0.515974	7.88276	0.0226166	0.0457602
ENSG00000223396	1.28103	3.36893	0.00275448	0.00696064
ENSG00000134369	-2.13687	6.29285	1.25812e-12	9.86437e-12
ENSG00000198700	0.200546	7.39686	0.366458	0.474142
ENSG00000198892	1.87976	2.50464	3.09677e-05	0.000110046
ENSG00000134375	0.839033	7.1138	0.00111009	0.00303432
ENSG00000176393	-0.236211	6.63209	0.282035	0.385597
ENSG00000163435	2.82568	4.26956	5.99138e-07	2.65188e-06
ENSG00000143862	-0.270883	5.00959	0.285876	0.389866
ENSG00000077152	1.22268	5.93515	0.00040334	0.00120313
ENSG00000077157	1.02384	4.77818	0.000593607	0.00171513
ENSG00000236439	0.209989	6.14898	0.367452	0.475226
ENSG00000143858	0.56294	0.707388	0.324307	0.430304
ENSG00000117139	-0.469505	6.83014	0.0760848	0.130855
ENSG00000214796	3.64258	2.89863	1.22023e-11	8.84187e-11
ENSG00000234996	2.27048	1.08582	1.27779e-05	4.80358e-05
ENSG00000183155	0.481438	4.48191	0.0852065	0.143554
ENSG00000117153	0.851989	6.2427	0.000207789	0.000647661
ENSG00000159346	-0.129956	7.24849	0.566149	0.662823
ENSG00000159348	-0.734835	5.96425	0.00703952	0.0162413
ENSG00000163444	0.761256	6.86244	0.00069475	0.00197618
ENSG00000143847	-0.293927	2.60291	0.629432	0.716636
ENSG00000163485	2.6166	1.46424	0.000367172	0.0011026
ENSG00000159388	-0.453688	5.87386	0.061034	0.10833
ENSG00000122176	-8.27009	0.725775	5.77399e-10	3.54918e-09
ENSG00000188783	0.677877	0.892194	0.190226	0.28052
ENSG00000058668	-0.969648	7.29702	0.00286639	0.00721943
ENSG00000122188	0.231277	0.0452386	0.715066	0.788951
ENSG00000257315	-0.707788	-0.256619	0.410977	0.519016
ENSG00000182004	0.336501	6.70553	0.239993	0.338597
ENSG00000143842	-0.960885	5.24796	0.000143682	0.000460151
ENSG00000143845	-3.47507	3.24932	2.12368e-12	1.64221e-11
ENSG00000174567	0.581233	1.38998	0.378541	0.486777
ENSG00000143850	1.95696	4.64312	1.21387e-12	9.55685e-12
ENSG00000219133	-0.378197	3.7351	0.77973	0.840701
ENSG00000158615	0.809243	6.78342	0.000221592	0.000687162
ENSG00000133056	2.20672	5.15324	6.51575e-16	6.52219e-15
ENSG00000198625	0.974105	5.57085	0.00014867	0.000475288
ENSG00000170382	2.3171	-0.12022	0.000912811	0.00253707
ENSG00000163531	1.9411	2.85268	5.39472e-05	0.000184707
ENSG00000184144	0.99646	0.384577	0.0931029	0.154798
ENSG00000174529	1.33356	1.28068	0.00842973	0.0190638
ENSG00000117222	0.495278	5.0767	0.0584951	0.104397
ENSG00000133059	0.23826	5.20982	0.353249	0.460153
ENSG00000133069	0.0326128	1.06373	0.968572	0.982015
ENSG00000163545	-0.670375	4.44899	0.0126049	0.0272255
ENSG00000281406	-8.03482	2.37502	1.88986e-15	1.8198e-14
ENSG00000117266	-2.58084	4.91681	1.12868e-12	8.89999e-12
ENSG00000174514	2.22194	1.36948	1.8038e-05	6.64059e-05
ENSG00000158711	1.15382	6.96855	2.19856e-07	1.02507e-06
ENSG00000158715	4.78443	7.20097	8.67427e-44	2.92901e-42
ENSG00000069275	-0.144488	8.59864	0.533958	0.634718
ENSG00000117280	-0.289985	5.64285	0.234438	0.33252
ENSG00000133065	0.305181	6.07165	0.179463	0.267505
ENSG00000276600	-8.61215	4.90288	1.14015e-77	9.51901e-76
ENSG00000285417	-2.24831	1.25294	0.000702481	0.00199667
ENSG00000196550	0.853735	5.19493	0.00769575	0.0175792
ENSG00000266028	0.164284	6.27849	0.484943	0.590347
ENSG00000263528	-1.40468	3.99363	1.62118e-05	6.00972e-05
ENSG00000266094	1.05752	3.24101	0.00384064	0.00940812
ENSG00000234981	-3.09997	2.03963	0.00376417	0.00923568
ENSG00000143486	-0.394661	6.02037	0.0655261	0.115199
ENSG00000143479	-2.10255	3.40852	9.87277e-09	5.39047e-08
ENSG00000162889	-0.307745	6.65411	0.153352	0.234945
ENSG00000224114	-1.0486	0.928825	0.524218	0.626514
ENSG00000162894	-1.31754	1.32114	0.010589	0.0232783
ENSG00000162896	-0.171249	0.133311	0.844228	0.89028
ENSG00000182795	0.465314	8.61587	0.0335834	0.0647588
ENSG00000123836	1.09238	5.89083	4.03886e-05	0.000141211
ENSG00000180667	0.87601	4.99942	0.000585956	0.00169495
ENSG00000123843	0.755703	1.20702	0.139425	0.217467
ENSG00000224462	5.31621	-0.42837	1.03055e-08	5.61462e-08
ENSG00000196352	-0.60134	3.97957	0.115719	0.185853
ENSG00000117322	1.67971	0.280241	0.00663122	0.015414
ENSG00000117335	-0.608229	7.92821	0.00378512	0.00928258
ENSG00000076356	-5.28999	5.95205	1.49421e-76	1.19498e-74
ENSG00000196878	-11.2902	10.8703	2.55538e-47	9.68303e-46
ENSG00000123689	-15.182	7.44038	2.02089e-92	2.67022e-90
ENSG00000009790	-1.41993	1.01884	0.0108157	0.0237184
ENSG00000162757	-1.70184	4.8243	7.6578e-08	3.75123e-07
ENSG00000117595	-2.6721	8.32531	2.3021e-19	2.88856e-18
ENSG00000117597	0.031266	5.21859	0.907361	0.938043
ENSG00000143469	-1.52078	1.12559	0.00944591	0.0210449
ENSG00000082497	-1.27022	3.138	0.00968997	0.0215514
ENSG00000054392	-0.472928	2.0464	0.284894	0.388806
ENSG00000234004	-2.13473	2.90278	0.207886	0.301808
ENSG00000117625	1.01506	5.54624	0.000117352	0.000380449
ENSG00000082512	-0.614399	3.47381	0.10529	0.171863
ENSG00000170385	-1.01557	5.94098	3.89398e-05	0.000136565
ENSG00000117650	0.684981	5.0645	0.0275329	0.0545239
ENSG00000123684	-1.01751	6.17247	1.01685e-05	3.88023e-05
ENSG00000143493	0.646487	5.49011	0.00607084	0.0142443
ENSG00000143476	0.0941339	5.4981	0.790853	0.848779
ENSG00000220749	-1.41776	5.44288	0.446347	0.553969
ENSG00000066027	0.331141	5.80707	0.166924	0.252035
ENSG00000065600	-0.666528	4.00553	0.0283998	0.0560487
ENSG00000117691	0.153711	5.184	0.528794	0.630247
ENSG00000162772	3.737	5.00636	1.03871e-11	7.57715e-11
ENSG00000117697	1.04998	5.3597	4.11704e-05	0.000143746
ENSG00000203705	0.419292	4.37032	0.152238	0.233591
ENSG00000162769	1.1943	5.1748	1.19425e-06	5.10883e-06
ENSG00000143494	4.56357	3.4308	5.38765e-21	7.36862e-20
ENSG00000174606	0.717844	5.47035	0.00322598	0.00803456
ENSG00000136643	0.384571	5.12036	0.129411	0.204535
ENSG00000143499	-1.29148	5.58205	3.49811e-08	1.78428e-07
ENSG00000152104	-2.83558	6.65841	4.05836e-26	7.14564e-25
ENSG00000117724	0.740553	7.51949	0.016541	0.0347202
ENSG00000136636	-0.137861	6.27952	0.530809	0.632134
ENSG00000196482	1.35386	0.324931	0.0362477	0.0690812
ENSG00000092978	0.259617	4.61592	0.339547	0.445584
ENSG00000162814	-0.108886	1.7374	0.832046	0.880868
ENSG00000067533	-0.125071	5.60108	0.646122	0.730819
ENSG00000092969	-9.11404	4.20936	1.75685e-50	7.17618e-49
ENSG00000143353	1.94108	5.59258	1.06671e-12	8.42884e-12
ENSG00000225920	1.95996	0.567788	0.00234231	0.0059898
ENSG00000215817	-0.201268	3.48574	0.566419	0.663046
ENSG00000196660	2.19124	-0.402682	0.0014906	0.00396527
ENSG00000136628	0.648968	8.68981	0.00892871	0.0200461
ENSG00000162813	0.812951	5.59306	0.00160219	0.00423543
ENSG00000067704	0.0265666	7.70381	0.900995	0.933685
ENSG00000232134	0.70996	0.760753	0.419331	0.527679
ENSG00000118873	-0.820892	6.05243	0.000680193	0.00194001
ENSG00000218283	-0.923069	5.05273	0.309185	0.41484
ENSG00000116141	-2.14075	4.09954	2.51819e-11	1.77477e-10
ENSG00000162817	2.40504	3.77581	2.81508e-12	2.16255e-11
ENSG00000117791	1.8291	3.91437	9.46583e-08	4.59385e-07
ENSG00000186205	3.42077	5.84944	6.83051e-26	1.18481e-24
ENSG00000136630	4.25177	-0.220747	3.05311e-07	1.39988e-06
ENSG00000143507	-0.870113	3.59482	0.0217704	0.0442484
ENSG00000143498	-1.04901	3.11377	0.00960606	0.0213679
ENSG00000154305	1.07994	6.62334	5.36532e-06	2.12142e-05
ENSG00000186063	-0.365478	7.18735	0.119162	0.190496
ENSG00000162819	0.0504409	5.8147	0.823238	0.873845
ENSG00000154309	1.2318	2.41518	0.0160851	0.0338851
ENSG00000187554	1.09047	1.18766	0.0369697	0.0702602
ENSG00000143502	1.07942	1.0366	0.0801345	0.136553
ENSG00000162909	-2.18804	9.06729	2.7724e-21	3.86129e-20
ENSG00000143514	0.495353	5.53117	0.0346477	0.0664989
ENSG00000272645	0.745005	4.55012	0.0208788	0.0426588
ENSG00000185495	0.511605	3.2316	0.165787	0.250585
ENSG00000143756	0.813897	6.55889	0.000193537	0.000605475
ENSG00000143753	1.6876	7.52656	1.08621e-10	7.22921e-10
ENSG00000143748	1.63957	6.00927	9.52905e-14	8.1574e-13
ENSG00000143771	0.166417	6.01135	0.434273	0.542395
ENSG00000162923	-0.493096	6.90304	0.0328083	0.0634334
ENSG00000143786	-0.85911	1.06755	0.0945617	0.156863
ENSG00000185842	0.418432	3.73567	0.19985	0.292104
ENSG00000143815	0.352439	6.75299	0.187159	0.276966
ENSG00000154380	-0.146684	7.60743	0.50075	0.605225
ENSG00000143742	0.631795	8.50214	0.00299288	0.00751187
ENSG00000143819	4.34037	7.79969	2.33652e-50	9.51835e-49
ENSG00000196187	-0.0204542	5.46385	0.934983	0.958392
ENSG00000143811	0.139301	5.98512	0.515245	0.618529
ENSG00000143751	0.545408	5.39123	0.0257226	0.0513471
ENSG00000163041	0.777522	8.52725	0.000252189	0.000774175
ENSG00000182827	-0.254096	6.052	0.256556	0.357517
ENSG00000183814	1.06232	4.02321	0.00147304	0.00392749
ENSG00000143799	1.39931	8.71252	4.41955e-08	2.22589e-07
ENSG00000203685	4.99166	0.74947	1.72884e-11	1.2339e-10
ENSG00000143772	1.29818	4.99229	2.49754e-06	1.02728e-05
ENSG00000143801	1.03157	4.65417	0.000226063	0.000699882
ENSG00000163050	3.84206	5.94894	1.43144e-31	3.20808e-30
ENSG00000143776	0.912661	6.65821	0.00407543	0.00993679
ENSG00000181450	2.76	4.49326	4.6758e-19	5.76694e-18
ENSG00000143740	0.525382	5.26484	0.0322664	0.0625415
ENSG00000081692	1.04332	3.86978	0.0029318	0.00737196
ENSG00000143816	-0.275205	2.46561	0.618817	0.707145
ENSG00000143761	0.148273	9.06326	0.488808	0.59391
ENSG00000143793	0.683013	4.75734	0.0231641	0.0467464
ENSG00000162910	0.63695	5.04124	0.0142034	0.0304016
ENSG00000143774	-0.343152	7.61989	0.102594	0.168097
ENSG00000181873	1.54655	4.80888	1.72226e-09	1.01551e-08
ENSG00000154358	-0.953213	5.14982	0.0706383	0.122865
ENSG00000154370	0.377177	5.67905	0.0938501	0.15587
ENSG00000162931	-1.59723	0.945613	0.0330703	0.0638504
ENSG00000181218	1.61073	2.1308	0.00042654	0.00126513
ENSG00000196890	2.29728	0.382637	0.000220225	0.000683899
ENSG00000168159	2.08557	8.305	2.24212e-21	3.13422e-20
ENSG00000234975	-1.36527	5.85043	0.178594	0.266522
ENSG00000116574	6.82259	6.02236	7.81344e-41	2.40822e-39
ENSG00000168118	0.786536	5.92822	0.000470887	0.00138612
ENSG00000154429	1.09698	4.84744	7.55188e-05	0.000253089
ENSG00000069248	0.389174	6.41584	0.0762211	0.130977
ENSG00000135776	-0.132898	5.05924	0.599449	0.69078
ENSG00000135801	0.0803151	5.55579	0.729616	0.800239
ENSG00000135763	-0.309509	5.00928	0.274229	0.377233
ENSG00000143641	-0.956385	7.64361	0.00011662	0.000378317
ENSG00000177614	-2.78882	3.20041	4.23016e-08	2.13688e-07
ENSG00000135775	0.649951	5.47668	0.00601247	0.0141227
ENSG00000135744	6.71113	0.799135	3.641e-15	3.43847e-14
ENSG00000135773	7.90792	0.277219	7.36256e-12	5.4493e-11
ENSG00000119280	1.08842	5.10002	6.479e-06	2.54192e-05
ENSG00000143643	0.584014	4.33473	0.0378475	0.0717162
ENSG00000173409	0.706611	4.60596	0.00895861	0.0201073
ENSG00000182118	-0.798712	2.31016	0.0562105	0.100912
ENSG00000143633	0.877205	4.36446	0.0031793	0.00792997
ENSG00000116906	-0.816403	5.56393	0.000484072	0.00142135
ENSG00000116903	0.237902	4.76341	0.368675	0.476559
ENSG00000010072	0.0567606	4.35469	0.84232	0.888647
ENSG00000135766	0.906113	5.99329	0.00013631	0.000437893
ENSG00000116918	1.14533	5.47649	2.45059e-06	1.0094e-05
ENSG00000162946	-0.0827503	0.125617	0.947278	0.967071
ENSG00000116991	0.408697	3.23869	0.306965	0.412372
ENSG00000212916	-7.87147	0.37602	2.53687e-12	1.95079e-11
ENSG00000135778	0.631255	5.53264	0.00570818	0.0134725
ENSG00000135749	-0.152938	5.05834	0.608715	0.698755
ENSG00000143674	0.255364	4.32934	0.392698	0.500556
ENSG00000135750	0.548303	4.71071	0.0356646	0.0681323
ENSG00000183780	-4.45414	1.85358	8.22262e-13	6.55523e-12
ENSG00000168275	0.0694334	4.52499	0.806629	0.860989
ENSG00000059588	0.622512	6.03236	0.01046	0.0230315
ENSG00000168264	-0.353096	6.37717	0.128853	0.20376
ENSG00000173726	0.117759	8.19039	0.584361	0.678073
ENSG00000188739	0.254674	0.683072	0.665985	0.748224
ENSG00000054267	0.396227	5.32827	0.108138	0.175833
ENSG00000152904	0.638821	4.50436	0.0338732	0.0652267
ENSG00000285053	1.57541	2.83518	0.000271586	0.000829164
ENSG00000284770	1.40346	2.09483	0.00361368	0.00889806
ENSG00000162885	-0.338086	5.29011	0.194314	0.285468
ENSG00000168243	1.91377	0.969897	0.00559301	0.0132253
ENSG00000143669	-1.60868	4.18978	4.31261e-06	1.72766e-05
ENSG00000116962	-12.6517	4.92071	3.19364e-59	1.62844e-57
ENSG00000077585	0.244236	4.17237	0.417513	0.525828
ENSG00000086619	0.323606	2.11752	0.482344	0.588125
ENSG00000186197	-8.00281	2.34792	4.27131e-22	6.1989e-21
ENSG00000116977	-0.706425	5.89473	0.00451858	0.010914
ENSG00000119285	-0.226315	6.60412	0.373499	0.481729
ENSG00000116984	0.575191	6.27692	0.015197	0.0322603
ENSG00000237991	-1.39186	1.55745	0.296821	0.401656
ENSG00000198626	7.4837	2.78229	1.283e-27	2.43385e-26
ENSG00000270188	0.390464	5.81264	0.271506	0.373995
ENSG00000133019	2.88773	2.39751	1.70363e-07	8.04182e-07
ENSG00000228818	-0.766575	1.65825	0.641329	0.726913
ENSG00000091483	0.968937	7.48813	2.29218e-05	8.3086e-05
ENSG00000117009	-2.89536	0.310074	0.000129379	0.000417214
ENSG00000054277	-4.42732	2.5137	7.15156e-17	7.66347e-16
ENSG00000203668	0.174987	5.09897	0.55946	0.657071
ENSG00000174371	-0.0996756	4.61195	0.803502	0.858474
ENSG00000180287	-2.78174	0.168525	0.000388665	0.00116209
ENSG00000214837	-0.637356	3.41319	0.140924	0.21922
ENSG00000143702	-1.33353	6.08394	9.27739e-05	0.000306656
ENSG00000054282	-0.496963	4.79077	0.104232	0.170412
ENSG00000117020	-6.26891	3.83285	1.34055e-36	3.61806e-35
ENSG00000179456	1.07306	3.94951	0.00068048	0.00194001
ENSG00000035687	-0.389962	6.20348	0.0673019	0.117885
ENSG00000121644	-0.313464	6.26769	0.212079	0.306879
ENSG00000203667	0.469186	0.690103	0.42933	0.537547
ENSG00000153187	-0.0257614	9.50206	0.915278	0.943915
ENSG00000203666	0.995731	2.83344	0.0377225	0.071515
ENSG00000162849	-4.7413	2.43694	2.31143e-14	2.07455e-13
ENSG00000185420	0.546055	4.3398	0.0655248	0.115199
ENSG00000162851	0.561298	5.03049	0.0365354	0.069551
ENSG00000162852	0.919897	4.993	0.000710812	0.00201959
ENSG00000143653	1.17798	4.9197	1.01001e-05	3.85606e-05
ENSG00000153207	0.158351	7.00731	0.482952	0.588489
ENSG00000135747	1.14507	1.40373	0.01744	0.0364012
ENSG00000197472	2.77943	1.97662	9.13432e-07	3.95994e-06
ENSG00000277462	1.09834	2.9489	0.0046061	0.0111042
ENSG00000188295	0.701283	3.18281	0.0508199	0.0924468
ENSG00000196418	1.47639	3.43769	6.04735e-05	0.000205431
ENSG00000227671	-0.494973	4.51709	0.0948344	0.15722
ENSG00000162714	-1.26414	5.34493	4.8766e-06	1.93725e-05
ENSG00000162711	-3.85439	0.596497	3.79279e-07	1.71522e-06
ENSG00000169224	1.04227	0.0678573	0.0551307	0.0992314
ENSG00000228336	0.835245	2.83675	0.0388623	0.0733648
ENSG00000162722	0.674438	-0.334688	0.543289	0.643274
ENSG00000203663	0.798829	3.22692	0.0360428	0.0687441
ENSG00000228198	0.567288	3.13139	0.151407	0.232552
ENSG00000171180	1.03295	0.194622	0.0807273	0.137332
ENSG00000177212	1.17797	0.475095	0.0347473	0.0666305
ENSG00000177201	1.60863	2.3446	0.00020301	0.000633418
ENSG00000188558	0.799416	2.51008	0.0616314	0.109212
ENSG00000286015	7.46859	1.5108	1.48589e-19	1.88938e-18
ENSG00000175137	0.284481	5.49959	0.231124	0.328986
ENSG00000171161	0.71062	5.1107	0.0033038	0.00821356
ENSG00000171163	1.10501	5.81582	4.86973e-06	1.93604e-05
ENSG00000185220	1.64664	3.81852	3.22312e-07	1.47117e-06
ENSG00000233084	-1.90312	0.376398	0.202694	0.295523
ENSG00000184731	-4.89807	5.07779	1.83622e-24	2.9905e-23
ENSG00000035115	-1.50196	5.14236	2.5778e-09	1.49445e-08
ENSG00000143727	-0.28267	6.3684	0.185378	0.274866
ENSG00000151353	0.404273	4.8113	0.113437	0.182826
ENSG00000115705	2.70691	-0.251794	0.00213737	0.00551771
ENSG00000130508	-2.24624	7.61179	1.47444e-17	1.64857e-16
ENSG00000186487	0.625552	1.88662	0.222561	0.31922
ENSG00000032389	0.115117	5.26625	0.637996	0.724108
ENSG00000171853	-1.13415	5.19044	2.59646e-06	1.06486e-05
ENSG00000182551	1.60627	6.91057	1.4269e-11	1.02563e-10
ENSG00000171865	-0.222051	6.058	0.324609	0.430668
ENSG00000171863	-0.0944015	9.58698	0.665555	0.747956
ENSG00000176887	1.50674	1.22787	0.0207474	0.0424303
ENSG00000134326	3.09666	1.61416	2.49054e-09	1.44607e-08
ENSG00000134321	-0.189367	-0.0394791	0.846246	0.891789
ENSG00000151692	3.48726	3.23093	2.23703e-12	1.72371e-11
ENSG00000115738	4.9081	4.48844	5.59207e-19	6.85255e-18
ENSG00000134313	-0.136722	6.4386	0.591386	0.683834
ENSG00000143797	1.43622	7.49998	1.61546e-06	6.7884e-06
ENSG00000151693	-2.79109	5.7986	2.12332e-12	1.64221e-11
ENSG00000119185	-0.275114	6.27257	0.232875	0.33089
ENSG00000119203	0.00793693	6.17188	0.97432	0.98634
ENSG00000134330	0.534964	5.58807	0.0350443	0.0671075
ENSG00000151694	-1.94567	5.46236	4.27314e-11	2.94736e-10
ENSG00000134308	-0.860943	8.98406	0.000102313	0.000336068
ENSG00000115750	-1.71454	4.22569	5.93276e-09	3.31184e-08
ENSG00000134317	0.120265	3.69364	0.719834	0.7926
ENSG00000172059	1.03577	3.96869	0.0021427	0.00552781
ENSG00000171848	-0.414577	7.79537	0.257431	0.358432
ENSG00000115756	-0.418934	4.94205	0.0989262	0.163073
ENSG00000115758	-0.364791	8.98466	0.11898	0.190245
ENSG00000115761	-0.189877	5.69243	0.435485	0.543686
ENSG00000143882	0.490329	0.690273	0.357685	0.465049
ENSG00000143870	-1.17494	7.98493	2.84115e-08	1.46542e-07
ENSG00000150873	0.726647	-0.0119547	0.203169	0.295989
ENSG00000162976	-0.0410588	3.80358	0.907762	0.938393
ENSG00000134318	-1.14468	5.94673	1.4881e-05	5.54887e-05
ENSG00000169016	0.0310581	4.3219	0.911866	0.941342
ENSG00000196208	4.76299	4.19397	5.65713e-29	1.12825e-27
ENSG00000134324	-0.061229	7.16528	0.78622	0.84506
ENSG00000071575	-2.59419	3.88396	3.22081e-11	2.24085e-10
ENSG00000162981	-4.78406	4.68867	9.76651e-30	2.0357e-28
ENSG00000151779	-1.02904	5.60104	5.55069e-05	0.000189705
ENSG00000079785	-0.29691	7.48128	0.199788	0.292042
ENSG00000197872	-0.719056	1.92949	0.137603	0.215132
ENSG00000163032	-7.73499	2.86982	4.24769e-24	6.78878e-23
ENSG00000163029	-1.12651	5.94272	3.93405e-06	1.58268e-05
ENSG00000178295	-0.342775	5.48071	0.174286	0.261327
ENSG00000170745	0.65893	2.86499	0.106241	0.173285
ENSG00000240857	-0.167825	3.72624	0.613136	0.702291
ENSG00000143867	-8.77948	1.18767	8.4543e-14	7.28249e-13
ENSG00000183891	-0.131148	2.62232	0.748244	0.815139
ENSG00000118965	-0.0384492	4.96608	0.882213	0.919515
ENSG00000132031	-3.85815	2.44861	9.29099e-12	6.82013e-11
ENSG00000068697	-0.4986	7.04307	0.0220804	0.0447886
ENSG00000115884	-4.4803	9.33931	6.90037e-55	3.1773e-53
ENSG00000235411	-0.893704	0.0680795	0.261979	0.363342
ENSG00000055917	0.184193	6.86251	0.420734	0.529157
ENSG00000143878	1.5732	6.4226	6.13942e-09	3.42217e-08
ENSG00000118960	0.478171	5.36056	0.0497398	0.0907428
ENSG00000118961	0.210591	4.95505	0.474715	0.581435
ENSG00000119771	-0.746227	3.99445	0.0295481	0.0580567
ENSG00000119778	0.621497	4.37447	0.0497543	0.0907583
ENSG00000173960	-0.941182	4.73109	0.000279823	0.000853282
ENSG00000205639	0.248378	-0.215534	0.745152	0.812878
ENSG00000163026	-0.259927	4.14066	0.452702	0.560026
ENSG00000119782	-3.54989	1.47535	1.75768e-10	1.14332e-09
ENSG00000115128	0.120146	6.60646	0.58403	0.677896
ENSG00000219626	0.24749	3.16964	0.559626	0.657158
ENSG00000115129	-2.96234	4.8132	3.30963e-24	5.3443e-23
ENSG00000198399	-0.0392525	5.65716	0.889968	0.92535
ENSG00000084676	2.3425	5.25929	5.9689e-17	6.42788e-16
ENSG00000184924	1.1458	3.30536	0.00144403	0.00385558
ENSG00000138092	-0.106344	4.66225	0.745876	0.813318
ENSG00000138031	-1.4917	5.27742	4.76497e-09	2.69159e-08
ENSG00000115137	0.0554915	2.96757	0.90391	0.935493
ENSG00000084710	0.909945	1.08467	0.0813039	0.13805
ENSG00000119772	0.721195	4.74674	0.0149867	0.0318671
ENSG00000138101	0.596492	4.86377	0.0322702	0.0625415
ENSG00000143970	-0.716431	5.96768	0.00727335	0.0167148
ENSG00000084731	-2.22835	5.07413	2.4333e-14	2.17878e-13
ENSG00000084733	-0.198211	7.67363	0.371303	0.479309
ENSG00000157833	1.29368	1.41782	0.0256998	0.0513152
ENSG00000084754	-0.305567	8.2661	0.146271	0.226033
ENSG00000138029	-0.0906503	7.12647	0.685494	0.763883
ENSG00000173567	-0.595156	0.211573	0.359959	0.467166
ENSG00000138018	0.0870158	7.04153	0.685684	0.764022
ENSG00000171303	-0.0753499	0.143814	0.948339	0.967764
ENSG00000213699	-0.982144	6.31427	0.000231698	0.00071558
ENSG00000115163	0.0874977	4.21992	0.800043	0.856139
ENSG00000157851	3.89556	1.18139	1.27612e-10	8.41973e-10
ENSG00000084764	0.099963	4.16693	0.750739	0.817083
ENSG00000119777	-0.449821	6.67404	0.0341617	0.0657155
ENSG00000084693	0.0516211	5.20074	0.841288	0.887981
ENSG00000228474	-0.382617	6.42895	0.0779026	0.133231
ENSG00000138080	1.00772	0.460053	0.10869	0.176542
ENSG00000138030	2.04539	2.378	0.000169583	0.000536165
ENSG00000138028	5.00978	4.55204	6.27008e-47	2.35244e-45
ENSG00000143994	1.81602	1.16398	0.000720306	0.00204351
ENSG00000138073	0.466871	6.31848	0.042755	0.0796058
ENSG00000163792	0.971431	0.593668	0.112564	0.18163
ENSG00000138074	0.679036	6.09568	0.0195622	0.0402883
ENSG00000138085	0.404485	6.35036	0.0625637	0.110696
ENSG00000084774	0.03779	7.65396	0.875574	0.914577
ENSG00000138100	3.76979	-0.278669	8.08838e-07	3.52865e-06
ENSG00000115204	0.0621564	5.91241	0.781367	0.841878
ENSG00000115207	0.331484	6.2942	0.13972	0.217786
ENSG00000115211	0.362918	5.66203	0.114377	0.184164
ENSG00000115234	-0.317388	6.81905	0.165068	0.249794
ENSG00000163795	-0.106129	4.04142	0.73726	0.806644
ENSG00000115241	-0.181528	7.84821	0.469652	0.576304
ENSG00000213453	-0.802449	2.04562	0.42585	0.534114
ENSG00000115216	-0.539047	7.01113	0.0105709	0.0232486
ENSG00000157992	0.722111	4.66927	0.00921846	0.0206235
ENSG00000138002	1.14946	4.97591	2.47786e-05	8.92416e-05
ENSG00000115226	-3.45659	3.23855	2.63944e-13	2.18088e-12
ENSG00000221843	0.815409	2.18059	0.0934987	0.15532
ENSG00000243943	0.04937	4.24069	0.864592	0.906158
ENSG00000176714	2.60251	2.22138	2.70344e-08	1.39867e-07
ENSG00000198522	-1.40201	5.51531	1.04534e-08	5.68704e-08
ENSG00000119760	-0.0379467	5.84094	0.868989	0.909235
ENSG00000163798	-0.0776846	5.45562	0.756556	0.822015
ENSG00000243147	0.425815	5.3044	0.102011	0.167302
ENSG00000171174	-0.470705	1.66918	0.376258	0.48443
ENSG00000158019	0.441625	5.21856	0.0701813	0.122238
ENSG00000075426	-2.67704	6.47261	3.01976e-24	4.88142e-23
ENSG00000163803	-5.05405	1.93777	8.11337e-14	7.00072e-13
ENSG00000213639	-0.0900209	7.85119	0.669874	0.75142
ENSG00000163806	1.27961	-0.494438	0.0547916	0.0987497
ENSG00000171103	0.363984	3.87783	0.257477	0.358432
ENSG00000163811	-0.417522	6.92688	0.0715255	0.124067
ENSG00000189350	0.476487	2.24961	0.309035	0.414712
ENSG00000115295	-8.54237	5.28974	3.21304e-67	2.03426e-65
ENSG00000119801	-1.75813	5.48932	8.57747e-07	3.73024e-06
ENSG00000213626	-7.42582	2.55465	5.09697e-24	8.07596e-23
ENSG00000172954	0.215628	5.01532	0.38228	0.490329
ENSG00000162949	7.46703	3.88873	1.2841e-38	3.67455e-37
ENSG00000158089	-4.10908	5.0534	1.45335e-30	3.11476e-29
ENSG00000214711	-1.82881	0.769842	0.00121268	0.00328403
ENSG00000013016	0.216505	4.79189	0.452482	0.559941
ENSG00000158125	-6.42057	5.19746	2.20781e-59	1.13337e-57
ENSG00000162959	0.0499395	3.04069	0.911811	0.941342
ENSG00000162961	0.67752	5.35934	0.00529348	0.0125852
ENSG00000021574	0.0496326	4.74456	0.857669	0.900662
ENSG00000152683	-0.217509	5.53631	0.366889	0.474579
ENSG00000229816	0.576791	0.573643	0.281708	0.385358
ENSG00000091106	-1.15048	-0.371817	0.101763	0.166968
ENSG00000119820	-0.144054	5.4485	0.540726	0.640874
ENSG00000115760	-0.249353	7.13288	0.32218	0.42838
ENSG00000018699	-0.581237	5.04607	0.0177122	0.0368933
ENSG00000049323	-3.01229	5.18476	8.47419e-06	3.27731e-05
ENSG00000152689	-0.170354	0.361981	0.783576	0.843169
ENSG00000119812	-0.0611888	6.70289	0.817129	0.869183
ENSG00000150938	-6.43047	6.91691	8.96713e-73	6.45761e-71
ENSG00000171055	-1.4441	5.22837	4.61412e-09	2.61026e-08
ENSG00000115808	-0.988392	5.57768	0.00048529	0.00142437
ENSG00000008869	0.106373	5.50667	0.681934	0.760904
ENSG00000152133	0.35435	4.05619	0.25442	0.355062
ENSG00000055332	-1.21315	6.24451	1.99732e-08	1.05087e-07
ENSG00000218739	0.182886	5.45194	0.445545	0.553302
ENSG00000115816	-0.503996	5.68253	0.0526922	0.0954869
ENSG00000003509	-0.302166	3.86678	0.32678	0.432754
ENSG00000115825	-1.11909	5.43531	0.000149128	0.00047635
ENSG00000115828	-10.2743	2.59132	4.54142e-20	5.954e-19
ENSG00000163171	-0.513481	6.00798	0.0570164	0.102178
ENSG00000115841	-0.963047	1.71326	0.058189	0.103936
ENSG00000138061	-1.77928	2.71566	0.000222974	0.000691165
ENSG00000119787	-0.217378	6.16513	0.343538	0.44968
ENSG00000213553	-0.471854	8.70558	0.0288173	0.0567641
ENSG00000143889	-0.144006	5.45752	0.59003	0.682567
ENSG00000143891	-2.02621	1.21682	0.00427326	0.010361
ENSG00000115875	-0.180987	7.62175	0.447153	0.554652
ENSG00000152147	0.208723	4.6437	0.532292	0.633373
ENSG00000163214	-0.605197	5.22139	0.0189486	0.0391894
ENSG00000188010	0.385462	3.3569	0.280878	0.384465
ENSG00000115904	-1.08155	5.3884	0.000111943	0.00036439
ENSG00000011566	-1.11818	4.86952	2.54998e-05	9.16653e-05
ENSG00000138050	-0.893808	3.83743	0.00913562	0.0204622
ENSG00000183023	-5.27179	3.65672	2.91014e-29	5.91172e-28
ENSG00000205086	1.23245	0.48147	0.023475	0.0473268
ENSG00000162878	8.77269	1.07061	4.95259e-17	5.38687e-16
ENSG00000143924	-0.775129	6.22428	0.00235527	0.0060199
ENSG00000115944	-0.10586	6.43873	0.652823	0.737026
ENSG00000171126	6.54909	-0.864297	4.39988e-07	1.97917e-06
ENSG00000057935	0.360858	5.29868	0.133149	0.209527
ENSG00000162882	-0.0819503	-0.281726	1	1
ENSG00000152518	-3.37928	7.19039	5.30125e-48	2.04448e-46
ENSG00000115970	-0.298625	5.60608	0.222361	0.318993
ENSG00000152527	-2.14087	2.58736	1.05285e-05	4.00551e-05
ENSG00000138036	-1.62136	3.8883	1.01036e-06	4.35902e-06
ENSG00000143921	0.418296	0.798	0.447391	0.554903
ENSG00000138095	-0.103788	8.11027	0.63277	0.719465
ENSG00000138032	-0.146048	3.83609	0.675855	0.755675
ENSG00000138078	0.53853	5.87731	0.0179628	0.0373795
ENSG00000143919	0.0980138	2.63872	0.815067	0.867354
ENSG00000068784	-0.72494	4.80284	0.0071177	0.0164018
ENSG00000171132	0.987821	2.51935	0.0162359	0.0341649
ENSG00000116016	-7.80002	6.87881	2.82916e-87	3.07065e-85
ENSG00000250565	1.59002	3.55486	8.38797e-06	3.24479e-05
ENSG00000119729	-1.14988	5.19038	2.60352e-05	9.34352e-05
ENSG00000151665	-0.195237	3.82077	0.548482	0.647869
ENSG00000119878	-0.441188	3.31899	0.225375	0.322525
ENSG00000171150	-0.439523	4.20041	0.129093	0.204096
ENSG00000180398	-1.55288	7.20856	3.47623e-11	2.40973e-10
ENSG00000068724	-2.70779	5.00175	3.01286e-24	4.87544e-23
ENSG00000143933	-1.12388	8.74143	3.89435e-07	1.7601e-06
ENSG00000119888	0.530468	6.77809	0.0886509	0.148583
ENSG00000095002	-2.18418	5.09651	3.79859e-09	2.16259e-08
ENSG00000230979	-0.795696	6.1373	0.00113515	0.00309671
ENSG00000116062	-0.4929	6.51324	0.0708345	0.123094
ENSG00000224058	-0.439796	1.3135	0.364073	0.471719
ENSG00000138081	-1.1691	5.11314	4.31465e-05	0.000150266
ENSG00000170802	-0.690813	5.01007	0.0200518	0.0411849
ENSG00000162869	-0.177757	4.47729	0.537873	0.638265
ENSG00000243244	-1.26889	1.44986	0.048283	0.0884034
ENSG00000115239	0.596503	3.14706	0.128165	0.202797
ENSG00000143942	0.18598	3.79959	0.611919	0.701532
ENSG00000068912	-1.16279	5.43458	1.69049e-06	7.09585e-06
ENSG00000119737	0.00360152	1.56574	1	1
ENSG00000068878	-0.465593	7.50393	0.0299128	0.0586939
ENSG00000170634	0.390156	2.95785	0.307814	0.413293
ENSG00000115306	-7.85401	8.15428	1.1037e-101	1.82291e-99
ENSG00000214595	0.972115	1.49431	0.0598094	0.10643
ENSG00000115310	-2.06649	8.54848	2.3508e-20	3.12515e-19
ENSG00000162994	0.47792	2.94324	0.237531	0.335935
ENSG00000143947	-0.599684	9.58437	0.00669931	0.0155533
ENSG00000085760	0.00499487	6.0763	0.985633	0.994262
ENSG00000162997	0.474371	1.03011	0.372781	0.481022
ENSG00000115355	-2.23181	5.80952	9.06774e-14	7.76687e-13
ENSG00000163001	-0.585545	5.02707	0.0216864	0.0441071
ENSG00000275052	-0.600998	6.24053	0.0065941	0.0153348
ENSG00000138035	0.0136862	6.17598	0.952425	0.970435
ENSG00000115380	-10.662	7.73254	1.6688e-150	1.3346e-147
ENSG00000028116	-0.842026	4.76242	0.00379677	0.00930666
ENSG00000115392	-0.722292	3.47444	0.0379712	0.0718959
ENSG00000233426	-0.827226	4.84859	0.00148769	0.0039596
ENSG00000231043	0.422744	2.29936	0.740845	0.809633
ENSG00000119866	-3.1888	2.44994	7.40362e-10	4.51075e-09
ENSG00000115421	-0.591195	4.27106	0.0525945	0.0953212
ENSG00000162924	-1.23259	3.56325	0.00618983	0.0145011
ENSG00000237522	-0.470102	-0.174561	0.443382	0.551128
ENSG00000232713	-1.58291	-0.0472087	0.0424482	0.0791508
ENSG00000162927	0.374273	3.08434	0.359281	0.466712
ENSG00000162928	-0.299006	5.21028	0.224859	0.321936
ENSG00000162929	-1.23437	3.52778	0.000499127	0.00146104
ENSG00000237651	-0.362562	0.105748	0.586621	0.679789
ENSG00000173209	-0.39705	4.95179	0.239988	0.338597
ENSG00000115464	-0.27402	6.64771	0.342392	0.448399
ENSG00000082898	-0.528223	8.17779	0.015862	0.0334986
ENSG00000170264	0.460743	3.0468	0.25399	0.354526
ENSG00000115484	-0.566639	8.20842	0.0164692	0.0346174
ENSG00000173163	-0.325446	4.06854	0.281005	0.384569
ENSG00000170340	-2.41471	4.85937	1.02106e-17	1.15353e-16
ENSG00000186889	-1.1011	1.91609	0.0168928	0.0353709
ENSG00000115504	-1.18987	6.03975	3.22708e-07	1.47254e-06
ENSG00000115507	0.861994	1.50811	0.0764033	0.131195
ENSG00000143951	0.51759	4.62842	0.0772907	0.13239
ENSG00000014641	-0.0256029	7.49059	0.909238	0.939408
ENSG00000228305	-1.45547	3.02999	0.286781	0.39082
ENSG00000169764	-1.85469	6.68403	7.83356e-17	8.37068e-16
ENSG00000143952	-0.658765	5.22041	0.005921	0.013925
ENSG00000197329	-1.74691	4.05432	7.25015e-07	3.18215e-06
ENSG00000119862	-0.0382539	4.38482	0.892271	0.927047
ENSG00000119844	-0.104346	5.26563	0.676124	0.755814
ENSG00000179833	-1.534	5.00317	2.6886e-08	1.39241e-07
ENSG00000115902	-0.782468	5.02647	0.178652	0.266583
ENSG00000011523	-0.124308	3.87054	0.749056	0.815673
ENSG00000138069	-1.25856	7.43999	2.18845e-09	1.27653e-08
ENSG00000273763	0.82455	0.171861	0.143445	0.222367
ENSG00000172974	-0.844536	6.03517	0.382568	0.4906
ENSG00000138071	-1.61516	8.59091	2.25863e-13	1.87643e-12
ENSG00000198369	-1.85337	5.62359	8.0657e-13	6.44027e-12
ENSG00000143995	-0.528166	2.95504	0.246233	0.345669
ENSG00000143971	0.0691516	4.81787	0.795985	0.852781
ENSG00000197223	-0.509081	4.35867	0.0791558	0.135113
ENSG00000243667	-1.29204	2.83881	0.000969139	0.00267755
ENSG00000115946	-0.649374	5.2545	0.0196107	0.0403773
ENSG00000221823	-0.780745	5.33841	0.00157066	0.00415716
ENSG00000204923	0.0611575	3.07998	0.881777	0.919198
ENSG00000169621	-2.45116	1.74907	2.25719e-06	9.34043e-06
ENSG00000163219	-7.37468	3.65187	5.82675e-36	1.53179e-34
ENSG00000169604	-1.38979	5.77309	1.96679e-05	7.19609e-05
ENSG00000198380	-0.126398	6.80611	0.674647	0.754824
ENSG00000169599	-0.158216	4.89216	0.528416	0.629946
ENSG00000115977	0.0630623	6.10846	0.787866	0.84641
ENSG00000196975	-1.29249	6.47529	2.12371e-09	1.24019e-08
ENSG00000087338	0.21911	4.78058	0.39129	0.499215
ENSG00000124380	-0.144013	4.5533	0.615592	0.704308
ENSG00000059728	-1.61264	4.51586	2.54575e-05	9.15348e-05
ENSG00000244617	2.41142	-0.143726	0.00016514	0.000523644
ENSG00000169564	-0.684864	6.53769	0.00653944	0.0152333
ENSG00000115998	-0.00859057	3.39972	0.992542	0.999647
ENSG00000116001	-0.240311	5.9253	0.343997	0.450025
ENSG00000116005	-1.12977	6.56171	5.14397e-07	2.29435e-06
ENSG00000143977	-0.40089	6.35537	0.121298	0.193341
ENSG00000035141	0.548041	6.08325	0.0135733	0.0291514
ENSG00000163235	-5.86904	6.89949	1.29481e-63	7.18052e-62
ENSG00000075340	0.525929	-0.0973838	0.427869	0.536071
ENSG00000258881	1.01097	0.295744	0.0840812	0.141847
ENSG00000144043	0.0270645	6.74906	0.907338	0.938043
ENSG00000124357	-0.702315	5.39379	0.00346343	0.00856
ENSG00000124370	1.41661	2.48836	0.000506707	0.00148151
ENSG00000124383	0.0841263	5.32583	0.739863	0.808967
ENSG00000124374	2.3232	3.19011	1.95481e-09	1.14596e-08
ENSG00000075292	-0.0986579	6.45907	0.650384	0.73486
ENSG00000135636	-6.53395	3.86525	5.05749e-22	7.31194e-21
ENSG00000003137	-2.48273	1.39798	2.55605e-05	9.18402e-05
ENSG00000144036	-2.22303	5.67372	4.39035e-17	4.79248e-16
ENSG00000116096	0.953901	4.77715	0.00221762	0.00570069
ENSG00000144040	1.32079	4.84418	7.49181e-07	3.28348e-06
ENSG00000135631	-1.39135	5.85096	9.19462e-09	5.02743e-08
ENSG00000135632	-0.926605	5.49727	0.000209949	0.000653723
ENSG00000135617	1.18105	3.89225	0.00038042	0.00113834
ENSG00000135624	-0.319704	8.69158	0.191844	0.282387
ENSG00000163013	1.03745	4.70954	0.000429753	0.00127392
ENSG00000116127	-0.138884	4.86219	0.631217	0.718345
ENSG00000163016	0.608815	0.405109	0.285564	0.389475
ENSG00000144034	-8.11619e-06	4.73453	1	1
ENSG00000144048	-1.7964	4.94863	5.24421e-12	3.93899e-11
ENSG00000124356	-0.855853	6.32212	0.000157284	0.000500719
ENSG00000114956	-0.6926	5.3434	0.00491873	0.0117924
ENSG00000187605	1.18309	5.82837	8.70623e-06	3.3602e-05
ENSG00000257800	0.723455	0.727157	0.206017	0.299366
ENSG00000163170	-0.370064	4.20969	0.215763	0.311232
ENSG00000114978	-1.57228	6.87437	1.10119e-12	8.68773e-12
ENSG00000065911	-0.25268	7.59353	0.490528	0.595428
ENSG00000188687	-0.459558	-0.0187187	0.456075	0.563227
ENSG00000204843	-0.60129	7.40175	0.00441403	0.0106801
ENSG00000159239	-0.100174	0.868105	0.902634	0.934809
ENSG00000284308	-1.18225	0.880062	0.0284061	0.0560487
ENSG00000005448	-1.23279	4.90307	5.94816e-06	2.34577e-05
ENSG00000114993	-1.71251	6.65428	6.31982e-14	5.49998e-13
ENSG00000239779	-0.140572	3.36838	0.724253	0.796024
ENSG00000115275	-1.43297	6.49227	3.49206e-11	2.4185e-10
ENSG00000135637	0.334412	3.16436	0.404942	0.512972
ENSG00000115282	-0.718384	4.73429	0.0103689	0.0228539
ENSG00000115289	-0.439443	3.85883	0.178365	0.266233
ENSG00000144045	-0.270229	3.00122	0.58974	0.682313
ENSG00000115307	-0.460997	6.99982	0.034519	0.0662937
ENSG00000115317	-0.0279373	4.33806	0.923722	0.94998
ENSG00000115318	-0.398224	1.51113	0.442923	0.550728
ENSG00000115325	-1.27639	1.59582	0.0115437	0.0251407
ENSG00000135622	-1.25038	4.2008	2.68532e-05	9.61891e-05
ENSG00000159399	0.0694392	7.00582	0.798099	0.854744
ENSG00000115350	0.787236	5.12335	0.00181591	0.00475141
ENSG00000115363	-11.1727	3.46448	3.10516e-30	6.58061e-29
ENSG00000115364	0.0840227	6.52453	0.702183	0.77824
ENSG00000005436	1.25873	5.08138	2.14686e-06	8.90812e-06
ENSG00000176204	1.15467	0.117103	0.0761418	0.130924
ENSG00000066032	6.31877	2.53518	1.64864e-17	1.84064e-16
ENSG00000163541	0.759066	6.53872	0.00101415	0.00279065
ENSG00000115423	2.60507	0.481985	3.47574e-05	0.000122737
ENSG00000186854	-0.911113	1.56639	0.0748701	0.128951
ENSG00000034510	-3.02231	10.2672	3.21735e-40	9.69994e-39
ENSG00000213399	-1.81689	2.78955	0.136294	0.213393
ENSG00000176407	-0.790237	6.07452	0.0014171	0.00378766
ENSG00000152284	-5.33367	4.13604	3.41811e-30	7.23372e-29
ENSG00000246575	0.00987406	1.32805	1	1
ENSG00000152291	-1.121	7.50093	3.63397e-06	1.46896e-05
ENSG00000042445	-0.439171	6.69127	0.0938474	0.15587
ENSG00000115459	-0.297749	4.51332	0.314706	0.420429
ENSG00000042493	-7.0593	6.62774	7.25912e-81	6.64472e-79
ENSG00000168906	-0.376872	8.22482	0.120002	0.191543
ENSG00000115486	-0.165526	5.81254	0.461773	0.568879
ENSG00000118640	-1.10388	6.44264	4.04988e-06	1.62713e-05
ENSG00000168899	-3.47405	1.11744	3.74374e-09	2.13376e-08
ENSG00000168894	-0.446091	5.42736	0.0653744	0.114973
ENSG00000168890	-0.299482	3.77199	0.405888	0.51387
ENSG00000168883	-0.224895	6.26601	0.317702	0.423718
ENSG00000168887	0.768082	4.68954	0.00322092	0.00802458
ENSG00000168878	1.17208	0.736657	0.0232781	0.0469673
ENSG00000168874	6.77892	0.781774	7.29471e-08	3.58252e-07
ENSG00000115525	-0.817622	3.96209	0.0214774	0.0437582
ENSG00000068654	0.00416016	7.19526	0.987139	0.995526
ENSG00000132300	0.774114	6.79234	0.000482985	0.00141871
ENSG00000132305	0.11037	7.28764	0.60238	0.693579
ENSG00000132313	-0.309938	5.6777	0.195109	0.286304
ENSG00000068615	4.29001	0.813466	1.00328e-10	6.7099e-10
ENSG00000115548	-0.0218169	5.16953	0.93769	0.960186
ENSG00000115561	-1.48519	6.07362	9.23577e-12	6.78287e-11
ENSG00000239305	0.662146	4.42648	0.0231616	0.0467464
ENSG00000153561	1.37949	6.23436	3.4385e-10	2.16707e-09
ENSG00000153563	1.55082	-0.0669295	0.010464	0.0230338
ENSG00000187627	0.0748648	3.65752	0.846408	0.891898
ENSG00000183281	0.425607	1.60001	0.395215	0.502955
ENSG00000204745	-0.39591	5.05858	0.132925	0.209218
ENSG00000224881	0.11205	4.03442	0.754546	0.820291
ENSG00000185304	0.221518	3.74822	0.543322	0.643274
ENSG00000172086	-0.350333	4.37216	0.295933	0.400812
ENSG00000144115	4.07355	5.07876	3.00477e-06	1.22439e-05
ENSG00000172071	0.00797486	4.36779	0.98035	0.99098
ENSG00000153574	0.374907	4.3918	0.247738	0.3473
ENSG00000230006	2.31567	1.474	2.66721e-05	9.56306e-05
ENSG00000283196	-0.540142	4.45539	0.0632347	0.111701
ENSG00000143429	-0.3097	4.19234	0.317309	0.423348
ENSG00000286156	-0.233796	2.83662	0.567841	0.664229
ENSG00000229089	4.28724	1.92761	6.81329e-11	4.60329e-10
ENSG00000259848	1.36353	4.02658	0.000173957	0.00054851
ENSG00000144029	0.387593	6.33864	0.068542	0.119781
ENSG00000144026	-1.39207	3.81884	5.51347e-05	0.00018856
ENSG00000275111	0.619266	3.04759	0.115482	0.18557
ENSG00000233757	0.445279	0.684565	0.506173	0.610226
ENSG00000155066	0.511566	7.13976	0.0254882	0.0509394
ENSG00000115041	1.75297	2.19063	0.000444491	0.00131376
ENSG00000115042	-0.726969	4.6519	0.00732289	0.0168084
ENSG00000229689	1.62891	1.7448	0.000469079	0.00138133
ENSG00000174501	-0.989249	2.74498	0.0899843	0.150452
ENSG00000231584	-0.449358	2.40062	0.297285	0.402176
ENSG00000186281	-2.89725	0.613176	3.46606e-06	1.40407e-05
ENSG00000158050	4.64777	4.91267	2.30868e-16	2.38751e-15
ENSG00000084090	0.32212	7.53907	0.17514	0.262243
ENSG00000135956	-0.544349	6.30042	0.0100795	0.022284
ENSG00000144021	0.197627	6.44137	0.376066	0.484347
ENSG00000144028	0.395856	8.63512	0.100217	0.164823
ENSG00000198885	-2.89441	1.77028	1.34713e-07	6.4269e-07
ENSG00000121152	0.621239	5.86839	0.059286	0.10564
ENSG00000196843	1.8543	4.05658	2.53639e-09	1.47157e-08
ENSG00000114982	0.427267	6.17726	0.0697008	0.121624
ENSG00000249715	-0.693171	0.889308	0.179329	0.267357
ENSG00000114988	-0.169036	4.82647	0.554908	0.652972
ENSG00000158158	0.957405	5.33697	8.27266e-05	0.000275423
ENSG00000168763	1.7403	4.88285	1.0983e-10	7.3004e-10
ENSG00000213337	1.16152	3.04887	0.00251784	0.00640097
[truncated: 13,196 more rows]
